# Supplementary material for: Crystal structure, Hirshfeld surface analysis, DFT and mol­ecular docking investigation of 2-(2-oxo-1,3-oxazolidin-3-yl)ethyl 2-[2-(2-oxo-1,3-oxazolidin-3-yl)eth­oxy]quinoline-4-carboxyl­ate
Source: Acta Crystallogr E Crystallogr Commun. 2021 Jan 1;77(Pt 1):28–33. doi: 10.1107/S2056989020015960 (PMC7784058; doi:10.1107/S2056989020015960)
Supplement: Supplementary file 1 [file e-77-00028-sup1.cif]

##############################################################################
#                                                                            #
# This CIF contains the data in a paper accepted for publication in          #
# Acta Crystallographica Section E. It conforms to the requirements of       #
# Notes for Authors for Acta Crystallographica Section E, and has been       #
# peer reviewed under the auspices of the IUCr Commission on Journals.       #
#                                                                            #
# Full details of the Crystallographic Information File format               #
# are given in the paper "The Crystallographic Information File (CIF):       #
# a New Standard Archive File for Crystallography" by S. R. Hall, F. H.      #
# Allen and I. D. Brown [Acta Cryst. (1991), A47, 655-685].                  #
#                                                                            #
# The current version of the core CIF dictionary is obtainable from          #
# ftp://ftp.iucr.org/pub/cif_core.dic.                                       #
#                                                                            #
# Software is freely available for graphical display of the structure(s)     #
# in this CIF. For information consult the CIF software page                 #
# http://www.iucr.org/resources/cif/software.                                #
#                                                                            #
# This file may be used for bona fide research purposes within the           #
# scientific community so long as proper attribution is given to the journal # 
# article from which it was obtained.                                        #
#                                                                            #
##############################################################################
data_I
_audit_creation_method     'SHELXL-2018/3'
_journal_date_recd_electronic     2020-11-02
_journal_date_accepted     2020-12-07
_journal_name_full     'Acta Crystallographica, Section E'
_journal_year     2021
_journal_volume     77
_journal_issue      1
_journal_page_first     28
_journal_page_last     33
_journal_paper_category     GO
_journal_paper_doi     10.1107/S2056989020015960
_journal_coeditor_code     WM5588
_publ_contact_author_name     'Abdulmalik Abudunia'
_publ_contact_author_address
;
Department of Pharmacology, Faculty of Clinical Pharmacy, University of Medical
and Applied Sciences,
Yemen
;
_publ_contact_author_email
                      'abdulmalikabudunia@gmail.com, cemle28baydere@hotmail.com'
_publ_contact_author_fax     ?
_publ_contact_author_phone     ?
_publ_section_title
;
Crystal structure, Hirshfeld surface analysis, DFT and molecular docking
investigation of 2-(2-oxo-1,3-oxazolidin-3-yl)ethyl
2-[2-(2-oxo-1,3-oxazolidin-3-yl)ethoxy]quinoline-4-carboxylate
;
_publ_section_title_footnote     .
loop_
    _publ_author_name
    _publ_author_footnote
    _publ_author_address
    'Bouzian, Younos' .
;
Laboratory of Heterocyclic Organic Chemistry URAC 21, Pole of Competence,
Pharmacochemistry, Av Ibn Battouta, BP 1014, Faculty of Sciences, Mohammed V,
University, Rabat,
Morocco
;
    'Baydere, Cemile' .
;
Department of Physics
Faculty of Arts and Sciences
Ondokuz May\?is University
55139-Samsun
Turkey
;
    'Dege, Necmi' .
;
Department of Physics
Faculty of Arts and Sciences
Ondokuz May\?is University
55139-Samsun
Turkey
;
    'Ahabchane, Noureddine Hamou' .
;
Laboratory of Heterocyclic Organic Chemistry URAC 21, Pole of Competence,
Pharmacochemistry, Av Ibn Battouta, BP 1014, Faculty of Sciences, Mohammed V,
University, Rabat,
Morocco
;
    'Mague, Joel T.' .
;
Department of Chemistry, Tulane University, New Orleans, LA 70118,
USA
;
    'Abudunia, Abdulmalik' .
;
Department of Pharmacology, Faculty of Clinical Pharmacy,
University of Medical and Applied Sciences,
Yemen
;
    'Karrouchi, Khalid' .
;
Laboratory of analytical Chemistry and Bromatology,
Faculty of Medicine and Pharmacy,
Mohammed V University, Rabat
Morocco
;
    'Essassi, El Mokhtar' .
;
Laboratory of Heterocyclic Organic Chemistry URAC 21, Pole of Competence,
Pharmacochemistry, Av Ibn Battouta, BP 1014, Faculty of Sciences, Mohammed V,
University, Rabat,
Morocco
;
_publ_section_synopsis
;
In the crystal of the title compound, corrugated layers of molecules extending
along the <i>ab</i> plane are generated by C---H...O hydrogen bonds.
;
_chemical_name_systematic
;
2-(2-Oxo-1,3-oxazolidin-3-yl)ethyl
2-[2-(2-oxo-1,3-oxazolidin-3-yl)ethoxy]quinoline-4-carboxylate
;
_chemical_name_common     ?
_chemical_formula_moiety     'C20 H21 N3 O7'
_chemical_formula_sum     'C20 H21 N3 O7'
_chemical_formula_iupac     'C20 H21 N3 O7'
_chemical_formula_weight     415.40
_chemical_melting_point     ?
_space_group_crystal_system     monoclinic
_space_group_name_H-M_alt     'P 21/c'
_space_group_name_Hall     '-P 2ybc'
loop_
    _space_group_symop_operation_xyz
    'x, y, z'
    '-x, y+1/2, -z+1/2'
    '-x, -y, -z'
    'x, -y-1/2, z-1/2'
_cell_length_a     6.0686(5)
_cell_length_b     19.2791(15)
_cell_length_c     16.3795(13)
_cell_angle_alpha     90
_cell_angle_beta     94.185(4)
_cell_angle_gamma     90
_cell_volume     1911.2(3)
_cell_formula_units_Z     4
_cell_measurement_reflns_used     9277
_cell_measurement_theta_min     3.5463
_cell_measurement_theta_max     72.2535
_cell_measurement_temperature     150(2)
_exptl_crystal_description     column
_exptl_crystal_colour     colourless
_exptl_crystal_size_max     0.231
_exptl_crystal_size_mid     0.075
_exptl_crystal_size_min     0.050
_exptl_crystal_density_diffrn     1.444
_exptl_crystal_density_meas     ?
_exptl_crystal_density_method     ?
_exptl_crystal_F_000     872
_exptl_absorpt_coefficient_mu     0.933
_exptl_absorpt_correction_type     multi-scan
_exptl_absorpt_process_details
;
(<i>SADABS</i>; Krause <i>et al.</i>, 2015)
;
_exptl_absorpt_correction_T_min     ?
_exptl_absorpt_correction_T_max     ?
_diffrn_ambient_temperature     150(2)
_diffrn_source     'INCOATEC I\mS micro--focus source'
_diffrn_radiation_type     CuK\a
_diffrn_radiation_wavelength     1.54178
_diffrn_measurement_device_type     'Bruker D8 VENTURE PHOTON 100 CMOS'
_diffrn_measurement_method     '\w scans'
_diffrn_detector_area_resol_mean     10.4167
_diffrn_reflns_number     14512
_diffrn_reflns_av_R_equivalents     0.0423
_diffrn_reflns_av_unetI/netI     0.0361
_diffrn_reflns_theta_min     3.546
_diffrn_reflns_theta_max     72.246
_diffrn_reflns_theta_full     68.000
_diffrn_measured_fraction_theta_max     0.982
_diffrn_measured_fraction_theta_full     0.989
_diffrn_reflns_limit_h_min     -7
_diffrn_reflns_limit_h_max     6
_diffrn_reflns_limit_k_min     -21
_diffrn_reflns_limit_k_max     23
_diffrn_reflns_limit_l_min     -20
_diffrn_reflns_limit_l_max     18
_refine_special_details     ?
_reflns_number_total     3711
_reflns_number_gt     3072
_reflns_threshold_expression     'I > 2\s(I)'
_refine_ls_structure_factor_coef     Fsqd
_refine_ls_matrix_type     full
_refine_ls_R_factor_all     0.0486
_refine_ls_R_factor_gt     0.0377
_refine_ls_wR_factor_gt     0.0864
_refine_ls_wR_factor_ref     0.0937
_refine_ls_goodness_of_fit_ref     1.045
_refine_ls_restrained_S_all     1.045
_refine_ls_number_reflns     3711
_refine_ls_number_parameters     356
_refine_ls_number_restraints     0
_refine_ls_hydrogen_treatment     refall
_refine_ls_weighting_scheme     calc
_refine_ls_weighting_details
              'w=1/[\s^2^(Fo^2^)+(0.0346P)^2^+0.6581P] where P=(Fo^2^+2Fc^2^)/3'
_atom_sites_solution_hydrogens     difmap
_atom_sites_solution_primary     ?
_atom_sites_solution_secondary     ?
_refine_ls_shift/su_max     0.000
_refine_ls_shift/su_mean     0.000
_refine_diff_density_max     0.218
_refine_diff_density_min     -0.194
_refine_ls_extinction_method
;
SHELXL-2018/3 (Sheldrick 2015b)
;
_refine_ls_extinction_coef     0.0026(2)
_refine_ls_extinction_expression
                                  'Fc^*^=kFc[1+0.001xFc^2^\l^3^/sin(2\q)]^-1/4^'
loop_
    _atom_type_symbol
    _atom_type_description
    _atom_type_scat_dispersion_real
    _atom_type_scat_dispersion_imag
    _atom_type_scat_source
    'C' 'C' 0.0181 0.0091
                         'International Tables Vol C Tables 4.2.6.8 and 6.1.1.4'
    'H' 'H' 0.0000 0.0000
                         'International Tables Vol C Tables 4.2.6.8 and 6.1.1.4'
    'N' 'N' 0.0311 0.0180
                         'International Tables Vol C Tables 4.2.6.8 and 6.1.1.4'
    'O' 'O' 0.0492 0.0322
                         'International Tables Vol C Tables 4.2.6.8 and 6.1.1.4'
_computing_data_collection
;
<i>APEX3</i> (Bruker, 2016)
;
_computing_cell_refinement
;
<i>SAINT</i> (Bruker, 2016)
;
_computing_data_reduction
;
<i>SAINT</i> (Bruker, 2016)
;
_computing_structure_solution
;
<i>SHELXT</i> (Sheldrick, 2015<i>a</i>)
;
_computing_structure_refinement
;
<i>SHELXL2018/1</i> (Sheldrick, 2015<i>b</i>)
;
_computing_molecular_graphics
;
Mercury (Macrae <i>et al.</i>,  2020) and PLATON (Spek, 2020)
;
_computing_publication_material
;
publCIF (Westrip, 2010)
;
loop_
    _atom_site_type_symbol
    _atom_site_label
    _atom_site_fract_x
    _atom_site_fract_y
    _atom_site_fract_z
    _atom_site_U_iso_or_equiv
    _atom_site_adp_type
    _atom_site_calc_flag
    _atom_site_occupancy
    _atom_site_disorder_assembly
    _atom_site_disorder_group
    O O1 0.37759(18) 0.21379(5) 0.57549(6) 0.0312(3) Uani d 1 . .
    O O2 0.7629(2) 0.08767(7) 0.44369(8) 0.0493(3) Uani d 1 . .
    O O3 0.7633(2) 0.07204(8) 0.57987(8) 0.0506(3) Uani d 1 . .
    O O4 1.1362(2) 0.34395(7) 0.75827(7) 0.0530(4) Uani d 1 . .
    O O5 1.07647(17) 0.32859(5) 0.62287(6) 0.0297(2) Uani d 1 . .
    O O6 0.68920(19) 0.45136(7) 0.59441(7) 0.0426(3) Uani d 1 . .
    O O7 0.76696(19) 0.50976(7) 0.71190(7) 0.0410(3) Uani d 1 . .
    N N1 0.4550(2) 0.18848(6) 0.71212(8) 0.0307(3) Uani d 1 . .
    N N2 0.4425(2) 0.08645(7) 0.49889(8) 0.0292(3) Uani d 1 . .
    N N3 1.0450(2) 0.48184(6) 0.63804(8) 0.0284(3) Uani d 1 . .
    C C1 0.7992(3) 0.23409(7) 0.78094(9) 0.0275(3) Uani d 1 . .
    C C2 0.9438(3) 0.23392(9) 0.85269(10) 0.0355(4) Uani d 1 . .
    C C3 0.8913(3) 0.19732(9) 0.92045(10) 0.0410(4) Uani d 1 . .
    C C4 0.6930(3) 0.16004(9) 0.92016(10) 0.0409(4) Uani d 1 . .
    C C5 0.5501(3) 0.15931(9) 0.85188(10) 0.0367(4) Uani d 1 . .
    C C6 0.6007(3) 0.19519(8) 0.78029(9) 0.0295(3) Uani d 1 . .
    C C7 0.5068(2) 0.21938(7) 0.64584(9) 0.0273(3) Uani d 1 . .
    C C8 0.6967(3) 0.26216(7) 0.63962(9) 0.0270(3) Uani d 1 . .
    C C9 0.8405(3) 0.27009(7) 0.70638(9) 0.0263(3) Uani d 1 . .
    C C10 0.2011(3) 0.16344(8) 0.57237(10) 0.0316(3) Uani d 1 . .
    C C11 0.2925(3) 0.09066(8) 0.56362(10) 0.0296(3) Uani d 1 . .
    C C12 0.6613(3) 0.08141(8) 0.51449(10) 0.0343(4) Uani d 1 . .
    C C13 0.5965(4) 0.09582(12) 0.37669(12) 0.0521(5) Uani d 1 . .
    C C14 0.3811(4) 0.10463(13) 0.41522(11) 0.0503(5) Uani d 1 . .
    C C15 1.0341(3) 0.31748(8) 0.70093(9) 0.0296(3) Uani d 1 . .
    C C16 1.2533(3) 0.37628(8) 0.60659(10) 0.0307(3) Uani d 1 . .
    C C17 1.1579(3) 0.44476(8) 0.57658(10) 0.0305(3) Uani d 1 . .
    C C18 0.8247(2) 0.47778(8) 0.64262(9) 0.0293(3) Uani d 1 . .
    C C19 0.9624(4) 0.54073(12) 0.75294(14) 0.0536(5) Uani d 1 . .
    C C20 1.1552(3) 0.50923(9) 0.71305(11) 0.0368(4) Uani d 1 . .
    H H2 1.087(3) 0.2562(10) 0.8534(10) 0.035(5) Uiso d 1 . .
    H H3 0.995(4) 0.1973(11) 0.9668(13) 0.051(6) Uiso d 1 . .
    H H4 0.662(3) 0.1323(10) 0.9671(12) 0.044(5) Uiso d 1 . .
    H H5 0.409(3) 0.1320(10) 0.8502(12) 0.047(5) Uiso d 1 . .
    H H8 0.718(3) 0.2863(9) 0.5880(11) 0.031(4) Uiso d 1 . .
    H H10A 0.104(3) 0.1775(9) 0.5222(11) 0.033(4) Uiso d 1 . .
    H H10B 0.116(3) 0.1663(9) 0.6224(11) 0.034(4) Uiso d 1 . .
    H H11A 0.158(3) 0.0587(9) 0.5522(11) 0.037(5) Uiso d 1 . .
    H H11B 0.378(3) 0.0759(9) 0.6148(11) 0.034(5) Uiso d 1 . .
    H H13A 0.593(5) 0.0502(15) 0.3426(16) 0.084(8) Uiso d 1 . .
    H H13B 0.637(5) 0.1344(15) 0.3451(17) 0.087(9) Uiso d 1 . .
    H H14A 0.267(5) 0.0739(14) 0.3906(16) 0.075(8) Uiso d 1 . .
    H H14B 0.331(5) 0.1581(17) 0.4123(17) 0.099(10) Uiso d 1 . .
    H H16A 1.355(3) 0.3820(9) 0.6562(11) 0.031(4) Uiso d 1 . .
    H H16B 1.332(3) 0.3535(9) 0.5624(11) 0.035(5) Uiso d 1 . .
    H H17A 1.281(3) 0.4738(10) 0.5615(12) 0.044(5) Uiso d 1 . .
    H H17B 1.047(3) 0.4375(9) 0.5297(11) 0.029(4) Uiso d 1 . .
    H H19A 0.942(5) 0.5932(16) 0.7433(17) 0.092(9) Uiso d 1 . .
    H H19B 0.962(4) 0.5331(13) 0.8072(17) 0.073(8) Uiso d 1 . .
    H H20A 1.268(4) 0.5440(13) 0.6998(15) 0.068(7) Uiso d 1 . .
    H H20B 1.224(3) 0.4711(11) 0.7450(12) 0.048(5) Uiso d 1 . .
loop_
    _atom_site_aniso_label
    _atom_site_aniso_U_11
    _atom_site_aniso_U_22
    _atom_site_aniso_U_33
    _atom_site_aniso_U_12
    _atom_site_aniso_U_13
    _atom_site_aniso_U_23
    O1 0.0313(6) 0.0295(5) 0.0318(6) -0.0034(4) -0.0036(4) 0.0011(4)
    O2 0.0420(7) 0.0586(8) 0.0491(7) -0.0029(6) 0.0164(6) -0.0012(6)
    O3 0.0275(6) 0.0764(10) 0.0462(7) 0.0044(6) -0.0090(5) -0.0006(7)
    O4 0.0718(9) 0.0576(8) 0.0280(6) -0.0357(7) -0.0071(6) 0.0048(6)
    O5 0.0317(6) 0.0320(5) 0.0259(5) -0.0065(4) 0.0062(4) 0.0000(4)
    O6 0.0255(6) 0.0581(8) 0.0438(7) -0.0046(5) -0.0020(5) -0.0064(6)
    O7 0.0361(7) 0.0504(7) 0.0372(6) 0.0060(5) 0.0066(5) -0.0059(5)
    N1 0.0342(7) 0.0287(6) 0.0296(7) -0.0023(5) 0.0055(5) -0.0018(5)
    N2 0.0276(7) 0.0309(7) 0.0284(6) 0.0029(5) -0.0026(5) 0.0007(5)
    N3 0.0232(6) 0.0301(6) 0.0316(7) -0.0013(5) -0.0009(5) -0.0002(5)
    C1 0.0368(8) 0.0227(7) 0.0233(7) -0.0003(6) 0.0048(6) -0.0011(5)
    C2 0.0455(10) 0.0336(8) 0.0269(8) -0.0060(7) 0.0000(7) 0.0012(6)
    C3 0.0607(12) 0.0382(9) 0.0234(8) -0.0038(8) -0.0020(7) 0.0022(7)
    C4 0.0638(12) 0.0347(8) 0.0252(8) -0.0061(8) 0.0103(8) 0.0022(7)
    C5 0.0480(10) 0.0327(8) 0.0307(8) -0.0067(7) 0.0118(7) -0.0007(6)
    C6 0.0370(9) 0.0257(7) 0.0266(7) 0.0001(6) 0.0071(6) -0.0018(6)
    C7 0.0288(8) 0.0244(7) 0.0284(7) 0.0020(6) 0.0005(6) -0.0017(6)
    C8 0.0315(8) 0.0245(7) 0.0251(7) 0.0019(6) 0.0035(6) 0.0012(6)
    C9 0.0326(8) 0.0218(7) 0.0250(7) -0.0002(6) 0.0047(6) -0.0004(5)
    C10 0.0252(8) 0.0298(8) 0.0389(9) -0.0008(6) -0.0021(7) -0.0017(7)
    C11 0.0261(8) 0.0292(8) 0.0331(8) -0.0003(6) -0.0001(6) 0.0016(6)
    C12 0.0285(8) 0.0347(8) 0.0399(9) -0.0005(6) 0.0029(7) -0.0017(7)
    C13 0.0700(14) 0.0514(12) 0.0361(10) -0.0016(10) 0.0106(9) 0.0036(9)
    C14 0.0582(13) 0.0632(13) 0.0283(9) 0.0099(10) -0.0041(8) 0.0066(8)
    C15 0.0362(9) 0.0264(7) 0.0262(7) -0.0026(6) 0.0029(6) 0.0010(6)
    C16 0.0258(8) 0.0319(8) 0.0351(8) -0.0035(6) 0.0071(6) 0.0039(6)
    C17 0.0263(8) 0.0339(8) 0.0321(8) -0.0012(6) 0.0062(6) 0.0055(6)
    C18 0.0249(8) 0.0328(8) 0.0303(8) 0.0008(6) 0.0026(6) 0.0033(6)
    C19 0.0502(12) 0.0574(13) 0.0509(12) 0.0130(10) -0.0111(9) -0.0218(10)
    C20 0.0340(9) 0.0346(9) 0.0406(9) -0.0054(7) -0.0059(7) -0.0023(7)
_geom_special_details
;
 All esds (except the esd in the dihedral angle between two l.s. planes)
 are estimated using the full covariance matrix.  The cell esds are taken
 into account individually in the estimation of esds in distances, angles
 and torsion angles; correlations between esds in cell parameters are only
 used when they are defined by crystal symmetry.  An approximate (isotropic)
 treatment of cell esds is used for estimating esds involving l.s. planes.
;
loop_
    _geom_bond_atom_site_label_1
    _geom_bond_atom_site_label_2
    _geom_bond_site_symmetry_2
    _geom_bond_distance
    _geom_bond_publ_flag
    O1 C7 . 1.3499(18) ?
    O1 C10 . 1.4437(19) ?
    O2 C12 . 1.358(2) ?
    O2 C13 . 1.445(3) ?
    O3 C12 . 1.211(2) ?
    O4 C15 . 1.2006(19) ?
    O5 C15 . 1.3396(18) ?
    O5 C16 . 1.4526(18) ?
    O6 C18 . 1.2100(19) ?
    O7 C18 . 1.3596(19) ?
    O7 C19 . 1.449(2) ?
    N1 C7 . 1.2969(19) ?
    N1 C6 . 1.379(2) ?
    N2 C12 . 1.338(2) ?
    N2 C14 . 1.437(2) ?
    N2 C11 . 1.449(2) ?
    N3 C18 . 1.347(2) ?
    N3 C17 . 1.447(2) ?
    N3 C20 . 1.455(2) ?
    C1 C2 . 1.415(2) ?
    C1 C6 . 1.418(2) ?
    C1 C9 . 1.443(2) ?
    C2 C3 . 1.372(2) ?
    C2 H2 . 0.969(19) ?
    C3 C4 . 1.401(3) ?
    C3 H3 . 0.95(2) ?
    C4 C5 . 1.364(3) ?
    C4 H4 . 0.97(2) ?
    C5 C6 . 1.414(2) ?
    C5 H5 . 1.00(2) ?
    C7 C8 . 1.427(2) ?
    C8 C9 . 1.357(2) ?
    C8 H8 . 0.982(18) ?
    C9 C15 . 1.496(2) ?
    C10 C11 . 1.519(2) ?
    C10 H10A . 1.013(18) ?
    C10 H10B . 1.001(19) ?
    C11 H11A . 1.026(19) ?
    C11 H11B . 0.994(19) ?
    C13 C14 . 1.502(3) ?
    C13 H13A . 1.04(3) ?
    C13 H13B . 0.95(3) ?
    C14 H14A . 0.98(3) ?
    C14 H14B . 1.08(3) ?
    C16 C17 . 1.509(2) ?
    C16 H16A . 0.992(18) ?
    C16 H16B . 0.997(18) ?
    C17 H17A . 0.98(2) ?
    C17 H17B . 0.992(18) ?
    C19 C20 . 1.509(3) ?
    C19 H19A . 1.03(3) ?
    C19 H19B . 0.90(3) ?
    C20 H20A . 0.99(3) ?
    C20 H20B . 0.98(2) ?
loop_
    _geom_angle_atom_site_label_1
    _geom_angle_atom_site_label_2
    _geom_angle_atom_site_label_3
    _geom_angle_site_symmetry_1
    _geom_angle_site_symmetry_3
    _geom_angle
    _geom_angle_publ_flag
    C7 O1 C10 . . 117.84(12) ?
    C12 O2 C13 . . 108.82(14) ?
    C15 O5 C16 . . 118.18(12) ?
    C18 O7 C19 . . 108.80(13) ?
    C7 N1 C6 . . 117.04(13) ?
    C12 N2 C14 . . 112.61(15) ?
    C12 N2 C11 . . 122.16(13) ?
    C14 N2 C11 . . 123.44(14) ?
    C18 N3 C17 . . 122.17(13) ?
    C18 N3 C20 . . 111.80(13) ?
    C17 N3 C20 . . 123.69(13) ?
    C2 C1 C6 . . 118.71(14) ?
    C2 C1 C9 . . 124.65(14) ?
    C6 C1 C9 . . 116.63(14) ?
    C3 C2 C1 . . 120.43(16) ?
    C3 C2 H2 . . 118.6(11) ?
    C1 C2 H2 . . 120.8(10) ?
    C2 C3 C4 . . 120.73(17) ?
    C2 C3 H3 . . 117.8(13) ?
    C4 C3 H3 . . 121.5(13) ?
    C5 C4 C3 . . 120.16(15) ?
    C5 C4 H4 . . 119.7(12) ?
    C3 C4 H4 . . 120.0(12) ?
    C4 C5 C6 . . 120.75(16) ?
    C4 C5 H5 . . 121.2(11) ?
    C6 C5 H5 . . 118.0(11) ?
    N1 C6 C5 . . 117.43(15) ?
    N1 C6 C1 . . 123.35(13) ?
    C5 C6 C1 . . 119.20(15) ?
    N1 C7 O1 . . 121.12(14) ?
    N1 C7 C8 . . 124.86(14) ?
    O1 C7 C8 . . 114.01(13) ?
    C9 C8 C7 . . 118.89(14) ?
    C9 C8 H8 . . 121.5(10) ?
    C7 C8 H8 . . 119.6(10) ?
    C8 C9 C1 . . 119.10(14) ?
    C8 C9 C15 . . 118.85(13) ?
    C1 C9 C15 . . 122.03(13) ?
    O1 C10 C11 . . 110.45(12) ?
    O1 C10 H10A . . 103.6(10) ?
    C11 C10 H10A . . 111.5(10) ?
    O1 C10 H10B . . 111.0(10) ?
    C11 C10 H10B . . 110.0(10) ?
    H10A C10 H10B . . 110.3(14) ?
    N2 C11 C10 . . 111.95(13) ?
    N2 C11 H11A . . 111.4(10) ?
    C10 C11 H11A . . 106.3(10) ?
    N2 C11 H11B . . 106.5(11) ?
    C10 C11 H11B . . 110.9(11) ?
    H11A C11 H11B . . 109.8(15) ?
    O3 C12 N2 . . 128.04(16) ?
    O3 C12 O2 . . 122.28(15) ?
    N2 C12 O2 . . 109.68(14) ?
    O2 C13 C14 . . 105.94(15) ?
    O2 C13 H13A . . 107.6(15) ?
    C14 C13 H13A . . 109.5(16) ?
    O2 C13 H13B . . 107.9(17) ?
    C14 C13 H13B . . 114.0(18) ?
    H13A C13 H13B . . 112(2) ?
    N2 C14 C13 . . 101.55(16) ?
    N2 C14 H14A . . 111.9(15) ?
    C13 C14 H14A . . 111.7(16) ?
    N2 C14 H14B . . 109.2(15) ?
    C13 C14 H14B . . 110.1(16) ?
    H14A C14 H14B . . 112(2) ?
    O4 C15 O5 . . 123.69(14) ?
    O4 C15 C9 . . 125.14(14) ?
    O5 C15 C9 . . 111.15(13) ?
    O5 C16 C17 . . 110.03(13) ?
    O5 C16 H16A . . 110.2(10) ?
    C17 C16 H16A . . 111.8(10) ?
    O5 C16 H16B . . 104.6(11) ?
    C17 C16 H16B . . 110.0(10) ?
    H16A C16 H16B . . 109.9(15) ?
    N3 C17 C16 . . 113.29(13) ?
    N3 C17 H17A . . 107.6(12) ?
    C16 C17 H17A . . 107.4(12) ?
    N3 C17 H17B . . 106.3(10) ?
    C16 C17 H17B . . 110.5(10) ?
    H17A C17 H17B . . 111.9(15) ?
    O6 C18 N3 . . 128.17(15) ?
    O6 C18 O7 . . 122.10(14) ?
    N3 C18 O7 . . 109.72(13) ?
    O7 C19 C20 . . 105.53(14) ?
    O7 C19 H19A . . 104.5(16) ?
    C20 C19 H19A . . 114.5(17) ?
    O7 C19 H19B . . 109.2(17) ?
    C20 C19 H19B . . 114.8(17) ?
    H19A C19 H19B . . 108(2) ?
    N3 C20 C19 . . 100.86(14) ?
    N3 C20 H20A . . 110.0(14) ?
    C19 C20 H20A . . 113.2(14) ?
    N3 C20 H20B . . 109.4(12) ?
    C19 C20 H20B . . 112.7(12) ?
    H20A C20 H20B . . 110.3(18) ?
loop_
    _geom_torsion_atom_site_label_1
    _geom_torsion_atom_site_label_2
    _geom_torsion_atom_site_label_3
    _geom_torsion_atom_site_label_4
    _geom_torsion_site_symmetry_1
    _geom_torsion_site_symmetry_2
    _geom_torsion_site_symmetry_3
    _geom_torsion_site_symmetry_4
    _geom_torsion
    _geom_torsion_publ_flag
    C6 C1 C2 C3 . . . . -0.7(2) ?
    C9 C1 C2 C3 . . . . -179.17(16) ?
    C1 C2 C3 C4 . . . . -0.6(3) ?
    C2 C3 C4 C5 . . . . 0.5(3) ?
    C3 C4 C5 C6 . . . . 0.8(3) ?
    C7 N1 C6 C5 . . . . -177.44(14) ?
    C7 N1 C6 C1 . . . . 0.5(2) ?
    C4 C5 C6 N1 . . . . 175.98(15) ?
    C4 C5 C6 C1 . . . . -2.1(2) ?
    C2 C1 C6 N1 . . . . -175.98(14) ?
    C9 C1 C6 N1 . . . . 2.7(2) ?
    C2 C1 C6 C5 . . . . 2.0(2) ?
    C9 C1 C6 C5 . . . . -179.41(13) ?
    C6 N1 C7 O1 . . . . 177.84(13) ?
    C6 N1 C7 C8 . . . . -3.2(2) ?
    C10 O1 C7 N1 . . . . -10.2(2) ?
    C10 O1 C7 C8 . . . . 170.70(13) ?
    N1 C7 C8 C9 . . . . 2.4(2) ?
    O1 C7 C8 C9 . . . . -178.56(13) ?
    C7 C8 C9 C1 . . . . 1.1(2) ?
    C7 C8 C9 C15 . . . . -177.26(13) ?
    C2 C1 C9 C8 . . . . 175.18(15) ?
    C6 C1 C9 C8 . . . . -3.4(2) ?
    C2 C1 C9 C15 . . . . -6.5(2) ?
    C6 C1 C9 C15 . . . . 174.97(13) ?
    C7 O1 C10 C11 . . . . -75.87(16) ?
    C12 N2 C11 C10 . . . . 105.84(17) ?
    C14 N2 C11 C10 . . . . -57.8(2) ?
    O1 C10 C11 N2 . . . . -48.92(18) ?
    C14 N2 C12 O3 . . . . 174.08(19) ?
    C11 N2 C12 O3 . . . . 8.8(3) ?
    C14 N2 C12 O2 . . . . -6.6(2) ?
    C11 N2 C12 O2 . . . . -171.89(13) ?
    C13 O2 C12 O3 . . . . 177.93(17) ?
    C13 O2 C12 N2 . . . . -1.40(19) ?
    C12 O2 C13 C14 . . . . 8.3(2) ?
    C12 N2 C14 C13 . . . . 11.2(2) ?
    C11 N2 C14 C13 . . . . 176.20(15) ?
    O2 C13 C14 N2 . . . . -11.2(2) ?
    C16 O5 C15 O4 . . . . -1.1(2) ?
    C16 O5 C15 C9 . . . . 177.08(12) ?
    C8 C9 C15 O4 . . . . 158.27(17) ?
    C1 C9 C15 O4 . . . . -20.1(2) ?
    C8 C9 C15 O5 . . . . -19.91(19) ?
    C1 C9 C15 O5 . . . . 161.75(13) ?
    C15 O5 C16 C17 . . . . -103.49(15) ?
    C18 N3 C17 C16 . . . . -95.85(17) ?
    C20 N3 C17 C16 . . . . 65.35(19) ?
    O5 C16 C17 N3 . . . . 66.50(17) ?
    C17 N3 C18 O6 . . . . -9.0(3) ?
    C20 N3 C18 O6 . . . . -172.23(16) ?
    C17 N3 C18 O7 . . . . 171.83(13) ?
    C20 N3 C18 O7 . . . . 8.61(18) ?
    C19 O7 C18 O6 . . . . -175.41(17) ?
    C19 O7 C18 N3 . . . . 3.81(19) ?
    C18 O7 C19 C20 . . . . -13.9(2) ?
    C18 N3 C20 C19 . . . . -16.32(19) ?
    C17 N3 C20 C19 . . . . -179.25(16) ?
    O7 C19 C20 N3 . . . . 17.5(2) ?
loop_
    _geom_hbond_atom_site_label_D
    _geom_hbond_atom_site_label_H
    _geom_hbond_atom_site_label_A
    _geom_hbond_site_symmetry_A
    _geom_hbond_distance_DH
    _geom_hbond_distance_HA
    _geom_hbond_distance_DA
    _geom_hbond_angle_DHA
    _geom_hbond_publ_flag
    C2 H2 O4 . 0.969(19) 2.335(18) 2.919(2) 118.1(13) yes
    C20 H20B O4 . 0.98(2) 2.52(2) 3.275(2) 133.7(15) yes
    C11 H11A O3 1_455 1.026(19) 2.486(19) 3.262(2) 131.8(13) yes
    C17 H17A O6 1_655 0.98(2) 2.53(2) 3.219(2) 127.0(15) yes
    C19 H19B O3 2_756 0.90(3) 2.51(3) 3.157(2) 129(2) yes
_shelx_space_group_comment
;
The symmetry employed for this shelxl refinement is uniquely defined
by the following loop, which should always be used as a source of
symmetry information in preference to the above space-group names.
They are only intended as comments.
;
_shelx_estimated_absorpt_T_min     0.813
_shelx_estimated_absorpt_T_max     0.955
_shelx_hkl_file
;
   1   0   0   62.69    3.30
  -3   0   0    6.50    1.90
   3   0   0    2.80    1.90
   3   0   0    2.10    2.70
  -4   0   0   36.40    3.60
  -4   0   0   31.00    5.30
  -4   0   0   32.30    5.60
  -5   0   0   15.60    4.40
  -6   0   0   -0.10    2.60
  -6   0   0   -0.80    3.90
   0  -1   0    0.10    0.10
   1  -1   0  272.57   12.80
   1   1   0  259.07   12.70
  -1   1   0  273.37   12.80
   2  -1   0   79.59    4.70
   3  -1   0  605.34   27.80
  -3  -1   0  549.65   26.60
   3  -1   0  582.54   28.10
   3   1   0  619.64   27.90
   3   1   0  478.95   27.50
  -4  -1   0   -0.80    3.50
  -4  -1   0    2.80    2.60
  -4   1   0    2.60    2.90
  -4   1   0    3.10    2.90
  -5  -1   0   15.30    4.30
  -5  -1   0   18.80    5.10
  -5  -1   0   16.60    4.80
  -5   1   0   16.70    4.20
  -5   1   0   21.60    4.30
  -6   1   0   13.00    2.70
  -6   1   0   16.20    4.10
   0  -2   0   34.30    2.00
   0   2   0   43.70    2.00
  -1  -2   0  326.67   16.90
   1  -2   0  363.86   17.20
  -1   2   0  375.16   17.10
   1   2   0  375.06   17.00
   2  -2   0 1819.42   85.99
   2   2   0 1885.41   85.89
  -3  -2   0   39.80    3.10
   3  -2   0   49.30    4.90
   3  -2   0   49.30    6.40
   3   2   0   38.20    5.70
   3   2   0   41.10    5.20
  -4  -2   0  210.08   10.30
  -4  -2   0  199.18   12.00
  -4   2   0  199.28   10.80
  -4   2   0  195.18   11.10
  -5  -2   0   23.50    5.50
  -5  -2   0   15.80    3.80
  -5   2   0   31.00    4.30
  -5   2   0   20.40    4.20
  -6   2   0   -0.60    2.20
  -6   2   0   -1.70    2.10
   0  -3   0    0.70    0.40
   0   3   0    0.90    0.40
   1  -3   0  221.18   10.70
  -1  -3   0  211.08   10.60
  -1   3   0  232.28   10.80
   1   3   0  220.88   10.60
   2  -3   0  868.71   41.20
  -2   3   0  879.61   41.30
   2   3   0  880.31   41.10
   3  -3   0  281.47   14.50
  -3  -3   0  266.97   13.20
   3   3   0  268.17   14.70
   3   3   0  267.77   14.80
  -4  -3   0    0.40    1.70
  -4   3   0    6.20    2.70
  -4   3   0    3.10    2.60
  -4   3   0    2.20    2.30
  -5  -3   0    8.60    2.40
  -5   3   0    8.00    2.40
  -5   3   0    5.00    2.50
  -6   3   0   19.30    3.50
  -6   3   0   21.70    3.70
  -7   3   0   11.90    3.40
   0  -4   0  399.06   18.10
   0   4   0  371.06   18.10
  -1  -4   0 1876.11   85.29
   1  -4   0 1887.31   85.39
   1   4   0 1884.71   85.29
  -1   4   0 1738.53   85.39
   2  -4   0   11.80    2.30
  -2  -4   0    9.80    2.30
   2   4   0   12.40    2.30
  -2   4   0   10.00    3.10
   3  -4   0   80.09    6.80
  -3  -4   0   91.89    5.10
   3   4   0   96.09    7.50
  -4  -4   0    3.70    3.00
  -4  -4   0   -0.30    1.60
  -4   4   0    0.80    2.20
  -4   4   0    1.60    2.70
  -4   4   0   -5.00    2.20
  -5  -4   0    9.90    2.50
  -5   4   0    7.00    2.40
  -5   4   0    8.00    2.40
  -6   4   0  109.89    7.00
  -6   4   0  108.29    6.70
  -7   4   0    3.80    1.70
  -7   4   0    1.20    1.80
   0  -5   0    0.50    0.60
   0   5   0    0.10    0.70
  -1  -5   0 3502.35  156.28
   1  -5   0 3216.68  156.28
  -1   5   0 3522.65  156.38
   1   5   0 3312.67  156.18
  -2  -5   0  576.44   28.00
  -2  -5   0  615.64   28.60
   2   5   0  631.34   28.50
  -2   5   0  569.24   28.90
  -3  -5   0  237.38   11.70
   3  -5   0  233.98   13.30
  -4  -5   0   12.30    2.90
  -4  -5   0   11.00    2.50
  -4   5   0    9.60    2.70
  -4   5   0   14.80    3.80
  -4   5   0   12.10    2.80
  -5  -5   0   -1.10    2.20
  -5   5   0   -1.00    2.10
  -5   5   0    0.60    2.10
  -5   5   0    0.20    2.40
  -6  -5   0   -3.20    2.70
  -6   5   0    1.50    2.00
  -7   5   0    4.30    1.70
  -7   5   0    4.90    1.60
   0  -6   0    0.20    0.70
   0   6   0    1.40    1.00
  -1  -6   0 1682.63   80.89
   1  -6   0 1712.73   80.99
   1   6   0 1863.81   80.89
  -1   6   0 1723.03   81.09
   2  -6   0  782.62   37.60
  -2  -6   0  804.12   36.90
   2   6   0  814.72   37.50
  -2   6   0  759.42   38.00
  -3  -6   0  200.68    9.80
   3  -6   0  182.58   11.90
  -4  -6   0   14.60    3.70
  -4  -6   0   20.10    2.80
  -4   6   0   24.90    3.70
  -4   6   0   22.20    3.70
  -4   6   0   21.60    3.90
  -5  -6   0    3.30    3.00
  -5   6   0   -2.20    2.10
  -5   6   0    1.70    2.10
  -5   6   0    2.00    2.10
  -6  -6   0    3.00    2.50
  -6   6   0    1.30    1.60
  -6   6   0    1.30    1.50
  -7   6   0    9.30    2.30
  -7   6   0    5.20    1.50
   0  -7   0    1.60    1.00
   0   7   0    2.80    1.20
  -1  -7   0  367.96   17.70
   1  -7   0  368.26   17.70
  -1   7   0  368.56   18.00
   1   7   0  345.27   17.60
   2  -7   0 1713.73   76.69
  -2  -7   0 1680.13   75.79
  -2  -7   0 1682.53   76.59
  -2   7   0 1438.16   76.89
   2   7   0 1668.83   76.49
   3  -7   0  115.69   13.20
  -3  -7   0   86.09    5.20
  -3   7   0   86.89    6.30
  -3   7   0   88.49    6.00
  -4  -7   0    4.10    1.70
  -4  -7   0    3.60    2.20
  -4   7   0    6.20    2.40
  -4   7   0    4.40    2.40
  -4   7   0    8.20    2.30
  -5  -7   0   82.29    5.90
  -5  -7   0   81.49    5.40
  -5   7   0   82.79    5.60
  -5   7   0   86.69    5.70
  -5   7   0   89.29    6.10
  -6  -7   0  111.79    6.70
  -6   7   0  109.69    6.40
  -6   7   0  114.19    6.50
  -7   7   0   14.00    1.50
   0  -8   0  636.24   33.90
   0   8   0  772.12   33.60
  -1  -8   0   95.69    5.70
  -1  -8   0   85.59    5.00
   1  -8   0  103.39    5.90
  -1   8   0   92.49    6.50
   1   8   0   80.29    5.90
  -2  -8   0  334.27   15.60
   2  -8   0  326.97   16.90
  -2  -8   0  339.07   16.80
   2   8   0  292.07   16.90
  -3  -8   0   18.90    2.50
  -3  -8   0   15.60    3.20
  -3   8   0   19.20    4.20
  -3   8   0   25.40    3.30
  -3   8   0   26.40    3.90
  -4  -8   0   10.10    2.30
  -4  -8   0   13.90    2.60
  -4   8   0   16.90    3.10
  -5  -8   0    3.40    1.80
  -5  -8   0    5.50    2.20
  -5   8   0    3.80    1.90
  -5   8   0    6.10    2.10
  -5   8   0    5.10    2.00
  -6  -8   0    4.50    3.80
  -6   8   0   -0.20    1.40
  -6   8   0   -0.30    1.50
  -7   8   0   -0.40    0.90
   0  -9   0   -1.90    1.50
   0   9   0    1.10    1.80
  -1  -9   0    9.60    3.20
   1  -9   0   16.10    3.70
  -1  -9   0   16.30    2.10
  -1   9   0    5.90    3.10
   1   9   0   10.70    2.50
  -2  -9   0  117.09    8.80
   2  -9   0   98.99    8.40
  -2  -9   0  109.89    6.00
  -3  -9   0   94.79    5.50
  -3  -9   0   85.09    5.50
  -3   9   0   95.49    5.60
  -3   9   0   87.89    6.20
  -3   9   0   96.79    6.00
  -4  -9   0   15.80    3.40
  -4  -9   0   27.60    3.10
  -4   9   0   28.40    3.50
  -4   9   0   26.00    3.30
  -4   9   0   21.90    3.90
  -5  -9   0   20.30    2.70
  -5  -9   0   23.50    3.50
  -5   9   0   22.50    3.60
  -5   9   0   25.60    3.50
  -5   9   0   26.00    3.10
  -6  -9   0   75.29    5.30
  -6   9   0   72.59    4.70
  -6   9   0   78.99    4.80
   0 -10   0  152.38    7.90
   0 -10   0  152.68    9.10
   1 -10   0  549.45   27.10
  -1 -10   0  557.94   26.00
  -1 -10   0  544.55   27.10
  -2 -10   0  114.79    6.10
  -2 -10   0  111.89   10.60
  -2 -10   0  104.79    6.30
  -2  10   0  113.79    6.20
  -3 -10   0    0.80    1.50
  -3 -10   0    2.40    1.80
  -3  10   0    2.00    2.10
  -3  10   0   -0.70    2.50
  -3  10   0   -0.20    1.80
  -4 -10   0   -1.70    1.80
  -4 -10   0    1.80    1.70
  -4  10   0   -0.20    2.20
  -4  10   0    0.50    1.80
  -4  10   0   -1.10    1.80
  -5 -10   0   46.30    4.10
  -5 -10   0   50.29    3.90
  -5  10   0   50.59    4.10
  -5  10   0   45.70    4.00
  -5  10   0   51.99    4.30
  -6 -10   0   54.09    4.50
  -6  10   0   51.39    3.70
  -6  10   0   54.29    3.80
   0 -11   0   -1.60    2.40
   0 -11   0   -0.70    2.00
   1 -11   0  148.09   10.50
  -1 -11   0  151.28   10.50
  -1 -11   0  149.69    7.90
  -2 -11   0  726.03   34.50
  -2 -11   0  705.43   34.40
  -2  11   0  739.83   34.60
  -2  11   0  755.82   34.30
  -3 -11   0  120.99    6.90
  -3 -11   0  126.69    7.20
  -3  11   0  122.89    6.80
  -3  11   0  124.69    7.20
  -3  11   0  120.59    7.60
  -4 -11   0   96.49    6.00
  -4 -11   0   92.89    5.70
  -4  11   0   91.19    6.30
  -4  11   0   99.79    6.40
  -4  11   0   98.39    5.80
  -5 -11   0  126.99    7.80
  -5  11   0  153.78    8.10
  -5  11   0  141.29    7.90
  -5  11   0  152.78    8.10
  -6 -11   0   13.40    3.20
  -6  11   0    4.20    1.60
  -6  11   0    7.30    2.00
   0 -12   0  977.00   44.90
   0  12   0  946.01   44.70
  -1 -12   0   67.99    4.50
  -1 -12   0   66.09    4.50
  -1  12   0   68.69    4.20
  -2 -12   0  133.79    7.30
  -2 -12   0  134.09    7.20
  -2  12   0  123.89    8.80
  -2  12   0  138.59    7.70
  -2  12   0  128.39    7.00
  -3 -12   0   48.40    3.90
  -3 -12   0   46.40    3.70
  -3  12   0   47.70    3.80
  -3  12   0   43.80    5.20
  -3  12   0   43.70    4.00
  -4 -12   0   23.20    2.80
  -4 -12   0   26.00    3.00
  -4  12   0   26.40    3.40
  -4  12   0   21.20    3.20
  -4  12   0   19.10    3.80
  -5 -12   0    2.50    1.60
  -5 -12   0    1.00    2.00
  -5  12   0   -1.90    1.60
  -5  12   0    0.20    2.30
  -6 -12   0   -1.40    2.10
  -6  12   0    0.90    1.00
   0 -13   0    0.30    2.30
   0  13   0    0.40    1.30
  -1 -13   0    1.60    1.80
  -1 -13   0    0.50    1.60
  -1  13   0   -0.80    1.50
  -2 -13   0   29.30    3.20
  -2 -13   0   33.20    3.30
  -2  13   0   30.60    2.90
  -2  13   0   28.30    4.40
  -2  13   0   33.70    4.10
  -3 -13   0    9.70    2.60
  -3 -13   0   15.30    2.70
  -3  13   0   14.50    4.00
  -3  13   0   16.80    2.80
  -3  13   0   11.80    3.10
  -4 -13   0   68.59    5.20
  -4 -13   0   80.49    5.10
  -4  13   0   86.89    5.80
  -4  13   0   91.59    5.60
  -4  13   0   92.79    5.30
  -5 -13   0  124.89    7.00
  -5 -13   0  123.29    6.60
  -5  13   0  120.59    6.80
  -5  13   0  129.69    6.90
  -5  13   0  117.99    6.60
  -6  13   0   -0.20    1.10
   0 -14   0    0.30    2.40
   0  14   0   -0.10    1.50
  -1 -14   0  100.29    6.10
  -1 -14   0  100.39    5.80
  -1  14   0  103.19    5.80
  -1  14   0   99.59    7.30
   1  14   0   95.39    5.50
  -1  14   0   92.49    5.50
  -2 -14   0   87.39    5.50
  -2 -14   0   75.19    5.10
  -2  14   0   86.49    5.80
  -2  14   0   87.79    5.10
  -3 -14   0   38.60    3.40
  -3 -14   0   39.10    3.70
  -3  14   0   38.40    3.40
  -3  14   0   37.70    3.80
  -3  14   0   34.70    4.70
  -4 -14   0    0.70    1.70
  -4 -14   0    2.00    1.80
  -4  14   0   -1.30    1.90
  -4  14   0    1.20    1.60
  -4  14   0   -0.20    1.70
  -5 -14   0   -0.30    1.70
  -5  14   0    2.10    1.40
  -5  14   0    1.80    1.40
  -5  14   0    1.90    1.40
  -6  14   0    0.80    1.00
  -6  14   0   -1.40    0.80
   0  15   0    1.00    1.50
  -1 -15   0    4.40    2.40
  -1  15   0    9.70    2.30
  -1  15   0    7.80    2.10
   1  15   0   10.00    2.50
  -2 -15   0   94.69    6.00
  -2 -15   0   90.89    5.60
  -2  15   0   87.99    5.40
   2  15   0   87.59    5.40
  -2  15   0   97.09    6.30
  -3 -15   0    2.60    1.70
  -3 -15   0    3.80    1.60
  -3  15   0    2.90    1.70
  -3  15   0    5.50    1.80
   3  15   0    4.90    2.40
  -3  15   0    0.40    2.70
  -4 -15   0   35.20    3.40
  -4 -15   0   47.10    3.70
  -4  15   0   35.10    5.20
  -4  15   0   41.60    3.70
  -4  15   0   41.30    3.60
  -5 -15   0    1.00    1.70
  -5  15   0   -2.60    1.20
  -5  15   0   -2.40    1.10
   0  16   0  176.78    9.00
  -1 -16   0   69.39    5.30
  -1  16   0   72.39    4.50
   1  16   0   70.19    4.40
  -1  16   0   67.69    4.80
  -2 -16   0   -1.00    1.50
  -2  16   0    2.80    2.50
  -2  16   0    2.70    1.60
   2  16   0    1.30    1.70
  -3 -16   0    0.10    1.50
  -3 -16   0   -0.10    1.60
  -3  16   0    1.60    2.70
  -3  16   0    4.30    1.90
  -3  16   0   -0.40    1.60
  -4 -16   0    6.10    1.80
  -4  16   0    4.30    1.30
  -4  16   0    3.30    1.40
  -4  16   0    5.10    1.80
  -5 -16   0   -2.90    1.70
  -5  16   0    0.20    1.20
  -5  16   0   -0.50    1.50
   0  17   0   -0.30    1.20
  -1  17   0   29.60    3.40
   1  17   0   26.50    2.80
  -1  17   0   28.50    2.90
  -2 -17   0   31.60    3.70
  -2  17   0   37.80    3.10
   2  17   0   33.20    3.30
  -3 -17   0    3.70    1.90
  -3  17   0   13.10    3.50
  -3  17   0    3.60    1.50
  -4 -17   0    4.90    2.80
  -4  17   0    4.00    1.30
  -4  17   0   10.40    1.80
  -4  17   0    1.90    2.10
  -5  17   0   82.29    4.40
   0  18   0   12.30    2.50
   0  18   0   11.70    2.30
  -1  18   0   14.30    2.40
   1  18   0   15.70    2.60
  -1  18   0   18.30    3.20
  -2 -18   0   11.30    3.10
   2  18   0   10.70    2.60
  -2  18   0   10.30    2.40
  -3 -18   0   36.80    3.60
  -3  18   0   36.00    2.90
  -4 -18   0    1.50    1.90
  -4  18   0    0.50    1.20
   0  19   0    0.50    1.60
   0  19   0   -0.80    1.20
  -1  19   0   24.20    2.60
   1  19   0   22.90    2.70
  -1  19   0   21.10    4.20
  -2 -19   0    2.80    2.60
   2  19   0    1.80    1.40
  -2  19   0    0.50    1.30
  -3 -19   0   -1.20    2.10
  -3  19   0    0.90    1.10
  -4  19   0   10.70    1.50
   0  20   0   16.00    2.30
   0  20   0   15.50    2.20
  -1  20   0   28.10    2.60
   1  20   0   28.50    2.60
   1  20   0   29.30    2.50
  -1  20   0   33.80    3.10
  -2  20   0    0.30    1.20
   2  20   0    0.80    1.60
  -3 -20   0    4.60    2.90
  -3  20   0    2.30    1.10
   4  20   0   29.10    2.00
  -4  20   0   25.60    2.00
   0  21   0    1.00    1.10
   0  21   0    0.10    1.30
  -1  21   0    3.70    1.20
   1  21   0    1.80    1.00
   1  21   0    0.20    1.30
  -1  21   0    3.20    1.80
  -2  21   0   20.70    2.10
   2  21   0   18.80    1.90
  -3  21   0   12.20    1.60
   3  21   0   13.40    1.50
   0  22   0   25.50    2.50
   0  22   0   26.80    2.40
   1  22   0   -1.10    1.00
  -1  22   0    0.90    1.00
   1  22   0    1.10    1.30
  -2  22   0    2.70    1.00
   2  22   0    1.90    0.90
   0  23   0    0.70    1.10
   0  23   0   -1.40    1.50
   1  23   0    7.20    1.90
   1  23   0    6.60    1.60
  -1  23   0   10.60    1.50
  -6   0   1   -2.00    3.60
  -6   0   1    6.50    3.10
  -5   0   1   -3.40    2.50
  -5   0   1    1.40    2.60
  -4   0   1    0.60    3.20
  -4   0   1   -3.00    3.00
   4   0  -1   -5.40    5.80
  -4   0   1    1.20    2.30
   3   0  -1    1.30    1.80
   3   0  -1    1.70    2.40
   2   0  -1   -0.20    0.80
   2   0  -1    1.20    1.00
   1   0  -1    0.40    0.30
   0   0   1    0.10    0.10
   0   0  -1    0.10    0.10
   1   0   1    0.50    0.50
   2   0   1    0.90    1.00
   2   0   1    0.90    1.10
   3   0   1   -1.10    2.80
   3   0   1   -3.30    2.20
  -3   0  -1    0.10    1.70
  -4   0  -1    1.30    2.90
  -4   0  -1    0.90    2.20
  -4   0  -1    0.60    3.00
  -5   0  -1   -2.20    2.10
  -5   0  -1   -1.10    2.80
  -6   0  -1    1.00    2.50
  -6   0  -1   -1.00    3.90
  -6   1   1   40.80    4.70
  -6   1   1   34.30    4.70
  -5  -1   1   62.39    6.50
  -5  -1   1   83.99    6.40
  -5   1   1   76.79    5.90
  -5   1   1   78.49    6.00
   4  -1  -1   10.80    6.00
  -4  -1   1    2.60    2.10
  -4   1   1    5.40    2.80
  -4   1   1   -1.20    2.80
   4   1  -1   -8.30    5.90
  -4   1   1   -3.10    3.50
   3  -1  -1  308.37   16.40
   3  -1  -1  278.97   15.80
  -3  -1   1  325.17   15.00
   3   1  -1  310.27   16.70
   3   1  -1  335.27   16.10
   2  -1  -1  765.22   36.60
   2   1  -1  771.52   36.60
   2   1  -1  804.02   36.60
   1  -1  -1 2136.19   99.29
   1   1  -1 2288.57   99.29
  -1   1   1 2021.30   98.99
   0  -1   1  120.99    5.40
   0  -1  -1  108.99    5.40
   0   1  -1  112.29    5.40
   0   1   1  118.99    5.40
   1  -1   1 1920.71   88.69
   2  -1   1  122.69    6.70
   2   1   1  121.09    6.80
   3  -1   1  161.18   10.50
   3  -1   1  164.58    9.90
  -3  -1  -1  151.78    8.30
   3   1   1  177.18   10.00
  -3   1  -1  164.58    8.30
  -4  -1  -1   47.50    5.70
  -4  -1  -1   48.60    3.80
  -4  -1  -1   52.99    6.90
  -4   1  -1   42.00    5.30
  -4   1  -1   52.89    5.30
  -4   1  -1   48.30    4.10
  -5  -1  -1   34.80    4.60
  -5  -1  -1   24.40    5.60
  -5  -1  -1   29.50    4.10
  -5   1  -1   28.70    4.60
  -5   1  -1   27.30    4.50
  -6   1  -1   43.70    4.50
  -6   1  -1   44.50    6.70
  -6   2   1   45.50    4.50
  -6   2   1   50.59    4.60
  -5  -2   1   69.59    5.30
  -5   2   1   61.89    5.20
  -5   2   1   62.99    5.10
  -5   2   1   62.69    5.40
  -4  -2   1  127.19    7.10
  -4   2   1  128.19    7.80
  -4   2   1  123.69    8.00
   4   2  -1  141.19   14.30
  -4   2   1  128.29    7.30
  -3  -2   1  385.86   18.60
   3  -2  -1  366.46   19.50
   3   2  -1  405.96   19.70
   3   2  -1  406.36   19.70
   2  -2  -1 1156.18   55.69
   2   2  -1 1236.38   55.59
  -1  -2   1 1358.06   66.49
   1  -2  -1 1419.76   66.49
   1   2  -1 1545.75   66.49
  -1   2   1 1440.36   66.59
   0  -2  -1   47.30    2.50
   0  -2   1   51.29    2.50
   0   2  -1   50.79    2.50
   0   2   1   43.50    2.50
   1  -2   1  709.43   31.90
  -1  -2  -1  630.24   31.80
  -1   2  -1  724.93   32.00
   1   2   1  668.13   31.80
   2  -2   1  189.58   10.30
   2   2   1  211.18   10.30
   3  -2   1   95.09    7.40
  -3  -2  -1  102.79    5.70
   3  -2   1  109.89    9.80
   3   2   1  113.19    7.70
   3   2   1  104.49    8.30
  -4  -2  -1   11.60    3.50
  -4  -2  -1   11.10    2.20
  -4   2  -1   11.00    2.90
  -4   2  -1    9.10    2.80
  -5  -2  -1   17.60    4.70
  -5  -2  -1   12.80    3.70
  -5   2  -1    9.30    2.50
  -5   2  -1   15.60    3.90
  -6  -2  -1   43.20    5.50
  -6   2  -1   51.29    4.80
  -6   2  -1   47.50    4.60
  -7   2  -1   20.10    3.20
  -7   3   1    0.40    1.90
  -6   3   1   14.60    3.60
  -6   3   1   16.10    3.50
  -5  -3   1    2.10    2.60
  -5   3   1    4.50    2.30
  -5   3   1    2.70    2.30
  -5   3   1    4.60    2.40
  -4  -3   1   93.49    5.60
  -4  -3   1   92.29    6.60
  -4   3   1   88.29    6.50
  -4   3   1  103.39    6.70
  -4   3   1  103.19    5.90
   4   3  -1   84.59   14.30
   3  -3  -1  136.89    8.40
  -3  -3   1  131.79    7.20
   3   3  -1  140.49    8.80
   3   3  -1  142.79    8.70
   2  -3  -1  365.36   18.70
  -2   3   1  391.06   18.90
   2   3  -1  407.56   18.60
   1  -3  -1 1839.52   87.79
  -1  -3   1 2009.60   87.79
  -1   3   1 1832.12   87.89
   1   3  -1 1929.01   87.69
   0  -3  -1  146.99    7.20
   0  -3   1  145.69    7.20
   0   3   1  145.29    7.20
   0   3  -1  156.98    7.20
  -1  -3  -1  531.95   27.10
  -1   3  -1  566.14   27.20
   1   3   1  637.04   27.10
   2  -3   1    4.40    1.40
   2   3   1    1.60    1.40
  -3  -3  -1   13.20    2.10
   3  -3   1    8.20    2.50
   3   3   1   19.20    6.30
  -4  -3  -1   31.70    3.00
  -4  -3  -1   22.50    6.00
  -4   3  -1   28.10    4.30
  -4   3  -1   26.10    4.40
  -5  -3  -1  202.78   10.50
  -5  -3  -1  184.48   11.30
  -5   3  -1  203.38   10.90
  -5   3  -1  210.68   11.00
  -6   3  -1  104.99    7.00
  -6   3  -1  107.99    6.60
  -7   3  -1   16.30    2.80
  -7   4   1    2.90    1.90
  -7   4   1    2.40    1.50
  -6   4   1   33.90    5.40
  -6   4   1   39.00    3.90
  -5  -4   1   18.80    3.60
  -5  -4   1   22.40    4.30
  -5   4   1   17.60    3.80
  -5   4   1   23.90    3.60
  -5   4   1   16.90    3.90
  -4  -4   1   32.60    3.20
  -4  -4   1   33.10    4.10
  -4   4   1   34.90    4.40
  -4   4   1   27.90    3.90
  -4   4   1   40.30    4.20
   3  -4  -1   -2.00    2.00
  -3  -4   1    0.10    1.40
   3   4  -1    0.20    2.30
   2  -4  -1    1.70    1.00
  -2  -4   1    1.50    1.20
   2   4  -1    4.50    1.30
  -2   4   1    2.30    1.60
  -1  -4   1 9520.15  452.35
   1  -4  -1 9734.73  452.75
   1   4  -1 9999.00  452.35
  -1   4   1 9997.00  453.85
   0  -4   1  862.01   38.50
   0  -4  -1  793.82   38.60
   0   4  -1  811.52   38.60
   0   4   1  853.11   38.60
  -1  -4  -1  325.47   14.30
   1  -4   1  285.37   14.30
  -1   4  -1  284.77   14.40
   1   4   1  289.47   14.20
  -2  -4  -1  137.99    7.10
   2  -4   1  140.59    7.70
  -2  -4  -1  147.79    7.80
   2   4   1  144.49    7.70
  -2   4  -1  119.29    7.90
   3  -4   1  195.28   11.40
  -3  -4  -1  187.58    9.60
  -4  -4  -1  163.18    8.70
  -4   4  -1  171.28    9.30
  -4   4  -1  162.28    9.10
  -5  -4  -1    2.40    2.00
  -5   4  -1    1.20    2.20
  -5   4  -1    0.10    2.20
  -6  -4  -1   57.19    5.30
  -7   4  -1    7.70    1.90
  -7   4  -1    9.20    2.50
  -7   5   1    7.50    2.20
  -6   5   1    7.70    2.00
  -5  -5   1   -1.40    2.10
  -5  -5   1    0.40    2.20
  -5   5   1    1.60    2.00
  -5   5   1    0.70    2.10
  -5   5   1    5.20    2.10
  -4  -5   1  181.48    9.40
  -4  -5   1  168.58    9.50
  -4   5   1  180.58    9.50
  -4   5   1  179.78    9.80
  -4   5   1  188.68    9.90
   3  -5  -1  750.42   36.20
  -3  -5   1  757.22   35.10
   3   5  -1  732.73   36.10
   2  -5  -1    0.90    1.20
  -2  -5   1    2.80    1.30
  -2  -5   1    2.90    1.30
   2   5  -1    2.10    1.20
  -2   5   1    1.50    1.80
   1  -5  -1   47.00    3.10
  -1  -5   1   44.50    2.90
  -1   5   1   52.59    3.30
   1   5  -1   45.00    3.00
   0  -5   1 5572.24  271.97
   0  -5  -1 5740.03  272.97
   0   5  -1 6317.67  273.07
   0   5   1 5943.21  272.17
  -1  -5  -1  163.58    8.50
   1  -5   1  157.88    8.50
  -1   5  -1  165.88    8.70
   1   5   1  181.58    8.50
  -2  -5  -1  563.84   25.70
   2  -5   1  543.95   26.30
  -2  -5  -1  576.84   26.30
  -2   5  -1  475.85   26.50
   2   5   1  563.24   26.20
   3  -5   1  178.68   11.50
  -3  -5  -1  192.38    9.40
  -4  -5  -1   36.60    3.50
  -4   5  -1   44.50    4.50
  -4   5  -1   40.60    4.20
  -4   5  -1   40.70    4.70
  -5  -5  -1    6.80    2.40
  -5   5  -1    3.80    2.20
  -5   5  -1    6.60    2.30
  -6  -5  -1   27.80    4.00
  -6   5  -1   32.20    3.40
  -6   5  -1   33.10    3.30
  -7   5  -1    2.40    1.50
  -7   5  -1   -1.80    1.50
  -7   6   1   -2.60    1.30
  -7   6   1    0.30    1.20
  -6  -6   1   31.90    4.50
  -6   6   1   35.20    3.50
  -6   6   1   38.70    3.70
  -5  -6   1   58.69    5.10
  -5  -6   1   51.49    4.70
  -5   6   1   49.50    4.60
  -5   6   1   52.39    4.10
  -5   6   1   51.19    4.40
  -4  -6   1    3.50    2.30
  -4  -6   1    1.70    1.80
  -4   6   1    3.30    2.20
  -4   6   1    4.00    2.10
  -4   6   1    1.00    2.10
  -3  -6   1   35.00    2.90
   3  -6  -1   33.40    6.50
  -2  -6   1  551.94   26.70
   2  -6  -1  567.34   26.80
  -2  -6   1  536.25   26.20
  -2   6   1  534.85   27.20
   2   6  -1  591.14   26.70
   1  -6  -1 1398.36   64.49
  -1  -6   1 1277.87   64.39
   1   6  -1 1487.95   64.49
   0  -6  -1 1107.09   53.89
   0  -6   1 1089.99   53.79
   0   6   1 1260.97   53.99
   0   6  -1 1175.88   53.99
   1  -6   1   14.40    2.30
  -1  -6  -1   13.30    2.10
  -1   6  -1   14.30    2.60
   1   6   1   14.90    2.30
  -2  -6  -1    3.60    1.70
  -2  -6  -1    0.10    1.30
   2  -6   1    0.80    1.40
  -2   6  -1    0.30    2.60
   2   6   1    0.70    1.70
   3  -6   1   21.30    6.20
  -4  -6  -1   26.60    3.00
  -4  -6  -1   27.50    4.40
  -4   6  -1   18.80    3.80
  -4   6  -1   21.50    4.00
  -4   6  -1   19.30    4.00
  -5  -6  -1    1.90    1.80
  -5   6  -1    0.60    1.90
  -5   6  -1    1.00    2.10
  -6  -6  -1   49.10    4.50
  -6   6  -1   58.29    4.20
  -6   6  -1   54.79    4.00
  -7   6  -1   21.90    2.50
  -7   6  -1   21.60    2.50
  -7   7   1   -1.00    1.10
  -7   7   1   -2.40    1.20
  -6  -7   1  130.49    8.00
  -6   7   1  141.69    7.60
  -6   7   1  140.59    7.50
  -5  -7   1    1.40    2.20
  -5  -7   1    2.90    1.90
  -5   7   1   -0.40    2.00
  -5   7   1    1.80    1.90
  -5   7   1    0.50    2.00
  -4  -7   1  202.18   11.00
  -4  -7   1  223.88   11.00
  -4   7   1  213.58   10.90
  -4   7   1  213.58   11.20
  -4   7   1  209.88   11.20
   3  -7  -1  375.66   21.40
  -3  -7   1  426.76   19.10
  -3   7   1  374.66   19.20
  -3   7   1  396.76   19.30
   2  -7  -1  138.79    8.30
  -2  -7   1  143.99    7.30
  -2  -7   1  143.79    8.20
  -2   7   1  133.19    9.50
   2   7  -1  138.99    8.20
  -1  -7   1  534.45   25.50
   1  -7  -1  517.35   25.60
   1   7  -1  540.75   25.60
  -1   7   1  553.04   25.90
   0  -7   1 2750.42  128.59
   0  -7  -1 2734.53  128.59
   0   7  -1 2748.93  128.69
   0   7   1 2899.11  128.69
  -1  -7  -1 1642.94   83.39
   1  -7   1 1901.61   83.49
  -1   7  -1 1776.22   83.69
   1   7   1 1860.41   83.39
  -2  -7  -1    6.70    1.70
  -2  -7  -1    3.30    1.80
   2  -7   1    5.00    2.00
   2   7   1    4.00    2.60
  -3  -7  -1   46.60    3.20
  -3   7  -1   37.60    4.60
  -3   7  -1   30.60    4.30
  -4  -7  -1    0.80    2.30
  -4  -7  -1    1.10    1.60
  -4   7  -1    2.60    2.50
  -4   7  -1   -0.40    2.20
  -4   7  -1    2.70    2.00
  -5  -7  -1   36.40    3.50
  -5   7  -1   34.40    4.60
  -5   7  -1   43.20    4.20
  -5   7  -1   48.30    4.50
  -6  -7  -1    5.70    2.40
  -6   7  -1    4.00    1.70
  -6   7  -1    8.40    2.50
  -7   7  -1   30.90    2.70
  -7   7  -1   34.70    2.70
  -7   8   1   -1.20    1.20
  -7   8   1    1.50    1.00
  -6  -8   1    0.10    3.00
  -6   8   1    8.60    2.40
  -6   8   1    3.00    1.40
  -6   8   1    5.00    2.20
  -5  -8   1   37.10    3.50
  -5  -8   1   31.20    3.80
  -5   8   1   35.70    4.00
  -5   8   1   35.70    4.00
  -5   8   1   36.40    3.50
  -4  -8   1   94.69    5.90
  -4   8   1  101.09    5.90
  -3  -8   1  514.35   24.70
  -3  -8   1  549.35   24.90
  -3   8   1  519.25   24.70
  -3   8   1  505.65   25.00
  -3   8   1  512.45   24.90
   2  -8  -1  126.69    8.30
  -2  -8   1  123.39    8.10
  -2  -8   1  135.89    6.90
   2   8  -1  130.09    8.60
   1  -8  -1  380.46   17.60
  -1  -8   1  361.36   16.90
  -1  -8   1  323.87   18.20
   1   8  -1  361.86   17.50
  -1   8   1  341.97   17.90
   0  -8   1  294.67   14.50
   0  -8  -1  283.57   14.50
   0   8   1  263.27   14.70
   0   8  -1  323.07   14.80
  -1  -8  -1   34.30    3.00
  -1  -8  -1   35.50    3.90
   1  -8   1   38.10    3.70
   1   8   1   41.20    4.10
  -1   8  -1   37.80    4.80
   2  -8   1   53.29    6.30
  -2  -8  -1   54.49    3.50
  -2  -8  -1   59.59    5.90
  -3  -8  -1  443.26   21.30
  -3  -8  -1  456.45   21.30
  -3   8  -1  420.86   21.20
  -3   8  -1  451.45   21.50
  -3   8  -1  443.96   21.60
  -4  -8  -1   12.20    2.40
  -4  -8  -1    9.50    2.50
  -4   8  -1   13.20    2.80
  -4   8  -1   15.50    3.50
  -4   8  -1   14.10    3.50
  -5  -8  -1    3.60    1.60
  -5   8  -1    3.30    2.40
  -5   8  -1   -0.70    1.90
  -5   8  -1    3.70    2.20
  -6  -8  -1    3.10    3.20
  -6   8  -1    1.20    1.40
  -7   8  -1   -2.50    1.10
  -6  -9   1    1.80    2.30
  -6   9   1    0.10    1.30
  -6   9   1   -1.90    1.80
  -6   9   1    0.90    1.40
  -5  -9   1   46.00    3.80
  -5  -9   1   45.40    3.90
  -5   9   1   54.09    3.70
  -5   9   1   41.80    4.10
  -5   9   1   47.60    4.30
  -4  -9   1  108.59    6.50
  -4  -9   1  112.09    6.50
  -4   9   1  107.39    6.70
  -4   9   1  114.09    6.40
  -4   9   1  109.99    6.80
  -3  -9   1  115.89    7.00
  -3  -9   1  123.19    6.60
  -3  -9   1  129.69    6.70
  -3   9   1  114.59    6.60
  -3   9   1  111.19    7.00
  -3   9   1  109.79    7.20
  -2  -9   1  222.38   11.40
   2  -9  -1  231.68   13.20
  -2  -9   1  235.58   13.30
  -1  -9   1   29.00    3.90
   1  -9  -1   28.00    4.20
  -1  -9   1   32.90    2.60
   1   9  -1   34.70    5.10
   0  -9   1  336.47   16.40
   0  -9  -1  334.97   16.40
   0   9  -1  334.77   16.80
   0   9   1  303.07   16.60
   1  -9   1 1312.37   59.99
  -1  -9  -1 1260.97   59.19
  -1  -9  -1 1253.67   59.99
  -2  -9  -1   68.69    7.20
  -2  -9  -1   74.69    4.30
   2  -9   1   61.19    7.40
  -3  -9  -1   79.39    4.90
  -3  -9  -1   76.19    4.50
  -3   9  -1   65.39    4.90
  -3   9  -1   66.59    5.50
  -3   9  -1   64.99    5.20
  -4  -9  -1   42.30    4.00
  -4  -9  -1   46.30    3.80
  -4   9  -1   46.50    4.60
  -4   9  -1   44.50    4.00
  -4   9  -1   42.90    4.20
  -5  -9  -1   15.50    2.80
  -5  -9  -1   18.50    3.70
  -5   9  -1   18.00    3.30
  -5   9  -1   23.60    3.40
  -5   9  -1   11.50    3.60
  -6  -9  -1   22.70    3.20
  -6   9  -1   20.20    2.70
  -6   9  -1   20.40    2.70
  -6 -10   1   37.80    3.80
  -6  10   1   36.10    3.00
  -6  10   1   29.50    3.30
  -5 -10   1   48.60    3.90
  -5 -10   1   54.59    4.10
  -5  10   1   54.19    4.40
  -5  10   1   52.19    4.10
  -5  10   1   57.89    5.40
  -4 -10   1   21.30    3.10
  -4 -10   1   28.30    3.10
  -4  10   1   18.50    3.20
  -4  10   1   21.20    3.70
  -4  10   1   24.00    3.00
  -3 -10   1    2.60    1.80
  -3 -10   1    1.20    1.50
  -3 -10   1    2.20    2.40
  -3  10   1    2.20    1.90
  -3  10   1    2.80    1.90
  -3  10   1    1.00    2.40
  -2 -10   1   23.70    3.10
  -2 -10   1   24.80    2.60
  -2 -10   1   21.10    5.00
  -2  10   1   26.30    2.90
  -2  10   1   27.80    5.30
   1 -10  -1    2.10    2.40
  -1 -10   1    1.00    1.30
  -1 -10   1    5.10    2.20
   0 -10   1    8.70    2.40
   0 -10   1    2.70    2.20
   0 -10  -1    6.70    2.50
  -1 -10  -1  713.53   33.40
  -1 -10  -1  742.63   34.70
   1 -10   1  677.53   34.40
  -2 -10  -1  208.78   10.30
  -2 -10  -1  187.48   10.20
  -2  10  -1  208.38   10.20
  -3 -10  -1    1.20    1.50
  -3 -10  -1    0.30    1.80
  -3  10  -1    0.30    2.40
  -3  10  -1    3.30    2.10
  -3  10  -1    2.40    2.10
  -4 -10  -1   23.30    3.20
  -4 -10  -1   14.60    2.80
  -4  10  -1   12.60    2.50
  -4  10  -1   20.00    3.70
  -4  10  -1   14.90    3.30
  -5 -10  -1   32.20    3.40
  -5 -10  -1   33.90    4.00
  -5  10  -1   39.10    3.80
  -5  10  -1   32.60    3.80
  -5  10  -1   33.90    3.70
  -6 -10  -1   21.10    3.10
  -6  10  -1   23.30    2.60
  -6  10  -1   21.50    2.50
  -6 -11   1    3.10    2.30
  -6  11   1    4.90    1.90
  -6  11   1   -0.60    1.10
  -6  11   1    2.10    1.90
  -5 -11   1   30.50    3.30
  -5 -11   1   32.00    3.30
  -5  11   1   34.60    4.50
  -5  11   1   34.20    3.40
  -5  11   1   34.50    3.60
  -4 -11   1   24.30    3.30
  -4 -11   1   26.10    3.20
  -4  11   1   28.00    3.10
  -4  11   1   19.10    3.60
  -4  11   1   26.50    3.40
  -3 -11   1   39.90    4.00
  -3 -11   1   39.50    3.60
  -3 -11   1   41.80    4.20
  -3  11   1   45.50    4.20
  -3  11   1   42.10    4.60
  -3  11   1   48.50    3.60
  -2 -11   1  487.05   22.60
  -2 -11   1  468.85   22.40
  -2  11   1  449.16   22.60
  -2  11   1  491.05   25.30
  -2  11   1  454.85   22.30
   1 -11  -1  149.39   11.10
  -1 -11   1  165.18   10.90
  -1 -11   1  168.98    8.50
   0 -11  -1  887.81   43.00
   0 -11  -1  944.41   44.30
   0 -11   1  914.81   44.10
   0 -11   1  934.01   43.00
  -1 -11  -1  153.98    8.30
  -1 -11  -1  160.58   10.90
   1 -11   1  165.88   11.20
  -2 -11  -1  333.57   15.60
  -2 -11  -1  325.07   15.50
  -2  11  -1  294.87   15.90
  -2  11  -1  322.57   15.40
  -2  11  -1  305.77   16.50
  -3 -11  -1  182.88    9.50
  -3 -11  -1  182.18    9.60
  -3  11  -1  192.28    9.60
  -3  11  -1  172.38   10.10
  -3  11  -1  185.88    9.90
  -4 -11  -1  148.29    8.10
  -4 -11  -1  152.08    8.90
  -4  11  -1  152.28    8.40
  -4  11  -1  151.98    8.60
  -4  11  -1  148.19    8.20
  -5 -11  -1   59.19    4.40
  -5 -11  -1   57.69    4.40
  -5  11  -1   64.39    4.70
  -5  11  -1   57.99    4.30
  -5  11  -1   62.29    4.50
  -6 -11  -1   14.00    3.00
  -6  11  -1   10.80    2.20
  -6  11  -1    7.40    1.70
  -6 -12   1   12.20    3.30
  -6  12   1    7.60    1.20
  -6  12   1   10.90    1.90
  -5 -12   1    1.60    1.60
  -5 -12   1    0.30    1.40
  -5  12   1    2.00    1.50
  -4 -12   1    1.60    1.60
  -4 -12   1   -0.40    1.60
  -4  12   1   -0.40    1.60
  -4  12   1    1.10    2.00
  -4  12   1    1.40    1.70
  -3 -12   1   42.90    3.50
  -3 -12   1   39.50    3.70
  -3  12   1   36.80    3.40
  -3  12   1   36.50    4.30
  -3  12   1   32.90    3.80
  -2 -12   1  116.69    6.20
  -2 -12   1  115.99    6.30
  -2  12   1   94.79    7.80
  -2  12   1  113.99    6.10
  -2  12   1  101.89    6.70
  -2  12   1  103.89    6.80
  -1 -12   1   10.10    2.50
  -1 -12   1   12.50    2.30
  -1  12   1    9.90    2.20
   0 -12  -1   -0.80    2.10
   0 -12   1    2.00    1.80
   0  12   1    2.00    1.70
   0  12  -1   -0.40    1.40
  -1 -12  -1   81.89    5.00
  -1 -12  -1   70.39    5.70
  -1  12  -1   83.89    4.70
   1  12   1   78.19    4.90
  -2 -12  -1   28.30    3.10
  -2 -12  -1   26.90    3.20
  -2  12  -1   34.80    4.30
  -2  12  -1   38.10    3.10
  -2  12  -1   37.10    5.90
  -3 -12  -1   46.30    3.90
  -3 -12  -1   49.99    3.80
  -3  12  -1   49.50    3.90
  -3  12  -1   47.80    4.30
  -4 -12  -1  206.38   11.50
  -4 -12  -1  233.48   11.40
  -4  12  -1  228.08   11.80
  -4  12  -1  218.48   11.70
  -4  12  -1  232.28   11.40
  -5 -12  -1   79.89    4.90
  -5 -12  -1   81.59    5.50
  -5  12  -1   74.89    4.90
  -5  12  -1   81.79    5.20
  -5  12  -1   83.59    5.30
  -6 -12  -1    4.90    2.20
  -6  12  -1   10.00    1.90
  -6  13   1    0.60    1.00
  -6  13   1   -0.90    0.80
  -5 -13   1    3.60    1.50
  -5 -13   1    3.70    1.80
  -5  13   1    3.00    1.50
  -5  13   1    1.80    1.50
  -5  13   1    1.60    1.40
  -4 -13   1   13.70    2.70
  -4 -13   1   12.10    2.60
  -4  13   1   12.80    2.40
  -4  13   1   18.50    2.80
  -4  13   1   15.00    2.90
  -3 -13   1   66.39    4.30
  -3 -13   1   68.99    4.70
  -3  13   1   63.49    5.40
  -3  13   1   60.99    4.80
  -3  13   1   59.19    4.40
  -2 -13   1  186.58    9.50
  -2 -13   1  193.38    9.70
  -2  13   1  193.08    9.40
  -2  13   1  176.88    9.80
  -2  13   1  161.88   10.70
  -2  13   1  182.08    9.80
  -1 -13   1    2.10    1.80
  -1 -13   1    4.40    1.70
  -1  13   1    2.10    1.50
  -1  13   1    2.20    1.90
   0 -13   1  254.57   12.50
   0  13   1  244.28   12.10
   0  13  -1  241.78   12.10
  -1 -13  -1    8.80    2.20
  -1 -13  -1    8.90    2.00
  -1  13  -1    8.90    2.10
   1  13   1   12.00    2.70
  -2 -13  -1    7.80    2.10
  -2 -13  -1   10.30    2.50
  -2  13  -1   12.70    4.00
  -2  13  -1    6.00    2.40
  -2  13  -1    9.90    1.80
  -3 -13  -1   28.00    3.30
  -3 -13  -1   31.60    3.20
  -3  13  -1   19.30    4.40
  -3  13  -1   33.60    3.30
  -3  13  -1   26.00    3.80
  -4 -13  -1   -1.00    1.80
  -4 -13  -1    0.60    1.80
  -4  13  -1   -1.10    1.80
  -4  13  -1   -2.30    1.70
  -4  13  -1   -0.60    1.90
  -5 -13  -1    6.00    2.10
  -5  13  -1    3.20    1.60
  -5  13  -1    4.60    1.60
  -5  13  -1    7.80    2.40
  -6  13  -1    2.80    1.50
  -6  13  -1    1.70    1.10
  -5 -14   1    0.20    1.20
  -5 -14   1    2.00    1.70
  -5  14   1    1.20    1.30
  -5  14   1    0.10    1.20
  -4 -14   1  218.28   11.70
  -4 -14   1  233.38   11.30
  -4  14   1  218.88   11.60
  -4  14   1  223.18   11.30
  -4  14   1  225.28   11.60
  -3 -14   1    8.40    2.50
  -3 -14   1   10.40    2.60
  -3  14   1   16.00    2.70
  -3  14   1   16.30    4.20
  -3  14   1   11.00    2.30
  -2 -14   1  102.19    6.10
  -2 -14   1  109.19    6.50
  -2  14   1  102.49    5.90
  -2  14   1  107.29    6.50
  -1 -14   1  105.59    6.20
  -1 -14   1  106.09    5.90
  -1  14   1   99.49    5.70
  -1  14   1   90.59    5.90
   0 -14   1   12.20    2.60
   0  14   1   12.10    2.30
   0  14  -1    8.80    2.20
  -1 -14  -1   34.50    3.70
  -1  14  -1   30.70    2.80
  -1  14  -1   26.40    3.60
   1  14   1   29.00    3.10
  -2 -14  -1   78.79    4.90
  -2 -14  -1   67.69    4.70
  -2  14  -1   64.09    5.60
   2  14   1   73.69    4.70
  -2  14  -1   65.79    4.40
  -3 -14  -1   15.50    4.20
  -3 -14  -1   19.40    2.90
  -3  14  -1   14.70    3.30
  -3  14  -1   16.20    4.30
  -3  14  -1   13.50    2.80
  -4 -14  -1   -0.90    1.60
  -4 -14  -1    1.70    1.60
  -4  14  -1    1.60    2.10
  -4  14  -1    1.80    1.80
  -4  14  -1    3.30    1.70
  -5 -14  -1    5.60    2.80
  -5  14  -1    3.90    1.60
  -5  14  -1    5.10    1.50
  -5  14  -1    5.50    1.60
  -6  14  -1    6.70    1.50
  -5 -15   1    6.10    2.00
  -5  15   1    4.40    1.20
  -5  15   1    4.20    1.50
  -5  15   1    7.30    2.10
  -4 -15   1    2.90    1.50
  -4 -15   1    4.60    1.90
  -4  15   1    9.90    2.70
  -4  15   1    2.80    1.60
  -3 -15   1   39.90    3.50
  -3 -15   1   41.90    3.60
  -3  15   1   45.20    3.90
  -3  15   1   45.70    3.50
  -3  15   1   39.30    5.10
  -2 -15   1    6.30    2.20
  -2 -15   1    7.00    1.90
  -2  15   1    5.80    1.70
  -2  15   1    9.10    2.40
  -2  15   1    8.00    2.40
  -1 -15   1    2.80    2.00
  -1 -15   1    3.20    1.80
   1  15  -1    3.90    1.50
  -1  15   1    2.40    1.50
   0 -15   1   -0.40    2.40
   0  15   1   -1.20    1.40
   0  15  -1    1.10    1.50
  -1 -15  -1   38.00    4.10
  -1  15  -1   36.30    3.90
   1  15   1   39.30    3.40
  -1  15  -1   37.20    3.10
  -2 -15  -1    5.80    2.20
  -2 -15  -1    2.50    1.70
   2  15   1    5.80    1.90
  -2  15  -1    5.00    1.70
  -3 -15  -1    2.80    1.70
  -3 -15  -1    1.80    1.60
  -3  15  -1    1.90    2.10
  -3  15  -1    0.00    2.60
  -4 -15  -1   -1.30    1.60
  -4  15  -1    0.40    1.80
  -4  15  -1    1.60    1.50
  -5 -15  -1   45.70    3.50
  -5  15  -1   42.10    3.00
  -5  15  -1   40.50    3.20
  -5  15  -1   46.20    3.10
  -5 -16   1    1.40    1.70
  -5  16   1   -0.90    1.00
  -4 -16   1   -1.90    1.00
  -4 -16   1    1.60    1.70
  -4  16   1   -1.30    1.20
  -4  16   1   -1.50    1.80
  -4  16   1    1.40    1.30
  -3 -16   1   65.29    4.80
  -3 -16   1   65.19    4.60
  -3  16   1   73.69    5.10
   3  16  -1   67.59    4.50
  -3  16   1   70.59    4.50
  -3  16   1   72.19    6.10
  -2 -16   1   97.69    7.30
  -2 -16   1   99.59    5.80
  -2  16   1   89.69    6.10
   2  16  -1   98.79    5.60
  -2  16   1   99.99    5.70
  -1 -16   1    4.00    2.40
  -1  16   1    5.70    1.90
   1  16  -1    8.70    2.20
  -1  16   1    5.20    1.60
   0  16  -1   94.09    5.60
   0  16   1  108.89    5.70
  -1 -16  -1  128.59    7.60
   1  16   1  125.99    6.80
  -1  16  -1  131.49    7.20
  -1  16  -1  118.79    6.80
  -2 -16  -1    2.00    2.10
  -2  16  -1    2.40    1.50
   2  16   1    2.60    2.00
  -2  16  -1    5.00    2.70
  -3 -16  -1   69.29    4.90
  -3  16  -1   72.09    4.70
  -3  16  -1   64.89    6.30
  -3  16  -1   84.59    5.30
  -4 -16  -1   98.59    5.70
  -4  16  -1   97.59    5.90
  -4  16  -1   87.29    5.40
  -4  16  -1   94.49    5.30
  -5 -16  -1    5.80    1.80
  -5  16  -1    2.70    1.40
  -5  16  -1    3.60    1.50
  -5  16  -1    3.90    1.10
  -5  17   1   -1.00    1.00
  -4 -17   1    1.00    1.90
  -4  17   1    0.40    1.80
  -4  17   1    0.90    1.20
  -3 -17   1   24.60    3.10
  -3 -17   1   25.90    2.90
  -3  17   1   28.20    2.80
   3  17  -1   29.80    3.20
  -2 -17   1    3.00    1.90
  -2  17   1   -1.60    2.30
   2  17  -1    2.60    1.50
  -2  17   1    0.00    1.70
  -1  17   1    2.20    1.70
  -1  17   1   -1.60    1.80
   1  17  -1    0.60    1.40
   0  17   1  398.76   19.10
   0  17  -1  396.26   19.00
   1  17   1   54.19    3.70
  -1  17  -1   45.20    4.10
  -1  17  -1   43.40    3.50
  -2 -17  -1   76.69    5.30
  -2  17  -1   88.09    5.00
   2  17   1   78.49    5.10
  -3 -17  -1   10.00    2.90
  -3  17  -1   11.80    2.40
  -3  17  -1    6.60    2.40
  -4 -17  -1    1.60    1.90
  -4  17  -1    1.70    1.30
  -4  17  -1    1.90    1.40
  -4  17  -1    3.60    2.20
   5  17   1   12.50    1.90
  -4 -18   1   -0.10    1.70
  -4  18   1    0.70    1.20
  -3 -18   1   41.00    3.60
  -3  18   1   34.40    3.00
   3  18  -1   35.80    3.30
  -2 -18   1   67.89    5.10
  -2  18   1   78.59    4.70
   2  18  -1   75.59    4.50
  -1 -18   1   22.40    4.10
  -1  18   1   25.40    3.30
   1  18  -1   26.70    2.60
  -1  18   1   21.20    2.70
   0  18  -1    9.20    2.20
   0  18   1   13.80    2.40
   0  18   1   13.10    2.60
  -1  18  -1  105.39    6.30
  -1  18  -1   96.69    6.10
   1  18   1  101.39    5.80
  -2 -18  -1   -0.50    2.30
   2  18   1   -2.60    1.70
  -2  18  -1   -1.90    1.40
  -3 -18  -1   43.70    4.10
  -3  18  -1   50.69    3.40
  -4 -18  -1   36.40    3.40
  -4  18  -1   25.60    2.40
  -4 -19   1   22.00    3.20
  -4  19   1   22.90    2.00
  -3 -19   1    1.50    2.00
  -3  19   1   -0.60    1.10
  -2 -19   1    3.20    2.10
  -2  19   1    2.20    1.40
   2  19  -1    0.20    1.30
  -1  19   1    6.50    1.90
   1  19  -1    4.60    1.40
  -1  19   1    7.80    1.60
   0  19  -1    2.50    1.40
   0  19   1    1.40    1.50
   0  19   1    3.50    1.40
   0  19  -1    0.10    1.60
  -1  19  -1   20.40    3.40
   1  19   1   21.90    2.70
  -2 -19  -1    4.40    3.00
   2  19   1    4.00    2.00
  -2  19  -1   10.00    2.10
  -3 -19  -1    7.30    2.60
  -3  19  -1    0.60    1.40
  -4  19  -1   30.60    2.60
  -4  20   1   12.90    1.60
  -3 -20   1    5.60    2.70
  -3  20   1   -0.10    1.00
  -2 -20   1   -1.20    4.00
   2  20  -1    1.10    1.30
  -2  20   1    1.30    1.30
   1  20  -1   19.90    2.20
  -1  20   1   17.60    2.70
  -1  20   1   19.70    2.40
   0  20  -1   -0.20    1.30
   0  20   1    2.70    1.20
   0  20  -1    0.20    1.40
   0  20   1    0.70    1.30
   1  20   1    4.90    1.50
  -1  20  -1    5.00    2.00
   1  20   1    2.80    1.30
  -1  20  -1    3.20    1.30
  -2  20  -1   49.20    3.30
  -3  20  -1    2.00    1.20
  -4  20  -1    0.60    1.10
   4  20   1    4.00    1.00
  -3  21   1    0.60    1.00
   3  21  -1    0.50    0.80
   2  21  -1    4.10    1.40
  -2  21   1    3.90    1.20
  -1  21   1    1.40    1.20
  -1  21   1    0.90    1.50
   1  21  -1    2.10    1.20
   1  21  -1    0.90    1.20
   0  21   1    5.90    1.40
   0  21   1    4.40    1.40
   0  21  -1    4.40    1.30
   0  21  -1    5.20    1.50
   1  21   1   -0.50    1.40
  -1  21  -1    0.70    1.10
   1  21   1    1.80    1.10
   2  21   1   26.20    2.10
  -2  21  -1   25.00    2.20
  -3  21  -1    1.50    0.90
   3  21   1    2.60    0.90
  -2  22   1    4.40    1.10
   2  22  -1    3.70    1.00
  -1  22   1    0.70    1.10
   1  22  -1    3.00    1.20
   1  22  -1    1.30    1.10
  -1  22   1    0.60    1.70
   0  22  -1    7.00    1.60
   0  22  -1    8.70    1.60
   0  22   1    9.00    1.80
   0  22   1    5.70    1.30
  -1  22  -1   19.70    1.90
   1  22   1   22.70    2.00
   1  22   1   23.10    2.70
   2  22   1   -1.10    0.80
  -2  22  -1    0.60    0.90
   1  23  -1   -0.90    1.10
  -1  23   1    1.00    1.00
   1  23  -1    1.70    1.40
   0  23   1  113.79    5.60
   0  23  -1  105.19    5.70
   0  23   1  107.89    5.70
   1  23   1   36.90    2.30
  -1  23  -1   24.90    2.10
  -6   0   2   26.40    7.50
  -5   0   2   49.70    6.00
  -5   0   2   54.79    4.40
  -5   0   2   52.29    5.30
   4   0  -2    2.90    6.80
  -4   0   2   14.50    3.20
  -4   0   2   15.10    2.70
   3   0  -2 4101.89  191.48
   3   0  -2 4186.98  191.48
   2   0  -2  288.57   14.20
   2   0  -2  292.77   14.10
   1   0  -2   14.50    1.00
   0   0  -2  204.38    9.90
   0   0   2  219.18    9.90
   1   0   2 7263.37  335.87
   2   0   2 2320.47  114.19
   2   0   2 2609.14  114.29
   3   0   2  270.97   14.80
  -3   0  -2  267.67   13.10
  -4   0  -2   27.20    5.50
  -4   0  -2   33.80    3.30
  -4   0  -2   36.80    4.90
  -5   0  -2  397.36   19.30
  -5   0  -2  387.86   19.60
  -5   0  -2  395.36   19.50
  -6   0  -2   92.19    6.60
  -6   1   2   -0.90    2.30
  -5  -1   2   -1.20    2.20
  -5  -1   2    2.20    3.10
  -5   1   2    1.50    2.20
  -5   1   2   -2.50    2.70
  -5   1   2    1.30    2.40
  -4  -1   2  421.26   19.00
  -4  -1   2  384.56   17.80
   4  -1  -2  360.86   21.30
  -4  -1   2  336.67   17.70
  -4  -1   2  342.97   18.00
  -4   1   2  366.76   18.20
  -4   1   2  355.96   18.30
  -4   1   2  359.66   17.70
  -3  -1   2    8.60    2.70
   3  -1  -2   13.80    3.50
   3  -1  -2    5.70    2.60
   3   1  -2    6.20    2.10
   3   1  -2   10.20    2.40
   2  -1  -2    1.40    0.70
   2   1  -2   -0.30    0.80
   2   1  -2    0.80    0.80
   1  -1  -2  142.09    7.00
  -1   1   2  144.69    7.00
   1   1  -2  149.79    6.90
   0  -1  -2 1362.76   66.09
   0  -1   2 1392.66   66.29
   0   1   2 1490.85   66.09
   0   1  -2 1487.45   65.99
   1  -1   2  152.48    7.70
   1   1   2  157.08    7.70
   2  -1   2  645.24   30.10
   2  -1   2  633.34   30.00
   2   1   2  607.44   29.90
   3  -1   2    8.80    2.90
  -3  -1  -2   10.80    2.20
  -3   1  -2   12.30    2.50
   3   1   2   17.10    4.90
  -4  -1  -2   30.70    6.10
  -4  -1  -2   21.80    4.80
  -4  -1  -2   26.80    3.00
  -4   1  -2   30.80    4.60
  -4   1  -2   17.50    5.00
  -4   1  -2   28.10    3.40
  -5  -1  -2   92.69    6.10
  -5  -1  -2   93.79    6.60
  -5  -1  -2   92.39    7.10
  -5   1  -2   90.49    6.60
  -5   1  -2   98.19    6.40
  -6  -1  -2   62.99    5.60
  -6   1  -2   53.89    5.10
  -6   1  -2   67.59    5.70
  -7   1  -2    4.90    2.20
  -6   2   2   26.90    3.60
  -6   2   2    8.10    3.30
  -5  -2   2   17.30    3.70
  -5  -2   2   19.60    4.10
  -5   2   2   18.20    3.50
  -5   2   2   16.80    4.00
  -5   2   2   25.60    4.40
  -4  -2   2    7.90    2.60
  -4  -2   2    3.90    2.60
   4  -2  -2    0.40    5.60
  -4  -2   2    7.30    2.20
  -4   2   2    1.30    2.60
  -4   2   2    4.90    2.60
  -4   2   2    5.80    2.00
  -3  -2   2  175.08    9.00
   3  -2  -2  175.18    9.80
   3   2  -2  181.98   10.10
   3   2  -2  179.38    9.90
   2  -2  -2   42.50    3.00
   2   2  -2   44.90    2.90
  -1  -2   2 2814.22  131.59
   1  -2  -2 2692.73  131.49
  -1   2   2 2995.70  131.69
   1   2  -2 2899.91  131.59
   0  -2  -2  999.70   50.69
   0  -2   2 1090.29   50.69
   0   2  -2 1155.78   50.69
   0   2   2 1149.48   50.69
   1  -2   2   23.20    1.80
  -1  -2  -2   17.00    1.70
   1   2   2   18.20    1.80
  -1   2  -2   19.80    1.90
   2  -2   2   37.40    3.30
   2   2   2   36.80    3.60
   3  -2   2    5.10    2.70
   3   2   2   15.50    5.20
  -3   2  -2    7.30    1.90
  -4  -2  -2   -2.00    2.60
  -4  -2  -2    0.10    1.60
  -4   2  -2    0.10    2.60
  -4   2  -2   -0.50    2.50
  -4   2  -2   -0.60    2.90
  -5  -2  -2    0.50    2.70
  -5  -2  -2    3.70    2.40
  -5   2  -2   -0.80    2.10
  -5   2  -2    1.00    2.30
  -6  -2  -2   59.79    5.20
  -6   2  -2   58.99    6.50
  -6   2  -2   76.09    6.40
  -7   2  -2    1.20    1.80
  -7   3   2    2.10    2.00
  -5  -3   2   39.50    4.50
  -5  -3   2   38.40    4.50
  -5  -3   2   38.40    4.30
  -5   3   2   38.00    3.80
  -5   3   2   38.80    4.40
  -5   3   2   33.80    4.20
  -4  -3   2  118.99    7.10
  -4  -3   2  127.69    6.90
  -4  -3   2  121.39    7.30
  -4   3   2  126.39    6.90
  -4   3   2  126.49    7.50
  -4   3   2  120.09    7.60
  -3  -3   2  143.19    7.60
   3  -3  -2  138.09    8.60
   3   3  -2  152.08    8.70
   3   3  -2  151.38    8.80
   2  -3  -2  160.78    8.50
  -2   3   2  170.08    8.70
   2   3  -2  156.78    8.10
  -1  -3   2 6126.39  284.37
   1  -3  -2 5986.90  284.07
  -1   3   2 6365.16  285.37
   1   3  -2 6175.88  284.07
   0  -3  -2   36.10    2.10
   0  -3   2   33.50    2.00
   0   3  -2   34.00    2.00
   0   3   2   37.10    2.10
   1  -3   2  153.38    7.60
  -1  -3  -2  157.48    7.60
  -1   3  -2  136.89    7.60
   2  -3   2  565.94   26.70
   2   3   2  540.75   26.60
  -3  -3  -2  194.28    9.60
   3  -3   2  203.58   11.80
  -3   3  -2  181.08    9.70
  -4  -3  -2    7.90    2.00
  -4  -3  -2    7.50    3.10
  -4   3  -2    5.80    2.60
  -4   3  -2    6.40    2.70
  -5  -3  -2   -3.00    2.80
  -5  -3  -2   -0.50    2.20
  -5   3  -2   -1.50    2.20
  -5   3  -2    2.20    2.40
  -6  -3  -2  117.89    7.60
  -6   3  -2  117.19    8.10
  -7   3  -2    5.70    1.70
  -7   3  -2    5.70    2.40
  -7   4   2    0.60    1.70
  -6   4   2   60.99    4.80
  -6   4   2   58.89    4.50
  -5  -4   2   76.69    5.40
  -5  -4   2   84.19    5.60
  -5   4   2   75.69    5.40
  -5   4   2   75.39    5.10
  -5   4   2   68.49    5.50
  -4  -4   2   71.79    5.20
  -4  -4   2   85.09    4.90
  -4  -4   2   78.09    5.10
  -4   4   2   73.89    5.50
  -4   4   2   68.19    5.60
  -4   4   2   61.09    4.90
  -3  -4   2 1037.60   48.50
   3  -4  -2 1070.29   49.40
   3   4  -2 1017.00   49.10
  -2  -4   2 1306.07   61.09
   2  -4  -2 1260.77   61.19
  -2   4   2 1323.47   61.49
   2   4  -2 1368.66   60.99
  -1  -4   2 1757.12   77.79
   1  -4  -2 1578.74   77.99
   1   4  -2 1707.23   77.69
  -1   4   2 1693.23   77.99
   0  -4  -2 4713.03  224.78
   0  -4   2 4682.93  224.78
   0   4   2 4978.60  224.88
   0   4  -2 5057.09  224.98
   1  -4   2 1109.69   50.59
  -1  -4  -2 1118.69   50.59
   1   4   2 1073.09   50.79
  -1   4  -2 1039.50   50.99
   2  -4   2  286.37   13.70
  -2  -4  -2  260.47   12.70
  -2  -4  -2  246.08   14.00
   2   4   2  266.17   13.50
   3  -4   2  227.38   12.90
  -3  -4  -2  209.38   10.80
  -4  -4  -2  189.08    9.60
  -4  -4  -2  167.08   10.70
  -4   4  -2  190.48   10.30
  -4   4  -2  190.08   10.10
  -5  -4  -2    7.30    2.30
  -5  -4  -2   10.70    3.40
  -5   4  -2   12.30    2.60
  -5   4  -2    8.90    2.50
  -6  -4  -2   69.59    5.50
  -6   4  -2   64.19    5.10
  -6   4  -2   80.59    5.10
  -7   4  -2    2.20    1.40
  -7   4  -2    2.90    1.70
  -7   5   2    1.80    1.90
  -7   5   2    2.50    1.50
  -6   5   2  220.58   11.00
  -6   5   2  205.48   10.60
  -5  -5   2    6.20    2.40
  -5  -5   2    3.80    2.30
  -5   5   2    4.00    1.90
  -5   5   2    3.50    2.10
  -5   5   2    6.20    2.20
  -4  -5   2   21.00    4.00
  -4  -5   2   24.70    3.00
  -4  -5   2   21.80    3.50
  -4   5   2   29.80    4.10
  -4   5   2   34.00    4.10
  -4   5   2   35.00    3.60
   3  -5  -2   50.99    6.10
  -3  -5   2   51.09    3.60
   3   5  -2   54.89    6.10
  -2  -5   2  871.11   40.70
  -2  -5   2  823.22   40.40
   2  -5  -2  849.52   41.00
   2   5  -2  901.91   40.60
  -2   5   2  893.01   41.20
  -1  -5   2 1832.52   87.79
   1  -5  -2 1809.32   87.89
   1   5  -2 1990.00   87.79
  -1   5   2 1968.00   88.09
   0  -5  -2 1485.45   68.09
   0  -5   2 1414.76   67.89
   0   5   2 1447.76   67.99
   0   5  -2 1524.45   67.99
   1  -5   2  330.07   17.50
  -1  -5  -2  355.56   17.50
  -1   5  -2  387.96   17.70
   1   5   2  374.56   17.50
  -2  -5  -2    3.00    1.20
  -2  -5  -2    1.10    1.40
   2  -5   2    1.10    1.20
  -2   5  -2    3.10    2.10
   2   5   2    0.40    1.80
  -3  -5  -2  374.66   16.70
   3  -5   2  312.47   18.50
  -4  -5  -2  103.39    6.40
  -4  -5  -2  114.49    8.50
  -4   5  -2  119.19    7.20
  -4   5  -2  123.39    7.00
  -5   5  -2  185.18   10.00
  -5   5  -2  173.98    9.80
  -6  -5  -2   22.50    3.70
  -6   5  -2   21.90    3.20
  -6   5  -2   22.10    3.00
  -7   5  -2   55.09    3.50
  -7   5  -2   50.19    3.50
  -7   6   2   -0.60    1.50
  -7   6   2   -0.70    1.30
  -6   6   2    3.40    2.00
  -6   6   2    2.80    1.60
  -5  -6   2   22.30    4.80
  -5  -6   2   16.70    3.50
  -5   6   2   17.90    3.50
  -5   6   2   21.40    3.00
  -5   6   2   17.50    3.50
  -4  -6   2   46.50    3.70
  -4  -6   2   43.10    4.00
  -4  -6   2   44.10    4.30
  -4   6   2   49.70    3.90
  -4   6   2   45.40    4.40
  -4   6   2   46.10    4.30
  -3  -6   2  275.07   12.90
   3  -6  -2  253.47   15.00
   3   6  -2  253.17   14.90
  -2  -6   2   66.69    3.80
  -2  -6   2   66.29    4.60
   2  -6  -2   60.39    4.80
  -2   6   2   58.89    5.70
   2   6  -2   58.09    4.40
  -1  -6   2 1080.79   55.49
   1  -6  -2 1226.98   55.69
  -1   6   2 1243.38   55.89
   1   6  -2 1228.18   55.49
   0  -6  -2 3905.71  177.38
   0  -6   2 3710.23  177.18
   0   6   2 4058.59  177.38
   0   6  -2 3711.63  177.58
  -1  -6  -2   20.40    2.60
   1  -6   2   25.00    2.80
  -1   6  -2   23.80    3.00
   1   6   2   22.50    2.80
  -2  -6  -2    1.70    1.20
   2  -6   2    2.40    1.50
  -2  -6  -2    2.00    1.90
   2   6   2    2.60    2.10
  -2   6  -2    2.00    2.40
  -3  -6  -2   91.79    5.00
  -3   6  -2   78.79    6.10
  -3   6  -2   86.69    6.40
  -4  -6  -2  163.48    8.60
  -4   6  -2  156.08    8.90
  -4   6  -2  160.48    9.20
  -5  -6  -2   53.79    4.10
  -5   6  -2   49.60    4.60
  -5   6  -2   51.49    4.90
  -6  -6  -2   12.20    2.80
  -6   6  -2   15.50    2.80
  -6   6  -2   17.60    2.70
  -7   6  -2   43.20    3.10
  -7   7   2   -1.70    1.40
  -7   7   2    1.70    1.20
  -6  -7   2    5.20    3.20
  -6   7   2   11.50    2.60
  -6   7   2   13.00    2.70
  -5  -7   2  182.68    9.90
  -5  -7   2  188.88   10.10
  -5   7   2  194.68   10.10
  -5   7   2  189.58    9.80
  -5   7   2  191.58   10.30
  -4  -7   2    3.40    1.80
  -4  -7   2    3.10    2.40
  -4  -7   2    1.80    1.90
  -4   7   2    2.10    1.90
  -4   7   2    1.00    2.00
  -4   7   2    1.00    1.90
   3  -7  -2   67.49    8.70
  -3  -7   2   51.19    3.60
  -3  -7   2   52.69    4.20
  -3   7   2   49.50    4.50
  -3   7   2   53.09    4.80
  -3   7   2   50.69    4.10
   2  -7  -2  352.16   17.60
  -2  -7   2  360.36   16.80
  -2  -7   2  365.66   17.50
  -2   7   2  323.67   18.40
   2   7  -2  345.07   17.30
  -1  -7   2 1805.12   83.89
   1  -7  -2 1780.62   83.99
  -1  -7   2 1812.62   83.59
  -1   7   2 1760.02   84.29
   1   7  -2 1890.81   83.99
   0  -7   2 1290.67   58.29
   0  -7  -2 1198.58   58.39
   0   7  -2 1258.47   58.39
   0   7   2 1259.77   58.49
  -1  -7  -2   71.99    4.90
   1  -7   2   72.19    6.00
  -1   7  -2   68.09    5.30
   1   7   2   72.39    5.00
   2  -7   2  153.88    9.20
  -2  -7  -2  159.68    9.60
  -2  -7  -2  152.58    7.90
  -3  -7  -2   25.40    2.60
  -3   7  -2   20.10    4.20
  -3   7  -2   21.40    3.90
  -4  -7  -2   36.90    4.60
  -4  -7  -2   47.20    3.70
  -4   7  -2   41.30    4.40
  -4   7  -2   45.80    4.40
  -4   7  -2   33.10    4.70
  -5  -7  -2    2.80    1.60
  -5   7  -2    2.40    1.90
  -5   7  -2    2.10    2.00
  -6  -7  -2    2.90    2.30
  -6   7  -2    9.90    2.60
  -6   7  -2    4.80    1.60
  -7   7  -2   82.19    4.50
  -7   8   2   -1.00    1.00
  -6  -8   2    0.40    1.80
  -6  -8   2    0.00    2.60
  -6   8   2   -0.80    1.30
  -6   8   2    3.20    1.70
  -5  -8   2   24.90    3.20
  -5  -8   2   24.70    3.40
  -5   8   2   26.50    3.50
  -5   8   2   26.70    3.20
  -5   8   2   23.60    3.50
  -4  -8   2   71.19    5.10
  -4  -8   2   73.99    4.80
  -4   8   2   58.09    7.10
  -4   8   2   64.09    4.80
  -4   8   2   68.59    6.20
  -3  -8   2   19.80    3.90
  -3  -8   2   24.40    2.70
  -3  -8   2   23.70    3.10
  -3   8   2   33.40    3.70
  -3   8   2   32.60    4.10
  -2  -8   2  487.85   23.00
   2  -8  -2  522.65   24.10
  -2  -8   2  471.55   23.70
   2   8  -2  451.95   23.70
  -1  -8   2  613.84   28.40
  -1  -8   2  604.54   27.90
   1  -8  -2  603.64   28.50
   1   8  -2  598.94   28.50
  -1   8   2  547.95   28.80
   0  -8   2  900.91   42.00
   0  -8  -2  852.31   42.10
   0   8   2  905.41   42.30
   0   8  -2  913.41   42.20
   1  -8   2   51.29    4.40
  -1  -8  -2   52.89    3.50
  -1  -8  -2   55.49    4.70
  -1   8  -2   48.40    5.40
   1   8   2   49.20    4.90
  -2  -8  -2 1094.69   52.79
   2  -8   2 1119.99   53.99
  -2  -8  -2 1189.08   54.09
  -3  -8  -2  640.34   29.20
  -3  -8  -2  623.44   29.10
  -3   8  -2  614.64   29.40
  -3   8  -2  612.84   29.30
  -3   8  -2  582.74   29.00
  -4  -8  -2   13.40    2.70
  -4  -8  -2   16.00    3.60
  -4   8  -2   21.00    3.90
  -4   8  -2   16.40    3.50
  -4   8  -2   10.80    2.60
  -5  -8  -2   15.00    2.60
  -5   8  -2   11.20    3.30
  -5   8  -2   13.90    3.70
  -6  -8  -2   17.90    3.20
  -6   8  -2   13.40    2.40
  -6   8  -2   15.50    2.80
  -6  -9   2   -0.60    2.40
  -6  -9   2    0.50    1.70
  -6   9   2    0.00    1.50
  -6   9   2    1.90    1.40
  -5  -9   2   13.40    2.90
  -5  -9   2   11.20    2.20
  -5   9   2   10.30    3.10
  -5   9   2   18.70    2.80
  -5   9   2   10.30    3.00
  -4  -9   2    2.20    2.40
  -4  -9   2    0.10    1.60
  -4  -9   2   -6.40    3.80
  -4   9   2    0.60    1.60
  -4   9   2    1.80    2.00
  -4   9   2   -0.20    2.00
  -3  -9   2  126.79    7.40
  -3  -9   2  138.79    7.90
  -3  -9   2  141.49    7.40
  -3   9   2  126.89    7.80
  -3   9   2  138.49    7.60
  -3   9   2  135.69    7.30
  -2  -9   2  340.47   17.10
   2  -9  -2  325.07   17.00
  -2  -9   2  310.67   15.40
   2   9  -2  293.17   17.10
  -1  -9   2    4.40    1.80
  -1  -9   2    1.70    1.20
   1  -9  -2    0.50    2.00
   1   9  -2    1.50    2.00
   0  -9  -2   37.30    4.00
   0  -9   2   32.50    2.90
   0  -9   2   32.70    3.60
   0   9  -2   32.30    4.70
   0   9   2   37.90    5.30
  -1  -9  -2  197.78   11.00
  -1  -9  -2  187.38    9.60
   1  -9   2  190.38   10.70
  -2  -9  -2   15.30    2.20
   2  -9   2   16.70    4.30
  -2  -9  -2   13.10    3.60
  -3  -9  -2   72.19    4.70
  -3  -9  -2   84.09    5.00
  -3   9  -2   71.79    5.50
  -3   9  -2   74.59    5.10
  -3   9  -2   75.69    5.80
  -4  -9  -2   21.40    3.70
  -4  -9  -2   20.40    2.90
  -4   9  -2   17.10    4.00
  -4   9  -2   24.50    3.80
  -4   9  -2   22.00    3.70
  -5  -9  -2    0.40    1.80
  -5   9  -2    1.00    1.90
  -5   9  -2   -0.40    2.40
  -6  -9  -2   12.90    3.00
  -6   9  -2   11.30    2.30
  -6   9  -2   10.70    2.40
  -6 -10   2   16.10    2.70
  -6 -10   2   16.40    3.50
  -6  10   2   20.70    2.40
  -6  10   2   19.30    2.40
  -5 -10   2    4.40    1.80
  -5 -10   2    4.00    1.70
  -5  10   2    1.50    1.80
  -5  10   2    3.30    1.70
  -5  10   2    3.30    1.90
  -4 -10   2   28.80    3.30
  -4 -10   2   26.40    3.70
  -4 -10   2   22.20    3.10
  -4  10   2   27.60    3.60
  -4  10   2   23.80    3.30
  -4  10   2   25.10    3.70
  -3 -10   2   20.10    2.80
  -3 -10   2   19.30    2.70
  -3 -10   2   21.30    3.40
  -3  10   2   17.70    3.80
  -3  10   2   22.90    3.00
  -3  10   2   21.50    3.40
  -2 -10   2   44.40    3.60
  -2 -10   2   41.30    8.60
  -2 -10   2   45.20    3.30
  -2  10   2   44.70    3.50
  -2  10   2   47.50    4.20
  -1 -10   2  208.98   11.80
  -1 -10   2  213.58   10.50
   1 -10  -2  209.58   12.20
   0 -10   2   41.30    5.30
   0 -10   2   48.70    3.30
   0 -10  -2   46.90    5.60
   1 -10   2   33.50    3.50
  -1 -10  -2   38.60    3.10
  -1 -10  -2   36.00    6.30
   1 -10   2   35.80    5.50
  -2 -10  -2  187.68   10.00
  -2  10  -2  202.38    9.90
  -3 -10  -2    3.40    1.90
  -3 -10  -2    3.00    1.60
  -3  10  -2    2.20    2.20
  -3  10  -2    3.00    2.40
  -3  10  -2    2.90    2.20
  -4 -10  -2  128.89    7.30
  -4 -10  -2  128.09    7.20
  -4  10  -2  127.99    7.50
  -4  10  -2  127.69    7.70
  -4  10  -2  120.99    7.20
  -5 -10  -2    8.80    2.50
  -5  10  -2    4.20    2.20
  -5  10  -2    0.80    1.70
  -6 -10  -2    5.90    2.10
  -6  10  -2   10.40    2.20
  -6  10  -2    4.00    1.30
  -6 -11   2    3.30    1.60
  -6 -11   2    3.10    2.40
  -6  11   2    0.30    1.20
  -6  11   2    3.60    1.40
  -5 -11   2   45.70    3.70
  -5 -11   2   43.00    3.70
  -5  11   2   56.79    3.80
  -5  11   2   51.09    4.00
  -5  11   2   48.60    4.10
  -4 -11   2    4.90    2.30
  -4 -11   2    0.60    1.60
  -4 -11   2    2.30    1.90
  -4  11   2    2.30    2.00
  -4  11   2    2.50    1.80
  -4  11   2    3.00    1.80
  -3 -11   2    5.30    2.00
  -3 -11   2   -1.20    1.60
  -3 -11   2   -1.10    1.60
  -3  11   2   -1.90    3.40
  -3  11   2   -0.90    1.80
  -3  11   2   -0.60    1.60
  -3  11   2   -1.00    2.10
  -2 -11   2  334.67   16.10
  -2 -11   2  327.47   16.00
  -2 -11   2  314.37   16.00
  -2  11   2  347.47   16.00
  -2  11   2  331.87   16.30
  -2  11   2  324.87   16.70
  -2  11   2  324.67   16.20
  -1 -11   2  188.08    9.40
  -1 -11   2  179.28   11.80
   0 -11   2   15.00    2.50
   0 -11  -2    9.70    3.40
   0 -11  -2   10.40    2.80
   0 -11   2   23.90    6.10
  -1 -11  -2    2.60    1.70
  -1 -11  -2   -0.60    1.90
  -1  11  -2    1.70    1.60
  -2 -11  -2    7.40    1.90
  -2 -11  -2    4.80    1.60
  -2  11  -2    5.70    1.80
  -2  11  -2    6.40    3.20
  -2  11  -2    4.60    2.80
  -3 -11  -2    8.80    2.00
  -3 -11  -2    9.80    2.50
  -3  11  -2    4.60    2.70
  -3  11  -2    5.00    2.10
  -3  11  -2    8.40    2.40
  -4 -11  -2   52.79    4.50
  -4 -11  -2   58.89    4.40
  -4  11  -2   58.19    4.90
  -4  11  -2   57.79    4.50
  -4  11  -2   58.89    4.70
  -5 -11  -2   41.30    3.80
  -5  11  -2   45.80    3.80
  -5  11  -2   40.10    3.90
  -5  11  -2   45.30    4.00
  -6 -11  -2    1.90    2.20
  -6  11  -2    1.00    1.20
  -6  11  -2    2.60    1.30
  -6 -12   2   11.60    3.30
  -6  12   2    3.70    1.10
  -6  12   2    4.00    1.40
  -6  12   2    2.80    1.20
  -5 -12   2    8.50    2.10
  -5 -12   2   13.20    2.60
  -5  12   2   10.90    2.30
  -5  12   2    7.30    2.60
  -4 -12   2   77.79    5.10
  -4 -12   2   78.19    5.00
  -4  12   2   79.39    5.00
  -4  12   2   76.89    5.50
  -4  12   2   80.99    5.30
  -3 -12   2  124.19    6.90
  -3 -12   2  123.79    7.80
  -3 -12   2  123.39    7.10
  -3  12   2  122.79    6.80
  -3  12   2  117.49    7.10
  -2 -12   2   55.99    4.00
  -2 -12   2   54.39    4.10
  -2  12   2   57.09    5.90
  -2  12   2   61.99    3.90
  -2  12   2   49.90    4.50
  -2  12   2   50.49    4.50
  -1 -12   2   38.70    3.50
  -1 -12   2   38.00    3.20
  -1  12   2   36.40    4.50
  -1  12   2   36.00    3.50
  -1  12   2   40.10    3.20
   0 -12   2   21.30    2.90
   0  12   2   22.50    2.90
  -1 -12  -2  197.58   10.40
  -1 -12  -2  194.78   10.10
  -1  12  -2  204.28   10.00
  -2 -12  -2    2.10    1.70
  -2 -12  -2    0.20    1.50
  -2  12  -2    0.10    3.60
  -2  12  -2   -2.00    2.50
  -2  12  -2    1.40    1.70
  -3 -12  -2    4.90    1.80
  -3 -12  -2    4.50    1.90
  -3  12  -2    2.70    2.50
  -3  12  -2    4.80    2.30
  -3  12  -2    5.70    2.10
  -4 -12  -2    3.70    2.00
  -4 -12  -2    2.70    1.80
  -4  12  -2    3.00    2.10
  -4  12  -2    5.40    2.30
  -4  12  -2    1.10    2.00
  -5 -12  -2   18.60    2.70
  -5  12  -2   12.20    2.80
  -5  12  -2   15.00    2.70
  -5  12  -2   14.90    3.00
  -6 -12  -2    3.40    2.20
  -6  12  -2    2.50    1.20
  -6  12  -2    1.10    1.10
  -6  13   2    9.30    1.60
  -6  13   2   17.10    2.30
  -5 -13   2    4.00    1.80
  -5 -13   2    1.20    1.20
  -5  13   2    5.30    1.40
  -4 -13   2    0.90    1.60
  -4 -13   2    2.40    1.60
  -4  13   2    0.20    2.00
  -4  13   2    0.10    1.80
  -4  13   2    1.20    1.60
  -3 -13   2    6.00    2.40
  -3 -13   2    2.50    1.70
  -3  13   2   -3.20    3.60
  -3  13   2    1.60    1.80
  -3  13   2    1.00    1.70
  -3  13   2    4.20    2.40
  -2 -13   2   53.89    4.20
  -2 -13   2   57.19    4.00
  -2  13   2   49.99    4.50
  -2  13   2   56.79    3.90
  -2  13   2   48.40    6.30
  -1 -13   2  609.14   29.00
  -1 -13   2  626.94   29.10
  -1  13   2  602.54   28.90
  -1  13   2  608.74   28.80
   0 -13   2   47.70    4.10
   0 -13   2   55.89    4.40
   0  13   2   63.69    3.90
   0  13  -2   55.49    3.70
  -1 -13  -2  351.46   16.70
   1  13   2  321.47   16.40
  -1  13  -2  348.07   16.40
  -2 -13  -2   73.69    4.80
  -2 -13  -2   71.69    4.80
  -2  13  -2   67.49    7.10
  -2  13  -2   70.79    4.60
  -2  13  -2   71.79    5.60
  -3 -13  -2    6.40    2.10
  -3 -13  -2    9.90    2.70
  -3  13  -2    9.80    2.50
  -3  13  -2    8.90    2.10
  -3  13  -2   10.20    2.70
  -4 -13  -2   -2.60    1.70
  -4 -13  -2    1.40    1.90
  -4  13  -2    0.80    1.90
  -4  13  -2   -1.20    2.00
  -4  13  -2    0.20    1.80
  -5 -13  -2    1.30    1.60
  -5  13  -2    2.00    1.40
  -5  13  -2    9.30    2.60
  -5  13  -2    3.20    1.70
  -6  13  -2    8.50    1.50
  -6  14   2    0.00    1.00
  -5 -14   2   28.50    3.30
  -5 -14   2   26.30    2.40
  -5  14   2   18.50    2.70
  -5  14   2   27.80    2.80
  -5  14   2   22.20    2.30
  -4 -14   2   -1.70    1.50
  -4 -14   2   -1.20    1.50
  -4  14   2   -2.90    1.50
  -4  14   2    1.20    1.80
  -3 -14   2   40.40    3.90
  -3  14   2   35.50    4.70
  -3  14   2   35.30    3.30
  -2 -14   2   19.80    2.90
  -2 -14   2   14.20    2.70
  -2  14   2   15.80    3.50
  -2  14   2   14.70    2.50
  -1 -14   2    6.10    1.90
  -1 -14   2    8.40    2.30
  -1  14   2    8.00    1.80
  -1  14   2    5.20    1.90
   0 -14   2   75.69    5.40
   0  14   2   76.89    4.70
   0  14  -2   79.79    4.60
  -1 -14  -2   11.40    3.20
  -1  14  -2    4.80    1.50
   1  14   2    7.60    2.00
  -2 -14  -2  203.28   10.50
  -2 -14  -2  209.18   10.70
  -2  14  -2  203.48   10.40
  -2  14  -2  202.88   11.00
  -3 -14  -2   33.90    3.50
  -3 -14  -2   38.40    3.60
  -3  14  -2   41.80    3.50
  -3  14  -2   39.40    4.00
  -3  14  -2   37.60    4.80
  -4 -14  -2   11.90    2.60
  -4  14  -2   10.50    2.30
  -4  14  -2    9.20    2.00
  -4  14  -2    6.50    1.90
  -5 -14  -2  110.39    6.50
  -5  14  -2  110.89    6.10
  -5  14  -2  123.19    6.40
  -5 -15   2   -0.60    1.00
  -5 -15   2    1.00    1.70
  -5  15   2    0.00    0.90
  -5  15   2   -1.60    1.20
  -4 -15   2    0.60    1.60
  -4 -15   2    2.10    1.50
  -4  15   2   -1.20    1.50
  -4  15   2   -1.10    2.00
  -4  15   2    1.30    1.50
  -3 -15   2   71.29    4.70
  -3 -15   2   68.49    4.90
  -3  15   2   70.89    4.70
  -3  15   2   78.69    5.60
  -3  15   2   74.99    5.20
  -2 -15   2  142.59    7.60
  -2 -15   2  143.19    7.90
  -2  15   2  138.49    7.50
  -2  15   2  127.49    7.70
  -2  15   2  140.29    8.10
  -1 -15   2    5.30    2.20
  -1 -15   2    3.90    1.80
  -1  15   2    4.40    1.80
   1  15  -2    3.80    1.40
  -1  15   2    6.50    1.70
   0 -15   2    8.90    2.80
   0  15   2   11.30    2.40
   0  15  -2    7.00    1.50
  -1 -15  -2   19.50    3.80
   1  15   2   20.90    3.10
  -1  15  -2   17.70    3.80
  -1  15  -2   19.40    2.50
  -2 -15  -2    3.70    2.20
  -2  15  -2    3.60    1.40
  -3 -15  -2   46.10    3.90
  -3  15  -2   45.30    4.40
  -3  15  -2   47.60    5.20
  -3  15  -2   49.20    3.80
  -4 -15  -2   18.50    3.10
  -4  15  -2   16.70    3.00
  -4  15  -2   16.70    2.60
  -4  15  -2   15.90    3.30
  -5 -15  -2   37.10    3.10
  -5  15  -2   31.70    3.00
  -5  15  -2   29.90    2.60
  -5 -16   2   22.30    2.90
  -5  16   2   20.80    1.90
  -4 -16   2   29.20    2.60
  -4 -16   2   29.30    3.00
  -4  16   2   28.40    2.80
  -4  16   2   25.50    3.30
  -4  16   2   26.10    2.60
  -3 -16   2   10.00    2.50
  -3 -16   2   13.50    2.60
  -3  16   2   11.10    3.30
  -3  16   2    6.90    1.80
  -3  16   2   21.90    5.00
  -2 -16   2  120.19    6.60
  -2 -16   2  104.69    6.80
  -2  16   2  117.49    6.60
  -2  16   2  123.99    6.80
   2  16  -2  111.89    6.30
  -1 -16   2   40.80    3.70
  -1 -16   2   41.20    4.00
  -1  16   2   41.70    3.60
  -1  16   2   39.70    3.40
   1  16  -2   41.10    3.20
   0 -16   2  132.09    8.20
   0  16   2  139.69    7.20
   0  16  -2  129.19    7.10
  -1 -16  -2  238.88   12.10
  -1  16  -2  221.08   11.80
  -1  16  -2  214.48   11.50
   1  16   2  250.77   11.50
  -2 -16  -2   72.19    5.20
  -2  16  -2   90.99    6.50
  -2  16  -2   77.29    4.90
  -3 -16  -2   54.49    4.30
  -3  16  -2   48.70    3.90
  -3  16  -2   64.19    4.60
  -3  16  -2   49.10    5.80
  -4 -16  -2    0.50    1.70
  -4  16  -2   -2.00    1.40
  -4  16  -2   -1.30    1.30
  -4  16  -2    2.60    2.00
  -5 -16  -2    0.30    1.90
  -5  16  -2   -1.00    1.30
  -5  16  -2    1.60    1.20
   5  16   2    1.90    1.50
  -5  17   2   17.70    1.70
  -4 -17   2    6.30    2.10
  -4  17   2    1.00    2.10
  -4  17   2    5.20    1.40
  -3 -17   2   10.70    2.70
  -3 -17   2   14.80    2.40
   3  17  -2   13.70    3.20
  -3  17   2   14.80    2.50
  -2 -17   2    2.70    1.40
  -2 -17   2    2.50    2.00
  -2  17   2    1.60    1.40
   2  17  -2   -0.50    1.40
  -2  17   2   -1.30    2.00
  -1 -17   2   14.80    3.50
  -1  17   2   11.40    2.90
  -1  17   2    9.90    2.40
   1  17  -2   11.50    2.20
   0  17   2   -1.00    1.50
   0  17   2    1.60    1.60
   0  17  -2   -0.10    1.40
  -1  17  -2   30.90    3.90
  -1  17  -2   24.70    2.90
   1  17   2   25.10    3.10
  -2 -17  -2    3.20    2.30
  -2  17  -2    4.40    1.60
  -3 -17  -2   26.00    3.40
  -3  17  -2   24.10    3.70
  -3  17  -2   28.20    3.40
  -4 -17  -2   27.90    3.00
  -4  17  -2   23.30    2.80
  -4  17  -2   19.80    3.50
  -4  17  -2   22.60    2.40
  -4 -18   2   30.40    3.10
  -4  18   2   25.00    2.50
  -3 -18   2    9.80    2.50
  -3  18   2    6.10    1.50
   3  18  -2    7.30    1.60
  -2 -18   2   58.69    4.70
   2  18  -2   71.89    4.30
  -2  18   2   69.09    4.30
  -2  18   2   71.09    4.80
  -1 -18   2   -0.20    2.40
  -1  18   2    3.70    1.80
   1  18  -2    1.80    1.30
  -1  18   2    1.60    1.50
   0  18   2    6.90    1.80
   0  18   2   10.90    2.50
   0  18  -2   14.70    2.10
  -1  18  -2   15.10    2.40
   1  18   2   14.90    2.90
  -2 -18  -2    4.70    2.70
  -2  18  -2    1.80    1.40
  -3 -18  -2    5.10    2.30
  -3  18  -2    1.40    1.20
  -4 -18  -2    1.30    2.10
  -4  18  -2   -1.20    1.20
  -4 -19   2    4.90    2.30
  -4  19   2    0.50    1.20
  -3 -19   2   19.50    3.00
  -3  19   2   18.80    2.10
   3  19  -2   21.20    2.50
   2 -19  -2   18.80    3.80
  -2 -19   2   24.20    3.60
  -2  19   2   25.40    3.10
  -2  19   2   24.00    2.50
   2  19  -2   21.40    2.30
   1  19  -2    3.10    1.40
  -1  19   2    1.20    1.70
  -1  19   2    1.40    1.60
   0  19  -2  176.08    9.30
   0  19  -2  186.58    9.40
   0  19   2  177.28    9.30
   0  19   2  191.38    9.40
  -1  19  -2   52.99    3.50
   1  19   2   45.70    3.50
  -2  19  -2  117.69    6.40
  -3 -19  -2    1.20    2.60
  -3  19  -2    1.50    1.10
  -4  19  -2    1.60    1.20
   4  19   2    1.10    1.00
  -3 -20   2    4.40    2.40
   3 -20  -2    5.10    2.00
  -3  20   2    3.30    1.20
  -2 -20   2   -2.10    2.60
  -2  20   2   -0.30    1.90
   2  20  -2   -0.10    1.10
  -2  20   2    0.90    1.20
  -1  20   2   19.70    2.50
  -1  20   2   21.50    2.40
   1  20  -2   19.90    2.20
   0  20   2    0.70    1.40
   0  20   2   -1.00    1.20
   0  20  -2    0.20    1.40
   0  20  -2    1.30    1.10
   1  20   2    4.70    1.30
   1  20   2    5.30    1.70
  -1  20  -2    5.30    1.30
  -2  20  -2    0.60    1.10
   2  20   2   -0.80    1.00
  -3  20  -2    3.30    1.10
   3  20   2    3.40    1.00
  -3  21   2    2.90    1.00
   2  21  -2    0.70    1.20
  -2  21   2    1.50    1.10
   1  21  -2   21.70    2.20
  -1  21   2   19.30    2.60
  -1  21   2   20.40    2.20
   1  21  -2   26.40    2.20
   0  21   2   54.79    3.50
   0  21   2   52.99    3.50
   0  21  -2   56.29    3.50
   0  21  -2   54.09    3.80
   1  21   2    5.40    1.90
  -1  21  -2    3.50    1.40
   2  21   2    6.60    1.50
  -2  21  -2    3.20    1.10
   3  21   2    3.50    1.10
  -3  21  -2    5.60    1.40
   2  22  -2    1.20    1.30
   2  22  -2   -1.50    1.40
  -2  22   2   -0.30    1.00
  -1  22   2   16.20    2.40
   1  22  -2   15.90    1.90
   1  22  -2   21.00    2.00
  -1  22   2   16.50    1.90
   0  22   2   11.30    1.80
   0  22  -2    9.70    1.70
   0  22   2   11.70    2.00
   0  22  -2   11.00    2.00
  -1  22  -2   16.60    1.90
   1  22   2   17.20    2.30
   2  22   2    5.10    1.30
  -2  22  -2    6.70    1.40
   1  23  -2   20.20    2.30
   1  23  -2   25.10    2.10
  -1  23   2   19.00    1.90
   0  23  -2    1.20    1.40
   0  23   2    2.60    1.20
   0  23   2   -0.50    1.50
  -1  23  -2    3.10    1.00
   1  23   2    6.50    1.30
  -6   0   3   -1.00    2.70
  -5   0   3   -0.30    2.70
  -5   0   3    1.00    2.00
  -5   0   3    0.00    2.60
  -4   0   3   -3.50    2.90
  -4   0   3   -0.70    2.00
   3   0  -3    2.20    2.00
   3   0  -3    2.10    1.70
   2   0  -3    0.70    0.80
   2   0  -3    0.10    0.70
   1   0  -3    0.90    0.20
   0   0   3   -0.10    0.30
   1   0   3    1.20    0.80
   2   0   3    0.70    1.20
   2   0   3    1.30    1.60
   3   0   3   -0.70    2.60
  -3   0  -3    0.00    1.50
  -4   0  -3   -1.60    1.70
  -4   0  -3    1.30    2.40
  -4   0  -3   -1.10    3.20
  -5   0  -3    5.10    2.60
  -5   0  -3    3.60    2.80
  -5   0  -3   -0.70    2.30
  -6   0  -3    1.80    2.50
  -6   0  -3   -1.50    1.90
  -6   1   3   40.80    5.20
  -6   1   3   25.50    5.20
  -5  -1   3   88.29    6.10
  -5  -1   3   65.99    5.50
  -5  -1   3   74.19    5.00
  -5   1   3   62.99    6.00
  -5   1   3   73.59    5.70
  -5   1   3   79.59    5.80
  -5   1   3   74.09    5.00
  -4  -1   3   10.20    3.50
  -4  -1   3   17.60    2.70
  -4   1   3   13.40    3.30
  -4   1   3   16.70    2.90
  -4   1   3   17.20    4.40
  -4   1   3   17.70    3.90
  -3  -1   3   41.70    3.50
   3  -1  -3   27.50    3.80
   3  -1  -3   31.20    4.90
   3   1  -3   31.20    4.40
   3   1  -3   44.50    4.00
   2  -1  -3  584.64   26.40
   2   1  -3  540.25   26.30
   2   1  -3  564.74   26.40
   1  -1  -3  137.69    6.60
  -1   1   3  141.99    6.70
   0  -1   3 5500.35  252.07
   0  -1  -3 5013.30  252.27
   0   1   3 5881.91  252.47
   1  -1   3  151.38    8.20
   1   1   3  176.68    8.30
   2  -1   3   17.30    3.20
   2  -1   3   16.80    2.70
   2   1   3   10.40    2.80
  -3  -1  -3    2.80    1.40
   3  -1   3   -0.80    2.70
   3   1   3    6.30    3.30
  -3   1  -3    5.40    1.60
  -4  -1  -3   49.50    6.90
  -4  -1  -3   66.89    5.40
  -4  -1  -3   70.79    4.40
  -4   1  -3   62.79    4.50
  -4   1  -3   64.69    6.20
  -4   1  -3   60.59    5.40
  -5  -1  -3  249.58   12.30
  -5  -1  -3  239.98   12.70
  -5  -1  -3  240.28   12.90
  -5   1  -3  232.68   12.60
  -5   1  -3  230.28   12.80
  -6  -1  -3   29.00    4.10
  -6   1  -3   38.60    4.20
  -6   1  -3   30.00    4.00
  -7   1  -3   10.50    2.90
  -6   2   3   13.50    3.70
  -6   2   3    9.20    2.50
  -6   2   3    9.60    2.70
  -5  -2   3   87.79    5.20
  -5  -2   3   84.09    5.60
  -5   2   3   77.09    5.20
  -5   2   3   77.39    6.00
  -5   2   3   78.99    5.80
  -4  -2   3   44.90    4.10
  -4  -2   3   39.80    4.10
  -4  -2   3   55.29    4.50
  -4   2   3   47.40    4.70
  -4   2   3   45.40    5.10
  -4   2   3   48.60    3.90
  -4   2   3   46.80    5.40
  -3  -2   3  249.68   12.80
   3  -2  -3  277.87   13.50
   3   2  -3  265.37   13.40
   3   2  -3  253.27   13.40
   2  -2  -3  112.19    6.00
   2   2  -3  111.69    5.90
   2   2  -3  116.89    5.80
  -2   2   3  118.79    6.30
   1  -2  -3  334.77   16.30
  -1   2   3  353.06   16.40
   1   2  -3  354.96   16.10
   0  -2  -3  122.99    6.00
   0  -2   3  113.89    5.90
   0   2   3  127.79    6.00
   0   2  -3  124.89    6.00
  -1  -2  -3  102.39    5.80
   1  -2   3  112.19    5.90
   1   2   3  113.79    5.90
  -2  -2  -3   48.10    3.30
   2  -2   3   52.29    5.50
   2   2   3   58.89    4.50
   3  -2   3    4.00    2.90
  -3  -2  -3    1.70    1.40
  -3   2  -3    0.00    1.60
   3   2   3    1.90    3.00
  -4  -2  -3    2.80    4.30
  -4  -2  -3    1.60    1.60
  -4  -2  -3    6.20    2.50
  -4   2  -3    2.10    2.10
  -4   2  -3    1.80    2.20
  -4   2  -3    1.20    2.80
  -5  -2  -3   23.40    3.50
  -5  -2  -3   20.20    4.50
  -5   2  -3   23.00    4.50
  -5   2  -3   22.80    3.90
  -6  -2  -3   32.80    4.20
  -6   2  -3   28.80    3.90
  -6   2  -3   24.90    3.70
  -7   2  -3    9.10    2.70
  -7   3   3   -2.10    2.20
  -6   3   3   55.99    4.60
  -6   3   3   54.99    4.30
  -6   3   3   46.60    4.00
  -5  -3   3   -2.00    2.10
  -5  -3   3    2.20    2.30
  -5  -3   3   -1.00    3.10
  -5   3   3    0.60    2.20
  -5   3   3    1.20    2.20
  -5   3   3    1.20    1.80
  -4  -3   3  153.68    8.20
  -4  -3   3  159.98    8.00
  -4  -3   3  153.78    8.10
  -4   3   3  142.19    8.40
  -4   3   3  139.69    8.70
  -4   3   3  143.39    7.90
  -4   3   3  144.99    8.60
   3  -3  -3   59.19    5.30
  -3  -3   3   67.89    4.30
   3   3  -3   68.39    5.30
   3   3  -3   68.69    5.40
   2  -3  -3  454.75   22.30
   2   3  -3  487.55   22.10
  -1  -3   3   55.89    3.20
   1  -3  -3   69.79    3.50
   1   3  -3   58.09    3.20
  -1   3   3   71.59    3.60
   0  -3   3   10.50    1.10
   0  -3  -3   13.50    1.20
   0   3  -3   10.50    1.30
   1  -3   3   17.90    2.00
  -1  -3  -3   23.80    2.20
  -1   3  -3   19.30    2.30
   1   3   3   19.10    2.50
  -2  -3  -3    1.80    1.30
   2  -3   3    1.70    1.60
   2   3   3    1.20    1.70
   3  -3   3  199.48   11.80
  -3  -3  -3  183.68    9.30
  -3   3  -3  172.78    9.30
  -4  -3  -3   21.40    2.70
  -4  -3  -3   23.10    4.70
  -4   3  -3   17.80    3.90
  -4   3  -3   15.30    3.10
  -5  -3  -3    6.50    2.40
  -5  -3  -3    6.50    2.80
  -5   3  -3    3.90    2.10
  -5   3  -3    4.60    2.50
  -6  -3  -3  291.17   14.90
  -6   3  -3  298.77   14.80
  -6   3  -3  297.37   14.80
  -7   3  -3    2.80    1.50
  -7   4   3    3.60    1.70
  -6   4   3   10.10    2.20
  -6   4   3   11.90    3.20
  -6   4   3   10.80    2.00
  -5  -4   3  104.79    6.10
  -5  -4   3   97.89    6.20
  -5  -4   3  104.69    6.60
  -5   4   3  101.59    6.40
  -5   4   3   94.49    6.50
  -5   4   3  101.99    6.00
  -4  -4   3  509.05   24.50
  -4  -4   3  505.65   24.30
  -4   4   3  505.15   24.60
  -4   4   3  503.65   24.70
  -4   4   3  536.15   24.30
  -4   4   3  512.35   24.60
   3  -4  -3  137.79    8.10
  -3  -4   3  124.19    6.80
   3   4  -3  116.89    7.90
   3   4  -3  126.39    8.10
   2  -4  -3  572.44   26.20
  -2  -4   3  518.15   25.80
  -2   4   3  555.44   26.50
   2   4  -3  555.14   25.80
   1  -4  -3  448.86   23.70
  -1  -4   3  508.05   23.60
  -1   4   3  504.45   23.90
   1   4  -3  559.34   23.60
   0  -4   3 4071.39  187.98
   0  -4  -3 3931.71  187.48
   0   4   3 4098.69  187.48
   0   4  -3 4137.39  186.88
   1  -4   3  705.63   34.80
  -1   4  -3  706.93   34.90
   1   4   3  807.12   34.90
  -2  -4  -3  141.09    8.10
  -2  -4  -3  138.29    7.00
   2  -4   3  129.59    8.00
   2   4   3  141.79    8.20
   3  -4   3   88.19    8.30
  -3  -4  -3   82.29    4.80
  -4  -4  -3   19.50    2.80
  -4  -4  -3   18.80    4.80
  -4   4  -3   18.60    4.40
  -4   4  -3   21.90    4.00
  -5  -4  -3   15.50    3.30
  -5   4  -3   11.40    2.50
  -5   4  -3   10.50    2.60
  -6  -4  -3  199.68   11.00
  -6  -4  -3  188.68   10.60
  -6   4  -3  215.58   10.60
  -6   4  -3  211.58   10.60
  -7   4  -3   -2.00    1.30
  -7   5   3    3.90    1.50
  -6  -5   3   49.70    4.20
  -6   5   3   42.10    3.70
  -6   5   3   47.10    3.70
  -6   5   3   51.79    4.10
  -5  -5   3   15.20    3.30
  -5  -5   3   13.70    3.70
  -5  -5   3   15.60    3.30
  -5   5   3   16.20    3.40
  -5   5   3   19.10    3.50
  -5   5   3   13.30    2.80
  -4  -5   3  261.17   13.70
  -4  -5   3  289.17   14.00
  -4  -5   3  277.67   14.00
  -4   5   3  276.37   14.40
  -4   5   3  275.47   14.10
  -4   5   3  290.17   13.90
  -4   5   3  292.47   14.20
  -3  -5   3   12.80    2.30
   3  -5  -3   12.20    3.30
   3   5  -3    5.70    3.10
   3   5  -3   12.80    3.10
   2  -5  -3  290.87   14.30
  -2  -5   3  281.67   14.10
  -2  -5   3  299.77   13.90
   2   5  -3  281.37   14.00
  -2   5   3  287.17   14.80
   1  -5  -3 1911.31   93.09
  -1  -5   3 2007.90   92.99
   1   5  -3 2085.59   92.99
  -1   5   3 2054.69   93.39
   0  -5   3  512.45   24.60
   0  -5  -3  506.75   24.70
   0   5  -3  521.85   24.70
   0   5   3  553.24   24.80
   1  -5   3 1062.99   48.50
  -1  -5  -3  984.00   48.40
  -1   5  -3 1016.30   48.60
   1   5   3 1077.99   48.50
   2  -5   3  136.29    7.70
  -2  -5  -3  121.39    7.80
  -2  -5  -3  120.59    6.50
   2   5   3  123.79    8.10
   3  -5   3    8.30    4.10
  -3  -5  -3   12.70    2.10
  -4  -5  -3    5.80    3.00
  -4  -5  -3    5.70    1.90
  -4   5  -3    4.30    2.30
  -4   5  -3    6.80    2.60
  -5  -5  -3  379.66   19.50
  -5  -5  -3  369.66   19.00
  -5   5  -3  395.76   19.40
  -5   5  -3  406.86   19.30
  -6  -5  -3   60.69    4.90
  -6   5  -3   76.79    4.90
  -6   5  -3   74.79    4.90
  -7   5  -3    1.40    1.20
  -7   5  -3   -3.00    1.40
  -7   6   3    1.90    1.30
  -6  -6   3   67.29    4.60
  -6   6   3   73.49    4.40
  -6   6   3   59.19    4.30
  -6   6   3   72.49    4.70
  -5  -6   3   -0.50    1.90
  -5  -6   3    2.40    2.80
  -5  -6   3    0.40    2.00
  -5   6   3   -0.40    1.90
  -5   6   3    0.00    1.70
  -5   6   3   -0.50    1.80
  -4  -6   3   61.89    4.50
  -4  -6   3   64.19    4.40
  -4  -6   3   59.59    4.40
  -4   6   3   63.69    4.90
  -4   6   3   64.49    4.40
  -4   6   3   56.89    4.80
  -3  -6   3    0.00    2.70
   3  -6  -3    4.10    3.50
  -3   6   3   -1.70    2.60
  -2  -6   3   10.10    1.90
  -2  -6   3    8.30    1.80
   2  -6  -3   15.20    3.00
  -2   6   3   11.90    3.00
   2   6  -3   13.10    2.70
   1  -6  -3  136.89    7.30
  -1  -6   3  127.49    7.00
   1   6  -3  145.59    7.10
  -1   6   3  137.39    7.60
   0  -6   3  195.18    9.40
   0  -6  -3  179.48    9.50
   0   6  -3  185.08    9.60
   0   6   3  192.38    9.70
  -1  -6  -3  943.91   46.40
   1  -6   3  971.40   46.40
   1   6   3 1021.30   46.50
  -1   6  -3 1015.50   46.70
   2  -6   3   45.90    4.70
  -2  -6  -3   39.80    2.90
  -2  -6  -3   40.50    4.90
   3  -6   3    5.10    2.60
  -3  -6  -3    6.90    1.70
  -3   6  -3    5.10    2.50
  -3   6  -3    7.70    2.60
  -4  -6  -3    5.20    3.50
  -4  -6  -3    5.10    1.90
  -4   6  -3    7.10    2.60
  -4   6  -3    5.50    2.30
  -5  -6  -3   67.79    6.90
  -5  -6  -3   52.19    4.40
  -5   6  -3   65.99    5.00
  -5   6  -3   61.69    5.20
  -6  -6  -3   13.90    3.30
  -6   6  -3    6.80    1.70
  -6   6  -3    8.70    2.60
  -7   6  -3   29.00    2.50
  -7   7   3   -0.90    1.10
  -6  -7   3    8.70    1.90
  -6   7   3    9.90    2.60
  -6   7   3   13.10    2.80
  -5  -7   3   50.69    4.30
  -5  -7   3   55.69    4.60
  -5  -7   3   53.89    4.40
  -5   7   3   57.39    4.10
  -5   7   3   55.69    4.50
  -5   7   3   54.29    4.70
  -4  -7   3   26.70    3.30
  -4  -7   3   32.80    3.30
  -4  -7   3   26.20    3.50
  -4   7   3   23.60    3.60
  -4   7   3   31.80    3.30
  -4   7   3   22.40    3.60
  -3  -7   3   29.60    3.40
   3  -7  -3   28.20    7.90
  -3  -7   3   20.70    3.10
  -3  -7   3   19.60    2.60
  -3   7   3   24.50    3.80
  -3   7   3   21.30    3.70
  -3   7   3   19.40    3.00
  -2  -7   3 2880.21  122.29
   2  -7  -3 2640.94  122.49
  -2  -7   3 2533.65  121.79
  -2   7   3 2565.34  122.89
   2   7  -3 2577.44  122.09
   1  -7  -3  128.59    7.80
  -1  -7   3  121.29    6.40
  -1  -7   3  126.19    6.80
  -1   7   3  115.49    7.40
   1   7  -3  124.69    6.80
   0  -7   3    3.10    1.10
   0  -7  -3    1.20    1.20
   0   7  -3   -0.60    1.30
   0   7   3    0.20    1.30
  -1  -7  -3  281.87   14.10
   1  -7   3  298.17   14.10
  -1  -7  -3  257.97   13.30
  -1   7  -3  264.97   14.40
   1   7   3  279.87   14.20
   2  -7   3  742.43   37.20
  -2  -7  -3  779.42   38.60
   2  -7   3  901.81   38.70
  -2  -7  -3  774.42   37.30
  -3  -7  -3  334.57   17.00
  -3   7  -3  360.56   17.50
  -3   7  -3  359.56   17.40
  -4  -7  -3  330.17   16.50
  -4  -7  -3  328.57   17.60
  -4   7  -3  350.76   16.90
  -4   7  -3  331.67   16.80
  -5  -7  -3   54.49    4.00
  -5   7  -3   56.19    4.90
  -5   7  -3   53.79    4.60
  -6  -7  -3    7.70    2.80
  -6   7  -3    9.40    2.60
  -6   7  -3   12.10    2.60
  -7   8   3   -1.50    1.00
  -6  -8   3  104.69    5.50
  -6  -8   3   90.39    6.40
  -6   8   3   87.39    5.70
  -6   8   3  105.09    5.80
  -6   8   3   99.79    5.50
  -5  -8   3   21.60    3.00
  -5  -8   3   22.90    3.20
  -5  -8   3   15.60    3.60
  -5   8   3   25.50    3.50
  -5   8   3   23.50    3.40
  -5   8   3   27.00    3.10
  -4  -8   3  142.19    7.70
  -4  -8   3  139.09    7.70
  -4  -8   3  147.89    8.00
  -4   8   3  136.29    7.60
  -4   8   3  132.99    8.00
  -4   8   3  142.99    7.90
  -3  -8   3   21.80    2.70
  -3  -8   3   18.90    3.30
  -3  -8   3   25.10    3.10
  -3   8   3   18.90    4.60
  -3   8   3   22.30    3.70
  -3   8   3   20.60    3.50
  -3   8   3   25.50    3.00
  -2  -8   3  575.14   25.50
   2  -8  -3  536.95   26.40
  -2  -8   3  504.25   26.00
   2   8  -3  528.35   26.10
  -1  -8   3  354.56   16.90
   1  -8  -3  356.66   17.60
  -1  -8   3  351.26   17.40
   1   8  -3  352.26   17.50
  -1   8   3  353.56   18.10
   0  -8  -3  140.09    8.20
   0  -8   3  139.29    7.50
   0  -8   3  157.58    8.10
   0   8   3  155.38    8.80
   0   8  -3  147.99    8.50
   1  -8   3    1.30    1.40
   1  -8   3    1.10    1.80
  -1  -8  -3    0.50    1.40
  -1  -8  -3    3.30    1.80
  -1   8  -3    0.90    2.70
   1   8   3    4.50    2.30
   2  -8   3   22.70    3.00
   2  -8   3   19.80    5.80
  -2  -8  -3   18.90    2.30
  -2  -8  -3   30.50    6.30
  -3  -8  -3  251.57   12.40
  -3  -8  -3  238.68   12.50
  -3   8  -3  230.78   12.50
  -3   8  -3  265.27   13.00
  -3   8  -3  246.08   12.70
  -4  -8  -3  237.68   12.20
  -4   8  -3  236.78   12.60
  -4   8  -3  242.98   12.50
  -5  -8  -3   49.30    4.20
  -5   8  -3   54.29    4.80
  -5   8  -3   57.89    5.60
  -6  -8  -3   24.90    3.30
  -6   8  -3   28.40    2.90
  -6   8  -3   28.00    2.90
  -6  -9   3   -1.20    1.40
  -6  -9   3    4.70    2.60
  -6   9   3    0.40    1.40
  -6   9   3   -1.70    1.20
  -5  -9   3   12.10    2.90
  -5  -9   3    7.20    2.50
  -5  -9   3   15.00    2.80
  -5   9   3    8.70    2.60
  -5   9   3   13.60    2.90
  -5   9   3   10.40    2.00
  -4  -9   3    1.70    1.80
  -4  -9   3    0.70    1.90
  -4  -9   3   -0.40    2.10
  -4   9   3    0.30    1.80
  -4   9   3   -0.30    1.90
  -4   9   3   -1.10    1.70
  -3  -9   3   46.80    3.70
  -3  -9   3   44.10    3.50
  -3  -9   3   36.60    3.50
  -3   9   3   42.40    4.20
  -3   9   3   36.80    3.90
  -3   9   3   33.00    4.50
  -3   9   3   38.70    3.40
  -2  -9   3  665.53   29.80
   2  -9  -3  614.94   29.90
  -2  -9   3  572.64   28.70
   2   9  -3  560.24   29.90
  -1  -9   3  220.68   11.70
  -1  -9   3  227.58   10.80
   1  -9  -3  230.98   12.00
   1   9  -3  187.78   11.80
   0  -9  -3  167.98    9.20
   0  -9   3  143.09    7.90
   0  -9   3  163.38    8.80
   0   9  -3  149.88    9.60
  -1  -9  -3   58.29    3.70
   1  -9   3   45.90    3.80
  -1  -9  -3   68.19    6.20
   1  -9   3   63.59    5.30
  -2  -9  -3   90.89    5.50
  -3  -9  -3   66.29    4.90
  -3  -9  -3   67.89    4.50
  -3   9  -3   77.49    5.60
  -3   9  -3   67.19    5.20
  -3   9  -3   73.99    5.70
  -4  -9  -3   15.80    3.90
  -4  -9  -3    4.60    2.00
  -4   9  -3    2.80    2.20
  -4   9  -3    4.20    2.10
  -4   9  -3    4.80    2.60
  -5  -9  -3   25.30    3.50
  -5   9  -3   25.40    3.70
  -5   9  -3   27.40    3.70
  -6  -9  -3    3.80    2.00
  -6   9  -3    2.50    1.30
  -6   9  -3    1.70    1.40
  -6 -10   3    1.30    2.40
  -6 -10   3    0.30    1.30
  -6  10   3    2.70    1.30
  -6  10   3    0.20    1.30
  -5 -10   3   20.90    3.00
  -5 -10   3   18.50    2.90
  -5  10   3   23.60    3.40
  -5  10   3   28.10    2.90
  -5  10   3   27.40    3.20
  -4 -10   3  126.69    7.00
  -4 -10   3  113.89    6.60
  -4 -10   3  116.99    6.70
  -4  10   3  114.99    7.00
  -4  10   3  112.99    6.80
  -4  10   3  117.39    6.60
  -3 -10   3   18.60    3.20
  -3 -10   3   20.10    2.80
  -3 -10   3   21.80    2.80
  -3  10   3   16.30    3.00
  -3  10   3   19.60    2.80
  -3  10   3   24.10    4.30
  -3  10   3   15.60    3.60
  -2 -10   3 1413.86   64.19
  -2 -10   3 1391.66   64.09
  -2 -10   3 1347.47   65.59
  -2 -10   3 1368.36   63.89
  -2  10   3 1346.57   64.09
  -2  10   3 1358.36   64.19
  -2  10   3 1428.26   63.99
  -1 -10   3   36.40    2.80
  -1 -10   3   33.90    5.40
   1 -10  -3   29.80    6.20
   1  10  -3   41.40    6.60
   0 -10  -3  414.76   20.70
   0 -10   3  391.76   20.30
   0 -10   3  402.66   19.20
  -1 -10  -3  263.27   12.70
   1 -10   3  239.38   12.70
  -1 -10  -3  285.67   15.10
   1 -10   3  252.27   14.50
  -2 -10  -3   30.40    2.80
  -2 -10  -3   28.10    3.40
  -2  10  -3   26.40    3.20
  -2  10  -3   25.20    6.50
  -2  10  -3   21.40    5.40
  -3 -10  -3   37.60    3.30
  -3 -10  -3   42.30    3.70
  -3  10  -3   37.00    4.60
  -3  10  -3   30.80    4.30
  -3  10  -3   37.10    4.10
  -4 -10  -3  108.29    6.40
  -4 -10  -3   99.89    6.60
  -4  10  -3  110.69    6.70
  -4  10  -3  100.59    6.50
  -4  10  -3  110.19    7.10
  -5 -10  -3    1.30    1.80
  -5  10  -3   -0.50    2.00
  -5  10  -3    0.40    1.70
  -6 -10  -3    0.40    2.00
  -6  10  -3    1.10    1.20
  -6  10  -3   -0.40    1.20
  -6 -11   3    1.70    1.40
  -6 -11   3    1.60    2.50
  -6  11   3    0.90    1.30
  -6  11   3   -1.10    1.10
  -5 -11   3    0.20    1.50
  -5 -11   3    1.90    1.60
  -5  11   3    0.60    1.40
  -5  11   3   -1.20    1.60
  -4 -11   3    2.40    2.00
  -4 -11   3   -0.30    1.70
  -4  11   3    2.20    2.10
  -4  11   3    2.00    1.70
  -4  11   3    1.80    1.80
  -3 -11   3   11.70    2.60
  -3 -11   3   14.10    2.70
  -3 -11   3   13.10    2.80
  -3  11   3   14.80    3.50
  -3  11   3   11.60    3.10
  -3  11   3    9.90    2.60
  -3  11   3   14.30    3.90
  -2 -11   3  226.98   11.20
  -2 -11   3  231.78   11.10
  -2 -11   3  236.88   11.30
  -2  11   3  219.88   11.40
  -2  11   3  204.48   11.90
  -2  11   3  225.58   11.10
  -2  11   3  203.58   11.20
  -1 -11   3   -0.20    2.20
  -1 -11   3   -4.30    3.40
  -1 -11   3    0.20    1.20
  -1  11   3    1.00    1.90
  -1  11   3    0.30    1.90
   0 -11   3  188.58    9.60
   0 -11  -3  218.58   12.80
   0 -11   3  171.08   11.90
  -1 -11  -3    1.40    1.60
   1 -11   3   -1.10    1.90
  -1  11  -3   -1.40    1.40
  -2 -11  -3   10.50    2.40
  -2 -11  -3   14.20    3.10
  -2  11  -3   11.00    3.40
  -2  11  -3   12.30    3.10
  -2  11  -3    9.40    2.10
  -3 -11  -3    9.30    2.50
  -3 -11  -3    7.50    2.20
  -3  11  -3    5.40    2.40
  -3  11  -3    5.80    2.50
  -3  11  -3   11.90    3.60
  -4 -11  -3   69.69    5.00
  -4 -11  -3   65.29    4.60
  -4  11  -3   66.29    5.10
  -4  11  -3   66.99    5.30
  -4  11  -3   59.09    4.90
  -5 -11  -3    2.10    1.70
  -6 -11  -3    2.20    2.10
  -6  11  -3    0.10    1.10
  -6  11  -3    1.70    1.20
  -6 -12   3    1.60    1.30
  -6  12   3    3.50    1.30
  -6  12   3    0.50    1.10
  -6  12   3    2.30    1.10
  -5 -12   3   93.69    5.30
  -5 -12   3  100.29    5.70
  -5  12   3   89.69    5.20
  -5  12   3   91.59    5.50
  -4 -12   3   33.60    3.30
  -4 -12   3   38.50    3.40
  -4 -12   3   32.90    3.80
  -4  12   3   38.80    4.00
  -4  12   3   38.00    3.70
  -4  12   3   40.40    3.40
  -3 -12   3    3.60    1.50
  -3 -12   3    4.80    1.90
  -3 -12   3    2.90    1.90
  -3  12   3    4.00    1.80
  -3  12   3    6.20    2.40
  -3  12   3   10.20    2.50
  -3  12   3    5.70    4.80
  -2 -12   3  110.19    6.30
  -2 -12   3  108.79    6.40
  -2 -12   3  109.89    6.30
  -2  12   3   97.29    7.80
  -2  12   3  115.99    6.60
  -2  12   3  122.29    6.50
  -2  12   3  112.49    6.30
  -1 -12   3   16.30    2.30
  -1 -12   3   12.00    3.10
  -1  12   3   11.30    2.10
  -1  12   3    7.00    1.70
   1 -12   3  335.77   15.60
  -1 -12  -3  321.87   15.70
  -1  12  -3  304.97   15.40
  -2 -12  -3    6.50    2.00
  -2 -12  -3    2.00    1.60
  -2  12  -3   -0.50    2.90
  -2  12  -3    3.40    3.10
  -2  12  -3    4.60    1.70
  -3 -12  -3   70.19    4.90
  -3 -12  -3   71.69    4.80
  -3  12  -3   69.89    5.00
  -3  12  -3   66.39    5.80
  -3  12  -3   68.89    5.50
  -4 -12  -3  134.49    8.50
  -4  12  -3  166.28    8.70
  -4  12  -3  162.08    8.90
  -4  12  -3  164.58    8.40
  -5 -12  -3    0.70    1.60
  -5  12  -3    0.40    1.60
  -5  12  -3    0.60    1.50
  -6  12  -3   37.30    2.80
  -6  12  -3   37.10    2.70
  -6  13   3    2.40    1.30
  -5 -13   3    0.20    1.70
  -5 -13   3    0.60    1.10
  -5  13   3   -2.70    0.90
  -5  13   3   -2.20    1.10
  -5  13   3   -2.30    1.60
  -4 -13   3   14.00    2.60
  -4 -13   3   15.10    2.60
  -4  13   3   13.00    2.70
  -3 -13   3    2.50    2.00
  -3 -13   3    1.40    1.70
  -3  13   3    1.90    2.60
  -3  13   3    1.50    1.70
  -3  13   3    1.50    2.30
  -2 -13   3   45.30    3.70
  -2 -13   3   38.80    3.50
  -2  13   3   44.70    4.00
  -2  13   3   58.19    5.50
  -2  13   3   36.90    3.50
  -2  13   3   46.30    4.10
  -1 -13   3   12.70    2.90
  -1 -13   3   11.30    2.50
  -1  13   3   11.30    2.50
  -1  13   3   14.50    2.70
   0 -13   3  439.76   20.40
   0 -13   3  408.16   20.50
   0  13   3  421.46   20.20
  -1 -13  -3   49.30    4.10
  -1  13  -3   53.39    3.60
   1  13   3   42.90    4.30
  -2 -13  -3  164.88    8.60
  -2  13  -3  160.18    8.30
  -2  13  -3  157.98    9.30
  -2  13  -3  150.38   10.20
  -3 -13  -3   25.30    3.40
  -3  13  -3   27.20    3.80
  -3  13  -3   28.80    4.60
  -3  13  -3   22.20    3.30
  -4 -13  -3   26.20    3.10
  -4  13  -3   23.70    3.40
  -4  13  -3   31.00    3.70
  -4  13  -3   29.20    4.10
  -5 -13  -3    3.60    1.70
  -5  13  -3   -0.30    1.30
  -5  13  -3    1.30    1.50
  -6  13  -3   -1.50    1.00
  -5 -14   3   72.29    5.10
  -5 -14   3   77.69    4.20
  -5  14   3   74.09    4.20
  -5  14   3   73.39    4.50
  -5  14   3   71.19    4.40
  -4 -14   3    1.70    1.60
  -4 -14   3    1.20    1.50
  -4  14   3    0.90    1.80
  -4  14   3    1.90    1.50
  -4  14   3    0.10    1.50
  -3 -14   3   35.30    3.60
  -3 -14   3   39.60    3.40
  -3  14   3   28.40    4.40
  -3  14   3   48.80    4.50
  -3  14   3   41.10    3.40
  -3  14   3   43.90    3.80
  -2 -14   3   11.70    2.50
  -2 -14   3   12.00    3.00
  -2  14   3    6.00    1.70
  -2  14   3    6.60    2.10
  -2  14   3   12.70    3.50
  -1 -14   3   -0.40    1.70
  -1 -14   3    5.10    2.00
  -1  14   3    1.50    1.70
  -1  14   3    3.60    1.60
   0 -14   3  114.59    6.50
   0 -14  -3  106.39    7.00
   0  14   3  101.99    6.10
   0  14  -3  113.89    6.00
  -1 -14  -3  305.67   14.80
  -1  14  -3  301.57   14.40
   1  14   3  283.07   14.50
  -2 -14  -3  145.29    7.80
  -2  14  -3  128.49    7.30
  -3 -14  -3   43.90    3.60
  -3  14  -3   27.80    4.80
  -3  14  -3   35.90    3.60
  -3  14  -3   38.50    4.30
  -4 -14  -3    1.60    1.90
  -4  14  -3    1.30    1.70
  -4  14  -3    1.60    2.00
  -5 -14  -3   23.10    3.10
  -5  14  -3   17.50    2.60
  -5  14  -3   17.40    2.40
  -5 -15   3    0.50    0.90
  -5 -15   3    1.50    1.70
  -5  15   3    0.60    1.30
  -5  15   3    0.60    1.00
  -4 -15   3   20.60    3.50
  -4 -15   3   18.00    2.80
  -4  15   3   21.80    3.30
  -4  15   3   12.70    3.20
  -4  15   3   24.20    4.30
  -3 -15   3  262.77   13.10
  -3 -15   3  226.68   13.30
  -3  15   3  292.47   13.80
  -3  15   3  269.27   13.30
  -3  15   3  248.68   13.50
  -3  15   3  275.37   13.10
  -2 -15   3   45.40    4.10
  -2 -15   3   44.60    3.80
  -2  15   3   52.89    3.70
  -2  15   3   46.90    3.90
  -1 -15   3  300.07   14.70
  -1 -15   3  299.17   15.00
  -1  15   3  292.87   14.60
  -1  15   3  295.67   14.50
   0 -15   3  169.88    9.10
   0 -15  -3  167.88    9.50
   0  15  -3  161.08    8.40
   0  15   3  156.78    9.10
  -1 -15  -3   25.40    4.10
  -1  15  -3   20.00    2.50
  -2 -15  -3   11.10    3.40
  -2  15  -3    8.60    1.90
  -2  15  -3    3.20    3.40
  -3 -15  -3  127.99    7.60
  -3  15  -3  143.79    7.90
  -3  15  -3  140.29    7.40
  -3  15  -3  129.09    8.20
  -4 -15  -3   42.70    4.20
  -4  15  -3   46.80    3.60
  -4  15  -3   51.59    3.80
  -4  15  -3   53.39    4.20
  -5 -15  -3   14.90    2.50
  -5  15  -3   13.20    2.50
  -5 -16   3   87.79    5.10
  -5  16   3   79.99    4.40
  -4 -16   3    7.60    1.90
  -4 -16   3   10.60    2.30
  -4  16   3   12.10    2.10
   4  16  -3   10.20    1.90
  -4  16   3    9.20    2.80
  -3 -16   3   57.89    4.10
  -3 -16   3   49.40    4.20
  -3  16   3   63.19    5.40
  -3  16   3   59.49    5.00
  -3  16   3   59.69    4.00
  -2 -16   3    1.40    1.70
  -2 -16   3    0.80    1.60
  -2  16   3    2.60    1.80
  -2  16   3    0.50    1.90
  -1 -16   3   13.20    3.50
  -1 -16   3   15.90    2.90
  -1  16   3   13.20    2.50
  -1  16   3   11.20    2.80
   1  16  -3   15.80    2.30
   0 -16  -3   45.90    5.70
   0 -16   3   34.90    4.60
   0  16   3   45.10    3.50
   0  16   3   42.30    3.40
   0  16  -3   38.10    3.20
   1  16   3   -0.90    1.90
  -1  16  -3    0.10    1.30
  -2 -16  -3   -1.80    2.00
  -2  16  -3    0.30    1.50
  -3 -16  -3   33.40    3.40
  -3  16  -3   23.70    6.50
  -3  16  -3   27.40    3.00
  -4 -16  -3    4.60    1.90
  -4  16  -3    2.20    1.50
  -4  16  -3    4.30    2.00
  -4  16  -3    5.00    1.60
  -5 -16  -3   -0.50    2.00
  -5  16  -3   -0.30    1.40
  -5  16  -3   -1.30    1.10
  -5  17   3    4.40    1.00
  -4 -17   3    8.20    1.70
  -4 -17   3    8.50    2.60
  -4  17   3    8.70    1.80
  -4  17   3    3.50    2.20
  -3 -17   3   -1.40    1.40
  -3 -17   3    0.40    1.40
  -3  17   3    2.90    1.60
   3  17  -3    1.20    1.50
  -3  17   3    1.50    2.10
  -2 -17   3    3.50    2.00
  -2 -17   3    0.10    1.60
  -2  17   3   -0.80    1.60
   2  17  -3    2.60    1.40
  -2  17   3   -0.70    1.80
   1 -17  -3    2.30    2.40
  -1 -17   3    4.20    1.90
  -1  17   3    2.70    1.80
   1  17  -3    2.30    1.40
  -1  17   3    1.10    1.50
   0  17   3   28.90    2.90
   0  17   3   28.90    3.30
   0  17  -3   29.40    2.70
   1  17   3  318.17   15.70
  -1  17  -3  323.67   15.60
  -2 -17  -3    7.20    2.50
  -2  17  -3    5.70    1.70
  -3 -17  -3   13.00    2.90
  -3  17  -3    8.60    2.40
  -3  17  -3    9.60    2.10
  -4 -17  -3    0.40    1.80
  -4  17  -3    2.30    1.40
  -4  17  -3    0.30    1.50
  -4 -18   3   10.20    2.60
  -4  18   3    8.60    1.70
  -3 -18   3   13.30    2.60
  -3  18   3   15.40    2.10
   3  18  -3   11.40    2.10
  -2 -18   3   28.20    3.30
  -2  18   3   19.00    3.40
  -2  18   3   23.80    2.80
   2  18  -3   26.00    2.50
  -1 -18   3   31.10    3.90
   1 -18  -3   28.00    4.60
  -1  18   3   37.80    3.40
   1  18  -3   38.80    3.00
  -1  18   3   36.90    3.20
   0  18   3  132.49    7.40
   0  18  -3  125.09    6.80
   0  18   3  127.79    7.00
  -1  18  -3   12.80    2.30
   1  18   3   11.80    2.40
   1  18   3    9.90    2.30
  -2 -18  -3   40.40    4.60
  -2  18  -3   39.90    3.20
  -3 -18  -3   22.10    5.10
  -3  18  -3   16.40    2.10
  -4 -18  -3   17.50    3.30
   4  18   3   16.70    2.00
  -4  18  -3   14.40    2.80
  -4 -19   3    0.40    3.90
  -4  19   3    0.40    0.90
  -3 -19   3   -2.20    1.70
   3  19  -3    0.20    1.20
  -3  19   3   -0.20    1.00
  -2 -19   3    2.00    1.90
   2 -19  -3    2.90    1.80
   2  19  -3    1.70    1.20
  -2  19   3    0.60    1.70
  -2  19   3    2.90    1.30
  -1 -19   3   18.00    4.30
  -1  19   3   15.90    2.50
   1  19  -3   14.40    2.10
  -1  19   3   17.80    2.90
   0  19   3  167.58    8.60
   0  19  -3  164.48    8.50
   0  19   3  167.38    8.70
   1  19   3   40.80    3.70
   1  19   3   40.90    3.20
  -1  19  -3   38.10    3.40
   2  19   3    1.80    1.10
  -2  19  -3    1.10    1.20
  -3 -19  -3   21.60    4.30
   3  19   3   21.50    2.20
  -3  19  -3   24.00    2.10
  -4  19  -3    0.90    1.40
   4  19   3   -1.10    1.10
  -3 -20   3    1.30    2.30
   3 -20  -3    0.20    1.60
  -3  20   3   -0.20    1.00
   3  20  -3   -1.80    1.30
  -2 -20   3   11.20    3.50
   2 -20  -3   15.50    3.70
  -2  20   3    9.80    2.70
   2  20  -3    7.90    1.80
  -2  20   3    6.90    1.80
  -1  20   3  188.28    9.50
  -1  20   3  188.88    9.50
   1  20  -3  187.78    9.30
   0  20  -3   32.80    3.10
   0  20  -3   34.90    2.70
   0  20   3   36.60    2.90
   0  20   3   38.70    3.00
   1  20   3   11.30    4.00
   1  20   3   11.20    1.80
  -1  20  -3   10.30    1.90
   2  20   3    0.20    1.10
  -2  20  -3    1.40    1.10
   3  20   3    9.40    1.60
  -3  20  -3    9.50    1.60
  -3  21   3    4.00    1.60
  -2  21   3   20.90    2.20
   2  21  -3   24.40    2.10
  -2  21   3   23.80    3.20
  -1  21   3    9.80    2.00
   1  21  -3    7.10    1.90
   1  21  -3    5.50    1.20
  -1  21   3    8.60    1.80
   0  21   3    4.30    1.10
   0  21  -3    2.80    2.00
   0  21  -3    2.00    1.00
   0  21   3    2.00    1.50
   1  21   3   22.70    2.20
  -1  21  -3   20.50    2.40
   2  21   3    1.10    0.90
  -2  21  -3    1.50    1.00
   3  21   3   16.80    1.70
  -3  21  -3   13.70    1.60
   2  22  -3   13.60    1.60
  -2  22   3    9.20    1.80
   2  22  -3   12.50    1.90
   1  22  -3  130.59    6.80
  -1  22   3  141.49    7.30
  -1  22   3  129.39    6.70
   1  22  -3  137.29    6.70
   0  22  -3   80.99    4.20
   0  22   3   71.29    4.10
   0  22   3   64.79    4.50
   1  22   3    2.80    1.00
  -1  22  -3    4.10    1.10
  -2  22  -3    2.40    1.20
   2  22   3    3.70    1.10
  -1  23   3    2.80    1.50
   1  23  -3    3.10    1.10
   0  23  -3    6.30    1.50
   0  23   3    7.30    1.60
   1  23   3    5.20    1.30
  -1  23  -3    2.40    0.90
  -6   0   4   -1.30    2.60
  -6   0   4   -0.10    2.60
  -5   0   4   10.30    2.20
  -5   0   4   14.00    4.10
  -5   0   4   18.90    3.50
  -4   0   4   54.59    5.30
  -4   0   4   59.89    4.20
  -4   0   4   51.79    4.80
   3   0  -4 1883.71   86.39
   3   0  -4 1839.72   86.29
   2   0  -4  511.15   24.60
   2   0  -4  544.45   24.60
   0   0   4 1847.12   85.09
   1   0   4  910.21   42.60
   2   0   4  325.57   15.90
  -2   0  -4  300.17   14.90
   2   0   4  311.77   16.00
   3   0   4    3.50    3.20
  -4   0  -4    0.20    1.80
  -4   0  -4    0.90    3.00
  -4   0  -4    3.60    2.40
  -5   0  -4  398.96   20.40
  -5   0  -4  407.16   20.40
  -5   0  -4  425.46   20.10
  -6   0  -4   29.80    3.70
  -6   0  -4   22.80    4.40
  -7   0  -4   60.39    4.40
  -6  -1   4   30.70    3.40
  -6   1   4   40.00    4.70
  -5  -1   4   11.30    2.50
  -5  -1   4    7.40    3.20
  -5  -1   4   10.80    2.10
  -5   1   4   19.80    3.90
  -5   1   4    7.80    2.10
  -4  -1   4   14.30    3.50
  -4  -1   4   23.00    3.10
  -4   1   4   20.20    3.00
  -4   1   4   21.10    3.70
  -4   1   4   25.70    4.20
  -4   1   4   24.20    3.90
   3  -1  -4    6.00    2.40
  -3  -1   4    4.40    2.20
   3  -1  -4    3.30    1.70
   3   1  -4    5.40    1.60
   3   1  -4    5.20    2.40
   2  -1  -4  169.28    8.60
   2   1  -4  178.48    8.50
   2   1  -4  181.78    8.50
   1  -1  -4   87.79    4.40
  -1   1   4   92.29    4.40
   0  -1   4   98.39    4.70
   0  -1  -4   90.09    4.80
   0  -1   4   92.69    4.70
   0   1   4   94.29    4.70
   1  -1   4   24.60    2.40
   1  -1   4   22.80    2.30
  -2  -1  -4  500.15   23.70
   2  -1   4  526.85   24.70
   2  -1   4  489.65   24.60
  -2   1  -4  508.05   23.70
   2   1   4  493.85   24.60
  -3  -1  -4  100.39    5.50
   3  -1   4   97.29    9.00
   3   1   4   93.39    9.00
  -3   1  -4  103.29    5.60
  -4  -1  -4   22.60    4.20
  -4  -1  -4   19.20    2.80
  -4  -1  -4   18.30    4.00
  -4   1  -4   24.30    3.00
  -4   1  -4   26.70    4.10
  -4   1  -4   18.70    4.80
  -5  -1  -4  215.88   11.70
  -5  -1  -4  214.68   11.20
  -5  -1  -4  206.68   10.80
  -5   1  -4  188.48   11.20
  -5   1  -4  201.28   11.20
  -6  -1  -4  156.48    8.70
  -6   1  -4  155.18    8.60
  -6   1  -4  156.58    8.60
  -7   1  -4    9.90    2.60
  -6  -2   4    2.30    2.30
  -6  -2   4    3.50    2.00
  -6   2   4    4.50    2.00
  -5  -2   4    2.40    2.10
  -5  -2   4    3.50    1.90
  -5   2   4    1.00    2.80
  -5   2   4    0.90    2.20
  -5   2   4    4.90    2.70
  -5   2   4    1.40    1.90
  -4  -2   4   23.10    3.10
  -4  -2   4   23.90    3.60
  -4  -2   4   32.60    3.70
  -4   2   4   27.80    4.00
  -4   2   4   19.40    4.70
  -4   2   4   29.30    4.00
  -4   2   4   27.90    3.10
  -3  -2   4    9.70    2.10
   3  -2  -4    2.80    2.70
   3  -2  -4    2.70    1.80
   3   2  -4    5.00    1.90
   3   2  -4    6.70    1.90
   2  -2  -4  319.87   15.70
   2   2  -4  330.77   15.50
   2   2  -4  340.47   15.50
   1  -2  -4  179.78    8.80
  -1   2   4  187.58    8.90
   0  -2  -4  182.78    9.30
   0  -2   4  201.58    9.20
   0   2   4  191.48    9.30
  -1  -2  -4   80.39    4.70
   1  -2   4   79.69    4.60
   1   2   4   77.69    4.70
   2  -2   4   26.50    4.50
  -2  -2  -4   23.20    2.20
   2  -2   4   30.90    3.70
  -2   2  -4   26.20    2.40
   2   2   4   22.80    4.20
   3  -2   4  161.48   11.20
  -3  -2  -4  153.48    8.00
   3   2   4  139.69   11.10
  -3   2  -4  160.68    8.00
  -4  -2  -4  163.58   10.60
  -4  -2  -4  165.18    8.60
  -4  -2  -4  163.58    9.40
  -4   2  -4  162.88    9.30
  -4   2  -4  162.38    9.50
  -5  -2  -4  420.36   19.80
  -5  -2  -4  382.66   20.00
  -5   2  -4  390.36   19.60
  -5   2  -4  386.26   19.60
  -6  -2  -4   16.10    3.60
  -6   2  -4   17.00    3.60
  -6   2  -4    9.90    2.90
  -7   2  -4    9.20    2.30
  -6  -3   4   20.00    3.50
  -6  -3   4   23.80    3.00
  -6   3   4   26.60    4.20
  -6   3   4   25.10    2.90
  -5  -3   4  179.08    9.20
  -5  -3   4  176.98    9.50
  -5   3   4  169.38    9.70
  -5   3   4  186.38    9.80
  -5   3   4  182.98    9.30
  -5   3   4  175.38    9.80
  -4  -3   4  444.56   21.10
  -4  -3   4  454.55   21.30
  -4  -3   4  464.35   21.30
  -4   3   4  424.06   21.50
  -4   3   4  446.36   21.10
  -4   3   4  429.46   21.40
  -4   3   4  432.46   21.40
   3  -3  -4  240.88   12.90
  -3  -3   4  249.38   12.20
   3   3  -4  249.68   12.70
   3   3  -4  247.58   12.50
   2  -3  -4  181.48    9.10
  -2   3   4  185.98    9.50
   2   3  -4  178.18    8.80
   2   3  -4  181.48    8.70
   1  -3  -4    1.30    0.60
  -1   3   4    1.00    0.70
   1   3  -4    2.80    0.80
   0  -3   4  680.73   32.10
   0  -3  -4  638.44   32.30
   0   3  -4  734.43   32.20
   0   3   4  709.73   32.30
  -1  -3  -4  169.88    9.00
   1  -3   4  161.48    9.10
   1   3   4  196.58    9.10
   2  -3   4  176.08    9.80
  -2  -3  -4  174.58    8.60
   2   3   4  169.68   10.00
   3  -3   4    3.40    3.20
  -3  -3  -4    2.60    1.40
  -4  -3  -4   49.60    3.70
  -4  -3  -4   50.19    5.10
  -4   3  -4   45.60    4.60
  -4   3  -4   37.40    4.90
  -5  -3  -4   85.99    6.70
  -5  -3  -4   78.19    5.80
  -5   3  -4  105.59    6.40
  -5   3  -4  106.29    6.50
  -6  -3  -4   33.20    4.10
  -6   3  -4   33.20    3.80
  -6   3  -4   39.00    3.40
  -7   3  -4   28.40    2.70
  -7   4   4    1.40    1.90
  -6  -4   4   31.20    3.40
  -6  -4   4   29.60    3.50
  -6   4   4   35.90    4.10
  -6   4   4   32.60    3.60
  -6   4   4   27.80    3.00
  -5  -4   4    9.30    2.20
  -5  -4   4   12.70    3.40
  -5  -4   4   10.00    2.30
  -5   4   4   12.60    3.60
  -5   4   4   13.10    3.90
  -5   4   4   16.00    2.80
  -4  -4   4   18.10    3.10
  -4  -4   4   24.00    3.20
  -4  -4   4   24.00    3.40
  -4   4   4   19.70    4.10
  -4   4   4   17.90    4.10
  -4   4   4   25.40    2.90
  -4   4   4   18.80    3.60
  -3  -4   4    6.40    1.80
   3  -4  -4    3.90    2.50
   3   4  -4    4.40    2.40
   2  -4  -4  822.42   38.70
  -2  -4   4  811.12   38.50
  -2   4   4  840.22   39.10
   2   4  -4  833.12   38.40
  -1  -4   4  162.28    8.10
   1  -4  -4  171.38    8.40
  -1   4   4  169.28    8.60
   1   4  -4  172.18    8.10
   0  -4   4    0.80    0.60
   0  -4  -4    1.00    0.70
   0   4  -4    1.50    0.80
   0   4   4    0.70    0.90
  -1  -4  -4    2.90    1.20
   1  -4   4    1.90    1.10
   1   4   4    4.10    1.40
  -1   4  -4    4.70    1.50
  -2  -4  -4   44.70    3.00
   2  -4   4   47.60    4.70
   2   4   4   42.50    5.10
  -3  -4  -4  220.98   10.40
  -3   4  -4  194.48   11.00
  -3   4  -4  200.88   11.10
  -4  -4  -4  103.89    5.90
  -4  -4  -4  105.19    7.20
  -4   4  -4   91.69    6.50
  -4   4  -4   89.29    6.60
  -5  -4  -4  185.88   10.00
  -5  -4  -4  164.08    9.10
  -5   4  -4  174.38    9.60
  -5   4  -4  157.08    9.40
  -6  -4  -4   60.79    5.20
  -6   4  -4   59.29    4.40
  -6   4  -4   53.29    4.50
  -7   4  -4    3.00    1.30
  -7   5   4    0.60    1.50
  -6  -5   4    2.20    1.60
  -6   5   4    1.90    2.00
  -6   5   4    0.20    1.50
  -6   5   4   -1.40    1.60
  -5  -5   4  124.99    7.40
  -5  -5   4  152.48    8.80
  -5  -5   4  130.89    7.30
  -5   5   4  134.59    7.80
  -5   5   4  124.99    7.70
  -5   5   4  136.69    7.30
  -4  -5   4  165.28    8.90
  -4  -5   4  166.38    8.90
  -4  -5   4  175.68    8.80
  -4   5   4  162.98    9.10
  -4   5   4  168.18    9.10
  -4   5   4  159.68    9.10
  -4   5   4  168.48    8.70
   3  -5  -4  335.97   17.80
  -3  -5   4  351.56   16.70
  -2  -5   4   39.50    2.70
   2  -5  -4   29.10    3.20
  -2   5   4   29.10    4.30
   2   5  -4   38.30    2.90
  -1  -5   4  147.49    7.40
   1  -5  -4  148.99    7.80
  -1   5   4  156.68    8.00
   1   5  -4  150.18    7.50
   0  -5  -4  730.43   39.20
   0  -5   4  870.21   39.10
   0   5  -4  911.81   39.30
   0   5   4  845.12   39.30
  -1  -5  -4   86.79    5.20
   1  -5   4   75.39    5.00
  -1   5  -4   80.19    5.50
   1   5   4   83.09    5.20
  -2  -5  -4  307.77   15.70
   2  -5   4  315.17   15.60
  -2  -5  -4  350.66   17.10
   2  -5   4  339.07   16.90
  -3  -5  -4   63.69    3.90
  -3   5  -4   55.59    5.00
  -3   5  -4   50.49    5.10
  -4  -5  -4  117.99    7.70
   4  -5   4  102.19    6.50
  -4  -5  -4  118.09    6.40
  -4   5  -4  105.89    7.00
  -4   5  -4  104.19    7.20
  -5  -5  -4   48.30    4.00
  -5  -5  -4   47.60    5.80
  -5   5  -4   50.59    4.90
  -5   5  -4   51.09    4.60
  -6  -5  -4    3.20    2.50
  -6   5  -4    1.30    1.60
  -6   5  -4    2.10    1.60
  -7   5  -4    1.10    1.30
  -7   6   4   -0.20    1.30
  -6  -6   4   37.50    3.40
  -6   6   4   45.50    3.80
  -6   6   4   40.30    3.20
  -6   6   4   40.30    3.40
  -5  -6   4    7.30    2.40
  -5  -6   4    0.30    1.90
  -5  -6   4    2.60    1.70
  -5   6   4    4.10    1.70
  -5   6   4    2.20    2.00
  -5   6   4    4.40    2.00
  -4  -6   4   -0.20    1.90
  -4  -6   4    0.40    1.70
  -4  -6   4    2.10    1.90
  -4   6   4   -2.00    1.70
  -4   6   4    2.20    2.10
  -4   6   4   -0.80    1.80
  -4   6   4    4.60    2.80
  -3  -6   4  158.78    8.40
  -3  -6   4  166.78    8.40
   3  -6  -4  155.58   10.80
  -3  -6   4  150.58    8.30
  -3   6   4  160.58    8.70
  -3   6   4  154.98    8.30
  -3   6   4  156.88    8.80
  -2  -6   4  166.08    8.60
  -2  -6   4  160.08    8.20
   2  -6  -4  167.38    9.00
  -2   6   4  155.38    9.90
   2   6  -4  159.58    8.50
  -1  -6   4    0.80    1.00
  -1  -6   4    0.30    1.30
   1  -6  -4    2.30    1.20
  -1   6   4   -0.10    1.40
   1   6  -4    0.80    1.00
   0  -6  -4    4.80    1.30
   0  -6   4    6.50    1.80
   0   6  -4    2.90    1.30
   0   6   4    4.80    1.60
   1  -6   4  212.98   10.80
  -1  -6  -4  201.48   10.90
  -1  -6  -4  196.98   10.20
  -1   6  -4  202.58   11.20
   1   6   4  224.78   11.20
  -2  -6  -4  249.38   14.00
   2  -6   4  241.38   13.70
  -2  -6  -4  270.97   12.30
   2  -6   4  242.58   12.20
   3  -6   4  151.38    7.90
  -3  -6  -4  152.68    7.90
  -3  -6  -4  131.19    9.20
  -3   6  -4  151.18    8.60
  -3   6  -4  157.78    8.70
  -4  -6  -4    3.10    1.90
  -4  -6  -4    2.50    2.90
  -4   6  -4    3.30    2.50
  -4   6  -4    0.70    2.20
  -5  -6  -4    3.20    1.50
  -5  -6  -4   -1.40    3.20
  -5   6  -4    2.80    2.50
  -5   6  -4    2.10    2.20
  -6  -6  -4   40.20    3.80
  -6   6  -4   41.00    3.40
  -6   6  -4   40.70    3.60
  -7   7   4    2.90    1.30
  -6  -7   4    5.30    1.60
  -6   7   4    6.30    1.60
  -6   7   4    2.50    1.60
  -5  -7   4   84.89    5.60
  -5  -7   4   86.39    5.40
  -5  -7   4   81.59    5.50
  -5   7   4   85.69    5.70
  -5   7   4   92.89    5.30
  -5   7   4   83.49    5.70
  -4  -7   4   -0.70    1.70
  -4  -7   4    3.50    1.70
  -4  -7   4   -1.10    1.70
  -4   7   4    1.90    3.30
  -4   7   4    3.50    1.80
  -4   7   4    2.10    2.00
  -4   7   4    0.70    2.70
  -3  -7   4   50.39    3.90
   3  -7  -4   50.99    8.50
  -3  -7   4   56.49    4.20
  -3  -7   4   51.69    4.00
  -3   7   4   55.69    4.70
  -3   7   4   60.79    4.10
  -3   7   4   61.09    4.70
  -3   7   4   53.19    4.70
   2  -7  -4  363.56   18.10
  -2  -7   4  345.47   17.80
  -2  -7   4  373.36   17.40
   2   7  -4  364.86   17.80
  -2   7   4  355.96   19.20
  -1  -7   4  760.32   35.70
   1  -7  -4  774.12   36.20
  -1  -7   4  741.43   35.90
  -1   7   4  756.82   36.50
   1   7  -4  791.42   36.00
   0  -7  -4   61.89    4.40
   0  -7   4   66.19    4.20
   0  -7   4   59.09    3.70
   0   7  -4   64.89    4.90
   0   7   4   63.59    4.80
  -1  -7  -4   17.20    2.20
  -1  -7  -4   16.20    3.60
   1  -7   4   15.50    2.10
   1  -7   4   17.70    3.00
   1   7   4   15.20    4.20
  -1   7  -4   11.50    2.70
  -2  -7  -4  280.97   16.00
  -2  -7  -4  300.87   14.10
   2  -7   4  301.77   15.90
   2  -7   4  277.77   14.00
  -3  -7  -4  504.05   23.30
   3  -7   4  462.45   23.10
  -3  -7  -4  479.25   23.90
  -3   7  -4  507.95   23.60
  -3   7  -4  482.35   23.60
  -4  -7  -4  143.99   13.30
  -4  -7  -4  189.68    9.70
  -4   7  -4  175.48    9.50
  -4   7  -4  162.28    9.60
  -5  -7  -4    1.20    1.80
  -5  -7  -4   -2.30    3.40
  -5   7  -4   -1.40    2.20
  -5   7  -4    1.40    1.90
  -6  -7  -4    1.60    2.10
  -6   7  -4    0.30    1.40
  -6   7  -4    0.50    1.30
  -6  -8   4   -1.30    1.40
  -6   8   4    1.10    1.40
  -6   8   4   -0.10    1.30
  -6   8   4   -0.90    2.00
  -5  -8   4   42.70    3.90
  -5  -8   4   45.50    4.00
  -5  -8   4   48.70    3.90
  -5   8   4   46.50    4.20
  -5   8   4   43.50    4.00
  -5   8   4   43.80    3.70
  -4  -8   4    8.80    2.20
  -4  -8   4    8.00    1.90
  -4  -8   4    6.40    2.20
  -4   8   4    8.30    2.20
  -4   8   4    5.70    2.10
  -4   8   4    6.90    1.90
  -4   8   4    8.00    2.90
  -3  -8   4  357.46   17.30
  -3  -8   4  339.07   17.20
  -3  -8   4  352.26   17.00
  -3   8   4  346.17   17.40
  -3   8   4  367.76   17.10
  -3   8   4  362.96   17.40
  -3   8   4  353.76   17.40
  -2  -8   4  909.01   42.70
   2  -8  -4  934.91   43.60
  -2  -8   4  949.90   43.30
   2   8  -4  854.71   43.10
  -1  -8   4  298.37   14.80
   1  -8  -4  330.97   15.70
  -1  -8   4  308.47   15.40
   1   8  -4  300.67   15.50
  -1   8   4  299.77   16.30
   0  -8   4   99.59    5.40
   0  -8   4   87.69    6.70
   0  -8  -4  105.39    6.40
   0   8   4  102.99    7.00
   0   8  -4  104.99    6.90
   1  -8   4    5.60    2.10
   1  -8   4    4.30    1.40
  -1  -8  -4    5.00    2.40
  -1  -8  -4    5.80    1.70
  -1   8  -4    9.40    3.30
   2  -8   4    4.20    3.70
  -2  -8  -4    5.00    3.70
  -2  -8  -4    1.90    1.40
   2  -8   4   -0.40    1.70
  -3  -8  -4    4.70    3.50
  -3  -8  -4    7.60    2.90
  -3  -8  -4    4.90    1.70
  -3   8  -4    4.90    2.40
  -3   8  -4    6.20    2.70
  -3   8  -4   -1.30    3.40
  -4  -8  -4   30.90    3.30
  -4  -8  -4   31.80    6.10
  -4   8  -4   33.40    4.40
  -4   8  -4   25.90    3.80
  -5  -8  -4  139.99    9.10
  -5   8  -4  157.88    8.70
  -5   8  -4  164.38    8.90
  -6  -8  -4    3.90    1.90
  -6   8  -4    3.70    1.50
  -6   8  -4    1.50    1.50
  -6  -9   4   11.10    3.40
  -6  -9   4   11.00    2.20
  -6   9   4   13.20    2.10
  -6   9   4    7.60    2.30
  -5  -9   4   84.99    5.30
  -5  -9   4   82.09    5.40
  -5  -9   4   82.89    5.20
  -5   9   4   93.59    6.60
  -5   9   4   80.19    5.50
  -5   9   4   81.69    5.10
  -4  -9   4    5.90    1.90
  -4  -9   4    5.90    1.90
  -4  -9   4    5.80    2.30
  -4   9   4    8.30    2.00
  -4   9   4    3.20    1.90
  -4   9   4    5.50    2.60
  -4   9   4    6.00    2.00
  -3  -9   4   57.19    4.20
  -3  -9   4   60.29    4.30
  -3  -9   4   60.19    4.20
  -3   9   4   54.49    4.80
  -3   9   4   61.39    4.10
  -3   9   4   64.39    4.60
  -3   9   4   59.09    4.80
  -2  -9   4   41.20    3.90
  -2  -9   4   47.70    3.90
   2  -9  -4   57.59    7.60
  -2  -9   4   50.89    3.50
  -2   9   4   48.40    4.30
  -2   9   4   52.09    3.90
   1  -9  -4    0.40    2.30
   1   9  -4   17.40    5.00
   0  -9   4  150.38    8.90
   0  -9  -4  149.39    9.10
   0  -9   4  160.78    7.90
   0   9  -4  150.58    9.70
   1  -9   4  257.17   13.90
  -1  -9  -4  248.88   14.30
   1  -9   4  247.98   12.40
  -1  -9  -4  260.87   12.50
  -2  -9  -4    5.40    1.60
   2  -9   4    6.10    1.90
  -2  -9  -4    5.30    3.20
  -3  -9  -4  127.19    6.80
  -3  -9  -4  123.19    7.30
  -3  -9  -4  128.59    8.90
  -3   9  -4  117.99    7.40
  -3   9  -4  118.59    7.60
  -3   9  -4  111.29    7.30
  -4  -9  -4  191.38   10.80
  -4   9  -4  193.88   10.60
  -4   9  -4  211.28   10.90
  -5  -9  -4   75.29    5.50
  -5   9  -4   96.09    5.90
  -6  -9  -4   -0.80    2.10
  -6   9  -4   -0.80    1.20
  -6   9  -4    0.80    1.20
  -6 -10   4   -0.30    3.00
  -6 -10   4    0.50    1.20
  -6  10   4    1.40    1.30
  -6  10   4   -2.10    1.00
  -6  10   4    0.40    1.50
  -5 -10   4    9.70    2.70
  -5 -10   4    8.60    2.20
  -5 -10   4    5.30    1.90
  -5  10   4   10.20    2.70
  -5  10   4    6.00    1.90
  -5  10   4    7.60    1.90
  -4 -10   4   94.99    5.90
  -4 -10   4   98.59    6.00
  -4 -10   4   96.49    6.40
  -4  10   4  109.39    6.40
  -4  10   4  107.79    6.90
  -4  10   4  109.39    6.50
  -4  10   4  106.29    6.00
  -3 -10   4   54.69    3.90
  -3 -10   4   54.79    4.00
  -3 -10   4   57.59    4.10
  -3  10   4   51.79    4.60
  -3  10   4   52.29    4.40
  -3  10   4   46.50    4.60
  -3  10   4   53.19    4.00
  -2 -10   4   85.39    5.40
  -2 -10   4   87.49    5.20
  -2 -10   4   84.59    5.10
  -2  10   4   83.89    5.50
  -2  10   4   92.99    5.30
  -2  10   4   92.09    5.60
  -2  10   4   88.99    6.60
  -1 -10   4   86.29    7.20
   1 -10  -4   72.29    7.60
  -1 -10   4   88.69    4.90
   1  10  -4   82.09    8.60
   0 -10  -4  197.58   11.40
   0 -10   4  173.98   11.20
   0 -10   4  195.08    9.60
   1 -10   4  336.57   15.90
  -1 -10  -4  324.77   15.90
   1 -10   4  324.87   17.90
   2 -10   4    4.40    2.20
  -2 -10  -4    1.40    1.50
  -2 -10  -4   -1.60    4.30
  -2 -10  -4    3.40    2.10
  -2  10  -4    7.10    3.20
  -2  10  -4    0.70    3.10
  -2  10  -4    3.10    1.90
  -3 -10  -4  149.99    8.40
  -3 -10  -4  158.98    8.60
  -3  10  -4  147.09    8.90
  -3  10  -4  158.08    8.80
  -3  10  -4  153.28    8.50
  -4 -10  -4    6.50    2.00
  -4  10  -4   11.90    3.50
  -4  10  -4    5.40    2.20
  -5 -10  -4   64.69    5.30
  -5  10  -4   78.49    5.10
  -5  10  -4   79.69    5.40
  -6 -10  -4    0.40    1.80
  -6  10  -4   -0.70    1.10
  -6  10  -4    0.00    1.20
  -6 -11   4   18.30    2.00
  -6 -11   4   10.80    3.50
  -6  11   4   13.50    1.80
  -6  11   4   16.70    1.90
  -6  11   4   14.90    2.20
  -5 -11   4   12.10    2.70
  -5 -11   4   13.20    2.80
  -5 -11   4   11.70    2.70
  -5  11   4   18.30    2.70
  -5  11   4   17.20    2.50
  -5  11   4   15.10    2.90
  -4 -11   4   -0.70    1.50
  -4 -11   4    0.70    1.70
  -4 -11   4   -2.40    1.50
  -4  11   4   -2.00    1.80
  -4  11   4    1.90    2.80
  -4  11   4    0.70    1.70
  -4  11   4    1.10    1.90
  -3 -11   4  177.08    9.30
  -3 -11   4  189.88    9.80
  -3 -11   4  155.98    9.50
  -3  11   4  182.48   10.30
  -3  11   4  185.98    9.90
  -3  11   4  207.28    9.80
  -3  11   4  179.78    9.80
  -2 -11   4  241.18   11.90
  -2 -11   4  234.48   11.50
  -2 -11   4  225.88   11.50
  -2  11   4  231.48   12.00
  -2  11   4  221.48   11.60
  -2  11   4  240.88   11.50
  -2  11   4  220.68   11.60
  -1 -11   4    9.10    2.00
  -1 -11   4    7.50    4.20
  -1 -11   4    5.10    2.20
  -1 -11   4    9.10    2.10
  -1  11   4    8.80    2.00
  -1  11   4   11.80    2.70
   0 -11   4  160.18    8.40
   0 -11   4  162.38   11.70
   1 -11   4  265.57   13.10
  -1 -11  -4  252.77   13.00
  -1  11  -4  272.57   12.90
  -2 -11  -4    9.40    2.40
  -2 -11  -4    1.90    4.00
  -2  11  -4    7.40    3.40
  -2  11  -4    9.40    3.20
  -2  11  -4   12.10    2.60
  -3 -11  -4   51.29    4.20
  -3  11  -4   45.20    6.40
  -3  11  -4   60.69    5.20
  -3  11  -4   56.59    5.00
  -4 -11  -4   26.30    3.20
  -4  11  -4   28.90    4.20
  -4  11  -4   35.00    4.40
  -4  11  -4   32.30    3.80
  -5  11  -4   25.10    3.30
  -5  11  -4   23.20    3.10
  -6 -11  -4    2.00    1.80
  -6  11  -4   -0.30    1.00
  -6  11  -4    0.30    1.10
  -6 -12   4    6.90    1.80
  -6  12   4    5.60    1.70
  -6  12   4    6.90    1.40
  -5  12   4   11.10    2.60
  -5  12   4    9.40    2.10
  -5  12   4    6.80    1.50
  -4 -12   4   14.40    2.70
  -4 -12   4   14.50    2.70
  -4 -12   4   16.10    3.00
  -4  12   4   15.70    3.10
  -4  12   4   16.20    2.90
  -4  12   4   25.50    4.70
  -4  12   4   22.50    2.80
  -3 -12   4  415.96   20.00
  -3 -12   4  419.26   20.20
  -3 -12   4  431.96   20.50
  -3  12   4  420.56   20.10
  -3  12   4  400.36   20.20
  -3  12   4  438.46   20.30
  -3  12   4  396.06   20.20
  -2 -12   4  239.08   11.30
  -2 -12   4  235.68   11.10
  -2 -12   4  222.48   11.40
  -2  12   4  207.48   11.30
  -2  12   4  235.78   11.20
  -2  12   4  208.98   11.20
  -2  12   4  203.38   11.90
  -1 -12   4   10.90    2.30
  -1 -12   4   11.80    2.30
  -1  12   4    9.90    2.60
  -1  12   4   11.10    2.70
   0 -12   4   70.19    4.20
   0 -12   4   49.00    5.20
   0  12   4   59.99    4.60
   1 -12   4  249.08   13.20
  -1 -12  -4  268.47   13.30
  -1 -12  -4  269.47   14.20
  -1  12  -4  280.97   13.10
  -2 -12  -4   55.09    4.00
  -2  12  -4   51.79    3.90
  -2  12  -4   48.80    5.80
  -2  12  -4   47.90    6.20
  -3 -12  -4   22.10    3.10
  -3  12  -4   19.50    3.30
  -3  12  -4   18.20    4.20
  -3  12  -4   19.20    3.80
  -4 -12  -4   12.60    2.80
  -4  12  -4   15.50    3.80
  -4  12  -4   14.30    3.60
  -4  12  -4   12.00    3.60
  -5 -12  -4    5.10    1.90
  -5  12  -4    5.00    1.70
  -5  12  -4    4.10    1.60
  -6  12  -4   41.60    2.80
  -6  12  -4   36.20    2.60
  -6 -13   4    2.30    1.20
  -6  13   4    7.50    1.60
  -6  13   4    5.70    1.60
  -5 -13   4    3.50    1.20
  -5 -13   4    7.70    2.40
  -5  13   4    5.10    1.50
  -5  13   4    4.40    1.30
  -4 -13   4  239.08   11.90
  -4 -13   4  215.58   12.10
  -4  13   4  241.38   11.80
  -4  13   4  237.78   12.00
  -4  13   4  238.98   11.90
  -3 -13   4   21.20    3.00
  -3 -13   4   23.30    3.00
  -3 -13   4   24.00    3.20
  -3  13   4   31.10    4.10
  -3  13   4   25.20    3.00
  -3  13   4   27.70    3.80
  -3  13   4   28.20    3.30
  -2 -13   4   67.99    5.80
  -2 -13   4   81.79    5.20
  -2  13   4   74.69    6.20
  -2  13   4   67.29    5.70
  -2  13   4   92.89    5.20
  -2  13   4   91.89    6.60
  -1 -13   4    4.20    1.70
  -1 -13   4    7.30    2.00
  -1  13   4    7.20    1.80
  -1  13   4    2.50    1.60
   0 -13  -4  159.68    9.10
   0 -13   4  172.58    8.60
   0 -13   4  151.78    8.90
   0  13   4  158.38    8.50
  -1 -13  -4   51.39    4.30
  -1 -13  -4   46.30    6.00
  -1  13  -4   48.60    3.50
  -2 -13  -4   82.69    5.20
  -2  13  -4   76.79    4.90
  -2  13  -4   70.89    7.10
  -2  13  -4   83.39    6.80
  -3 -13  -4  127.99    7.60
  -3  13  -4  125.09    7.20
  -3  13  -4  128.19    7.60
  -3  13  -4  125.69    8.10
  -4 -13  -4   64.59    4.70
  -4  13  -4   76.59    5.50
  -4  13  -4   63.59    5.00
  -4  13  -4   75.09    4.90
  -5 -13  -4   22.80    3.40
  -5  13  -4   19.40    2.70
  -5  13  -4   24.50    2.80
  -5 -14   4    0.80    1.00
  -5 -14   4    0.20    1.70
  -5  14   4    1.40    1.10
  -5  14   4    2.70    1.30
  -4 -14   4   29.90    3.20
  -4 -14   4   26.40    3.00
  -4  14   4   39.00    3.70
  -4  14   4   34.60    3.40
  -4  14   4   37.90    3.10
  -3 -14   4   70.39    5.30
  -3 -14   4   74.59    5.00
  -3  14   4   92.09    5.60
  -3  14   4   88.19    6.00
  -3  14   4   83.19    5.10
  -3  14   4   81.19    5.60
  -2 -14   4  155.68    7.90
  -2 -14   4  144.39    8.20
  -2  14   4  143.99    7.90
  -2  14   4  140.59    7.80
  -1 -14   4   92.69    6.00
  -1 -14   4  102.19    6.00
  -1  14   4   93.79    6.20
  -1  14   4   97.49    5.60
   0 -14  -4   44.70    4.60
   0 -14   4   46.00    4.50
   0 -14   4   48.70    4.10
   0  14  -4   48.90    3.40
   0  14   4   48.10    3.60
   0  14   4   42.50    3.80
  -1 -14  -4   -2.20    3.20
   1 -14   4    3.40    2.60
  -1 -14  -4    0.80    2.40
  -1  14  -4   -1.50    1.30
  -2 -14  -4    1.80    2.10
  -2  14  -4   -0.30    1.40
  -3 -14  -4   35.00    3.50
  -3  14  -4   30.20    3.60
  -3  14  -4   39.00    4.40
  -3  14  -4   36.40    4.70
  -4 -14  -4   55.49    4.10
  -4  14  -4   53.19    7.00
  -4  14  -4   58.79    4.10
  -4  14  -4   54.99    5.70
  -5 -14  -4   12.10    2.50
  -5  14  -4    9.70    2.30
  -5  14  -4   10.90    2.40
  -5 -15   4    0.50    1.60
  -5 -15   4    0.50    1.00
  -5  15   4    0.80    1.00
  -5  15   4   -0.50    1.20
  -4 -15   4   69.69    4.30
  -4 -15   4   67.99    4.60
  -4  15   4   66.69    4.30
  -4  15   4   66.69    4.60
  -3 -15   4   16.50    2.60
  -3 -15   4   18.50    2.80
  -3  15   4   11.50    2.60
  -3  15   4   14.70    2.60
  -3  15   4   16.60    3.40
  -2 -15   4    3.40    1.60
  -2 -15   4    2.30    2.00
  -2  15   4    0.50    1.50
  -2  15   4    2.20    1.80
  -1 -15   4   50.99    4.10
  -1 -15   4   42.30    3.90
  -1  15   4   45.20    3.60
  -1  15   4   40.30    3.70
   0 -15  -4   44.70    4.70
   0 -15   4   36.80    4.00
   0  15  -4   39.40    3.10
   0  15   4   40.00    3.30
   0  15   4   40.20    3.80
  -1 -15  -4    5.70    3.40
  -2 -15  -4   49.90    4.50
  -2  15  -4   48.20    3.80
  -3 -15  -4   17.50    3.00
  -3  15  -4   16.90    4.10
  -3  15  -4   18.10    3.20
  -3  15  -4   19.60    2.90
  -4 -15  -4  121.59    7.00
  -4  15  -4  118.79    6.60
  -4  15  -4  126.99    7.10
  -4  15  -4  126.39    6.90
  -5 -15  -4   21.10    2.90
  -5  15  -4   20.40    2.70
  -5 -16   4    5.90    1.40
  -5 -16   4    8.40    2.50
  -5  16   4    3.80    1.00
  -5  16   4    4.10    1.60
  -4 -16   4    3.00    1.70
  -4 -16   4    3.10    1.20
  -4  16   4    0.90    1.20
  -4  16   4    1.70    1.70
  -3 -16   4    2.40    1.70
  -3 -16   4    3.50    1.60
  -3  16   4   -0.10    2.70
  -3  16   4    1.30    1.60
  -3  16   4    1.30    2.10
  -2 -16   4  132.29    7.60
  -2 -16   4  133.69    7.80
  -2  16   4  143.09    7.70
  -2  16   4  146.29    7.50
  -1 -16   4  376.06   18.10
  -1 -16   4  370.36   17.70
   1  16  -4  355.96   17.50
  -1  16   4  341.17   17.60
  -1  16   4  371.46   17.60
   0 -16   4   26.50    4.10
   0 -16  -4   17.20    4.80
   0  16  -4   29.90    2.70
   0  16   4   25.50    3.20
   0  16   4   25.70    2.90
  -1  16  -4    9.00    2.30
  -2 -16  -4    9.00    2.60
  -2  16  -4    6.80    1.70
  -3 -16  -4    2.10    2.00
  -3  16  -4    1.30    1.50
  -4 -16  -4    0.80    2.20
  -4  16  -4    0.70    1.80
  -4  16  -4   -0.10    1.60
  -5  16  -4    8.90    2.10
  -5  16  -4    7.80    1.60
  -5  17   4    1.40    0.80
  -4 -17   4   16.30    2.00
  -4 -17   4   13.50    2.50
  -4  17   4   14.60    1.90
   4  17  -4   18.50    2.30
  -4  17   4    9.30    2.50
  -3  17   4    6.20    2.00
  -2 -17   4  105.59    6.00
  -2 -17   4   92.09    6.20
   2  17  -4  102.49    5.80
  -2  17   4  104.69    5.80
  -2  17   4  101.19    6.00
  -1 -17   4    3.40    2.10
   1 -17  -4    1.20    1.90
  -1  17   4   -0.70    1.60
  -1  17   4    0.20    1.60
   1  17  -4    3.20    1.40
   0 -17   4   13.50    3.80
   0 -17  -4   16.40    3.40
   0  17  -4   12.00    2.40
   0  17   4   15.30    2.50
   0  17   4   15.00    2.80
   1  17   4   23.10    2.60
  -1  17  -4   20.40    2.60
  -2 -17  -4    3.20    2.80
  -2  17  -4   -0.20    1.50
  -3 -17  -4    3.50    2.20
  -3  17  -4    7.60    1.60
  -4 -17  -4    6.60    2.10
  -4  17  -4    6.40    1.60
   4  17   4    4.70    1.40
  -4  17  -4    5.30    2.40
  -4 -18   4   16.00    2.50
   4  18  -4   17.30    2.90
  -4  18   4   18.10    1.90
  -3 -18   4   -0.70    1.10
  -3 -18   4    1.30    1.60
   3  18  -4    2.40    1.10
  -3  18   4    0.40    1.90
  -3  18   4   -0.80    1.10
  -2 -18   4   68.09    5.00
   2  18  -4   76.99    4.50
  -2  18   4   76.69    4.60
   1 -18  -4  176.48    9.60
  -1 -18   4  159.98    9.40
  -1  18   4  170.48    9.10
  -1  18   4  182.58    9.10
   1  18  -4  183.18    8.90
   0  18   4  130.79    7.40
   0  18  -4  132.59    7.10
   0  18   4  136.89    7.30
   1  18   4   46.50    3.50
  -1  18  -4   49.10    3.40
   2  18   4   38.70    3.20
  -2  18  -4   46.20    4.30
  -3 -18  -4   36.20    3.80
   3  18   4   25.40    2.30
  -3  18  -4   25.70    2.50
   4  18   4   13.90    1.90
  -4  18  -4   13.50    2.30
   4 -19  -4   15.90    2.20
  -4  19   4   18.40    1.70
  -3 -19   4    2.90    1.80
   3 -19  -4    1.10    1.40
  -3  19   4    4.00    1.20
   3  19  -4    3.40    1.20
  -2 -19   4    3.80    2.20
   2 -19  -4    2.60    1.80
  -2  19   4   -0.60    1.50
   2  19  -4    1.00    1.10
  -2  19   4    0.80    1.30
   1 -19  -4   65.89    5.30
  -1 -19   4   59.59    5.30
  -1  19   4   60.19    4.50
  -1  19   4   56.89    5.30
   1  19  -4   65.89    3.90
   0  19  -4   13.70    2.20
   0  19   4   21.10    3.40
   0  19  -4   13.70    3.10
   0  19   4   15.10    2.50
   1  19   4    3.30    2.00
  -2  19  -4   52.99    3.50
   2  19   4   52.49    3.40
   3  19   4  112.59    5.60
  -3  19  -4   98.29    5.50
   4  19   4    2.00    1.40
   3 -20  -4    3.90    1.60
  -3 -20   4    7.50    2.30
  -3  20   4    3.40    1.10
   3  20  -4    4.30    1.50
   2 -20  -4   39.00    4.00
  -2 -20   4   44.90    4.20
  -2  20   4   42.70    3.30
   2  20  -4   40.60    2.70
  -2  20   4   39.40    2.90
   1  20  -4   19.70    2.00
  -1  20   4   18.90    2.40
  -1  20   4   18.60    2.40
   0  20   4   27.70    2.60
   0  20  -4   32.40    2.50
   0  20   4   30.50    3.00
  -1  20  -4   20.70    2.20
   1  20   4   19.80    2.20
   2  20   4    0.20    1.00
  -2  20  -4    0.10    1.00
  -3  20  -4    4.00    1.50
   3  20   4    1.10    0.90
  -3  21   4    7.30    1.40
  -2  21   4   -0.20    1.10
   2  21  -4    0.10    0.90
  -2  21   4    0.20    1.50
  -1  21   4    5.80    1.40
  -1  21   4    7.30    1.90
   1  21  -4    7.00    1.60
   1  21  -4    5.20    1.50
   0  21   4   26.90    2.40
   0  21  -4   28.50    2.20
   0  21   4   25.50    3.00
   1  21   4   27.70    2.30
  -1  21  -4   26.70    2.20
   2  21   4    7.70    1.50
  -2  21  -4    3.70    1.20
  -3  21  -4   81.59    4.40
   3  21   4   84.99    4.40
  -2  22   4   -1.20    1.00
   2  22  -4    1.20    1.10
   2  22  -4    1.00    1.10
   1  22  -4   -1.50    0.90
  -1  22   4   -0.90    1.30
   1  22  -4    1.50    1.80
   0  22  -4   50.89    3.00
   0  22   4   48.60    3.00
  -1  22  -4    4.70    1.40
   1  22   4    0.40    0.90
   2  22   4    5.00    1.30
  -2  22  -4    6.40    1.40
   1  23  -4    2.60    1.00
   0  23   4    3.10    1.00
   0  23  -4    2.40    0.90
   1  23   4    5.50    1.30
  -1  23  -4    4.30    1.00
  -6   0   5    0.30    2.00
  -6   0   5   -0.10    1.50
  -6   0   5    1.10    2.60
  -5   0   5    3.30    2.80
  -5   0   5    1.00    1.80
  -5   0   5    0.30    2.10
  -4   0   5   18.50    4.20
  -4   0   5   -0.30    1.80
  -4   0   5   -0.30    2.00
   3   0  -5    1.30    1.80
   0   0   5    0.60    0.60
   1   0   5    2.10    1.10
   2   0   5   -0.50    1.70
   2   0   5   -0.20    2.20
  -2   0  -5    0.40    1.20
  -3   0  -5    3.90    1.50
  -3   0  -5    2.50    3.30
  -4   0  -5   -0.70    2.10
  -4   0  -5    4.00    2.80
  -4   0  -5   -3.80    1.70
  -5   0  -5    0.00    2.60
  -5   0  -5    0.20    2.10
  -6   0  -5    0.10    1.70
  -6   0  -5    0.60    2.40
  -6  -1   5   54.49    4.30
  -6  -1   5   53.59    3.80
  -6   1   5   55.49    3.80
  -5  -1   5   19.00    2.80
  -5  -1   5   19.20    3.20
  -5   1   5   22.90    3.50
  -5   1   5   15.60    3.00
  -5   1   5   25.20    4.30
  -4  -1   5   68.39    6.30
  -4  -1   5   59.79    4.50
  -4  -1   5   75.09    4.60
  -4   1   5   81.09    5.30
  -4   1   5   63.69    4.50
  -4   1   5   64.39    5.00
   3  -1  -5   17.50    3.60
  -3  -1   5   11.10    3.50
   3   1  -5   21.80    2.90
   2  -1  -5  339.77   15.90
   1  -1  -5   71.19    3.50
  -1   1   5   69.69    3.60
   0  -1   5    5.50    1.20
   0  -1   5    7.60    1.30
   1  -1   5    0.90    1.20
   1  -1   5    1.00    1.00
   1   1   5    3.80    1.30
   2  -1   5  305.17   15.90
  -2  -1  -5  293.17   14.30
   2  -1   5  290.47   15.50
  -2   1  -5  284.47   14.30
   2   1   5  318.37   15.80
  -3  -1  -5   82.59    5.60
  -3  -1  -5   86.69    8.00
  -3   1  -5   83.39    6.40
  -3   1  -5  100.69    5.20
  -4  -1  -5  274.37   14.90
  -4  -1  -5  264.57   14.50
  -4  -1  -5  281.07   14.10
  -4   1  -5  307.57   14.10
  -4   1  -5  281.57   14.70
  -4   1  -5  288.97   14.50
  -5  -1  -5  809.32   37.50
  -5  -1  -5  756.32   37.00
  -5  -1  -5  814.32   37.40
  -5   1  -5  769.22   37.30
  -5   1  -5  772.02   37.40
  -6  -1  -5    3.50    1.90
  -6   1  -5    1.70    1.60
  -6   1  -5    1.20    2.20
  -7   1  -5    3.30    1.70
  -6  -2   5    2.40    1.90
  -6  -2   5   -1.10    1.60
  -6   2   5    1.90    1.50
  -6   2   5    3.30    2.00
  -5  -2   5  155.68    8.20
  -5  -2   5  140.09    7.80
  -5   2   5  160.38    8.30
  -5   2   5  139.49    8.90
  -5   2   5  150.18    7.90
  -5   2   5  140.39    8.40
  -4  -2   5  286.77   13.30
  -4  -2   5  263.27   13.00
  -4   2   5  281.07   13.10
  -4   2   5  236.58   13.80
  -4   2   5  272.47   13.40
  -4   2   5  245.38   13.40
  -3  -2   5  100.99    6.00
   3  -2  -5  105.99    6.60
   2  -2  -5  361.76   17.10
   1  -2  -5    1.40    0.60
  -1   2   5    1.40    0.70
   0  -2   5  505.85   24.40
   0  -2  -5  499.35   24.50
   0  -2   5  554.04   24.40
   0   2   5  526.05   24.50
   1  -2   5   24.70    3.00
   1  -2   5   22.20    2.40
   1   2   5   24.00    2.80
   2  -2   5   75.09    6.00
  -2  -2  -5   71.19    4.20
   2   2   5   64.49    6.60
  -2   2  -5   82.09    4.30
  -3  -2  -5  489.25   22.00
  -3  -2  -5  420.66   22.40
  -3   2  -5  478.85   21.90
  -3   2  -5  453.45   22.80
  -3   2  -5  455.45   22.50
  -4  -2  -5  220.18   12.90
  -4  -2  -5  231.48   11.60
  -4  -2  -5  234.28   12.20
  -4   2  -5  223.08   12.00
  -4   2  -5  229.08   12.20
  -5  -2  -5  186.78   10.10
  -5  -2  -5  166.78    9.40
  -5  -2  -5  172.68   10.70
  -5   2  -5  180.98   10.00
  -5   2  -5  176.78   10.00
  -6  -2  -5   29.40    3.70
  -6   2  -5   26.50    3.20
  -6   2  -5   26.80    3.80
  -7   2  -5   29.80    2.70
  -6  -3   5   68.39    4.10
  -6  -3   5   64.49    4.30
  -6   3   5   57.19    4.00
  -5  -3   5   80.79    5.40
  -5  -3   5   80.69    5.60
  -5   3   5   89.79    6.40
  -5   3   5   94.99    6.10
  -5   3   5  104.09    5.80
  -5   3   5   90.99    5.50
  -4  -3   5   26.10    3.70
  -4  -3   5   24.10    3.00
  -4   3   5   18.80    4.70
  -4   3   5   27.30    2.90
  -4   3   5   23.40    3.70
  -4   3   5   17.70    3.80
   3  -3  -5  213.88   11.70
  -3  -3   5  223.48   11.00
  -2  -3   5   86.99    5.00
   2  -3  -5   94.29    5.10
  -2   3   5   93.99    5.60
   1  -3  -5   38.20    2.50
  -1   3   5   38.30    2.70
   0  -3  -5   92.79    5.20
   0  -3   5   95.89    5.00
   0   3   5   97.09    5.20
   1  -3   5   12.20    2.20
  -1  -3  -5   12.10    2.50
   1   3   5   10.30    2.60
  -2  -3  -5   61.09    3.80
   2  -3   5   72.59    5.70
   2  -3   5   67.19    7.00
   2   3   5   55.59    6.30
  -3  -3  -5  177.08    8.70
  -3  -3  -5  162.08    9.70
  -3   3  -5  167.68    9.40
  -3   3  -5  171.38    9.60
  -4  -3  -5  304.37   15.60
  -4  -3  -5  326.17   16.20
  -4   3  -5  315.47   16.10
  -4   3  -5  317.97   16.00
  -5  -3  -5   71.79    4.90
  -5  -3  -5   66.99    5.80
  -5   3  -5   73.69    6.20
  -5   3  -5   74.29    5.90
  -6  -3  -5   39.20    3.90
  -6   3  -5   29.00    3.80
  -6   3  -5   30.10    3.30
  -7   3  -5    1.30    1.40
  -7   4   5   11.60    3.20
  -6  -4   5   -0.70    1.60
  -6  -4   5    2.00    1.60
  -6   4   5    0.10    1.90
  -6   4   5   -0.40    1.60
  -6   4   5    2.30    1.50
  -5  -4   5   49.00    3.90
  -5  -4   5   47.30    4.10
  -5   4   5   47.30    3.80
  -5   4   5   40.50    4.70
  -5   4   5   49.99    4.70
  -5   4   5   54.29    4.40
  -4  -4   5  174.48   10.00
  -4  -4   5  193.08    9.80
  -4  -4   5  196.58   10.20
  -4   4   5  197.58   10.30
  -4   4   5  204.98   10.30
  -4   4   5  190.38   10.40
  -4   4   5  196.48    9.90
  -3  -4   5    2.70    1.70
   3  -4  -5   -1.00    2.70
  -3   4   5    0.40    2.10
   2  -4  -5   -0.20    1.20
  -2  -4   5    3.50    1.30
  -2   4   5   -1.10    1.90
   1  -4  -5    2.60    1.00
  -1   4   5    3.00    1.10
   1   4  -5    4.50    1.10
   0  -4   5    0.80    0.70
   0  -4  -5    1.60    1.00
   0   4  -5    0.40    1.00
   0   4   5    1.00    1.00
   1  -4   5   16.80    2.60
  -1  -4  -5   20.80    2.90
   1  -4   5   10.70    1.80
   1   4   5   15.80    3.30
   2  -4   5  496.45   24.00
  -2  -4  -5  464.35   22.70
  -3  -4  -5   17.80    4.30
  -3  -4  -5   18.00    2.30
  -3   4  -5   16.50    3.80
  -3   4  -5   25.80    3.80
  -4  -4  -5    3.90    1.80
  -4  -4  -5    3.60    2.60
  -4   4  -5    0.80    2.90
  -4   4  -5    2.00    2.50
  -5  -4  -5    8.10    2.80
  -5  -4  -5    8.60    2.70
  -5   4  -5    6.30    2.40
  -5   4  -5    9.70    2.90
  -6  -4  -5   66.29    5.00
  -6   4  -5   63.29    4.70
  -6   4  -5   57.49    4.40
  -7   4  -5    3.00    1.40
  -7   5   5    1.50    1.80
  -6  -5   5   10.50    2.60
  -6  -5   5   13.20    2.00
  -6   5   5   11.30    2.30
  -6   5   5    5.60    1.70
  -6   5   5    7.30    1.90
  -5  -5   5   14.80    3.20
  -5  -5   5   17.80    3.00
  -5  -5   5   18.90    2.90
  -5   5   5   16.50    3.30
  -5   5   5   14.70    2.90
  -5   5   5   14.90    4.10
  -5   5   5   22.30    3.70
  -4  -5   5   19.30    3.10
  -4  -5   5   16.80    3.10
  -4  -5   5   16.40    2.80
  -4   5   5   10.70    2.50
  -4   5   5   11.40    3.60
  -4   5   5   13.50    3.30
  -4   5   5   15.40    3.70
  -3  -5   5  669.83   32.50
   3  -5  -5  678.43   32.40
  -3  -5   5  692.93   31.40
  -3  -5   5  645.84   31.20
  -3   5   5  618.54   31.80
  -3   5   5  679.83   31.30
  -3   5   5  678.43   31.60
   2  -5  -5    1.80    1.60
   2   5  -5    2.20    1.00
  -2   5   5    1.20    2.30
  -1  -5   5   15.60    1.60
   1  -5  -5   13.40    2.30
  -1  -5   5   14.60    1.90
  -1   5   5   12.40    2.70
   1   5  -5   17.90    2.00
   0  -5  -5  162.08    8.60
   0  -5   5  159.38    8.30
   0  -5   5  156.88    8.00
   0   5  -5  168.58    8.50
   0   5   5  170.88    8.70
  -1  -5  -5   61.19    3.70
  -1  -5  -5   57.39    4.70
   1  -5   5   66.19    4.50
   1  -5   5   67.99    3.70
   1   5   5   58.39    4.90
  -2  -5  -5  320.97   17.60
   2  -5   5  339.87   17.30
  -2  -5  -5  332.27   15.90
  -3  -5  -5  235.48   11.60
  -3  -5  -5  227.98   12.30
  -3   5  -5  223.78   12.10
  -3   5  -5  235.18   12.10
  -4  -5  -5    7.50    2.00
   4  -5   5    5.80    2.30
  -4  -5  -5    8.00    3.30
  -4   5  -5    7.50    2.70
  -4   5  -5   13.70    3.90
  -5  -5  -5  218.48   11.60
  -5  -5  -5  231.48   12.20
  -5   5  -5  228.18   11.90
  -5   5  -5  225.78   12.00
  -6  -5  -5   90.39    6.20
  -6   5  -5   93.09    5.60
  -6   5  -5   94.49    5.70
  -7   6   5    2.30    1.60
  -6  -6   5   12.20    2.40
  -6  -6   5   12.80    2.10
  -6   6   5   14.50    2.40
  -6   6   5   10.60    2.70
  -5  -6   5   74.29    4.70
  -5  -6   5   73.99    4.90
  -5  -6   5   82.49    5.30
  -5   6   5   71.39    4.80
  -5   6   5   68.79    5.20
  -5   6   5   69.79    5.10
  -5   6   5   64.29    5.80
  -4  -6   5   35.70    3.50
  -4  -6   5   35.30    3.30
  -4  -6   5   32.60    3.70
  -4   6   5   40.10    3.30
  -4   6   5   27.90    3.80
  -4   6   5   35.00    4.00
  -4   6   5   32.50    3.90
   3  -6  -5    4.50    4.20
  -3  -6   5    5.30    1.90
  -3  -6   5    7.80    1.80
  -3  -6   5    8.60    2.00
  -3   6   5    6.90    2.00
  -3   6   5    7.60    2.10
  -3   6   5    8.50    2.30
  -3   6   5    3.20    2.30
   2  -6  -5   41.50    4.40
  -2  -6   5   45.30    3.10
  -2   6   5   39.30    6.40
   2   6  -5   44.50    3.50
  -1  -6   5  220.08   11.60
   1  -6  -5  248.58   12.10
  -1  -6   5  241.68   11.60
  -1   6   5  238.48   12.40
   1   6  -5  247.88   11.80
   0  -6   5  817.32   38.20
   0  -6  -5  793.12   38.70
   0  -6   5  807.62   38.50
   0   6  -5  861.71   38.80
   0   6   5  827.52   38.80
  -1  -6  -5   14.80    3.30
  -1  -6  -5    9.80    2.10
   1  -6   5   13.50    1.80
   1  -6   5   17.80    3.10
   1   6   5   20.40    4.40
  -1   6  -5   18.50    4.50
   2  -6   5  170.18    8.80
  -2  -6  -5  181.18   11.40
   2  -6   5  175.68   10.70
  -2  -6  -5  179.48    8.90
  -3  -6  -5   96.99    5.80
  -3  -6  -5  106.89    7.30
   3  -6   5  109.39    5.80
  -3   6  -5  102.69    6.70
  -3   6  -5   95.89    6.70
  -4  -6  -5  325.87   16.70
   4  -6   5  302.77   16.10
  -4  -6  -5  344.87   16.20
  -4   6  -5  334.87   16.50
  -4   6  -5  323.97   16.60
  -5  -6  -5   31.20    3.30
  -5  -6  -5   36.30    5.10
  -5   6  -5   40.10    5.10
  -5   6  -5   29.40    4.10
  -6   6  -5   12.50    2.80
  -7   7   5   -1.60    1.40
  -6  -7   5    3.80    1.50
  -6  -7   5    1.70    1.80
  -6   7   5    3.30    1.40
  -6   7   5    2.40    1.50
  -6   7   5    3.50    1.40
  -5  -7   5   87.39    5.80
  -5  -7   5   91.19    5.50
  -5  -7   5   86.09    5.30
  -5   7   5   88.29    5.90
  -5   7   5   81.29    6.20
  -5   7   5   90.39    5.30
  -5   7   5   89.29    6.30
  -4  -7   5    3.10    1.90
  -4  -7   5    3.10    2.10
  -4  -7   5    3.00    1.80
  -4   7   5    3.00    2.00
  -4   7   5    2.70    1.70
  -4   7   5    2.50    2.00
  -4   7   5    2.50    2.40
  -3  -7   5   55.29    4.00
  -3  -7   5   56.49    3.90
  -3  -7   5   56.49    3.90
  -3   7   5   61.49    4.40
  -3   7   5   43.30    4.40
  -3   7   5   51.89    3.90
  -3   7   5   50.69    4.60
  -2  -7   5    1.80    2.80
  -2  -7   5    7.70    1.80
   2  -7  -5    3.40    2.50
  -2   7   5    2.10    4.10
   1  -7  -5    0.20    1.70
  -1  -7   5    0.50    1.30
  -1  -7   5   -0.60    1.30
  -1   7   5    2.30    2.10
   1   7  -5    4.50    2.50
   0  -7   5   48.70    3.30
   0  -7  -5   54.59    4.50
   0  -7   5   57.29    4.10
   0   7  -5   61.59    4.90
   0   7   5   51.29    5.20
  -1  -7  -5   63.19    5.70
  -1  -7  -5   58.39    3.70
   1  -7   5   65.49    5.10
   1  -7   5   51.79    3.50
  -1   7  -5   53.99    6.60
   2  -7   5   -0.10    3.30
  -2  -7  -5    1.50    3.90
   2  -7   5    2.30    1.40
  -2  -7  -5    1.90    1.40
  -3  -7  -5   73.39    4.80
  -3  -7  -5   74.89    6.40
   3  -7   5   79.59    5.00
  -3   7  -5   84.19    6.00
  -3   7  -5   88.09    5.90
  -4  -7  -5   10.30    3.20
  -4  -7  -5    8.50    2.20
  -4   7  -5    5.10    2.00
  -4   7  -5    9.30    2.70
  -5  -7  -5    0.50    1.70
  -5  -7  -5    0.60    2.90
  -5   7  -5    1.80    2.00
  -5   7  -5    1.90    2.20
  -6  -7  -5   42.20    3.90
  -6   7  -5   48.90    3.60
  -6   7  -5   46.40    3.50
  -6  -8   5   -0.10    1.20
  -6   8   5    1.00    1.30
  -6   8   5   -0.70    1.20
  -6   8   5    2.00    1.30
  -5  -8   5   66.69    4.30
  -5  -8   5   66.09    4.70
  -5   8   5   58.59    4.10
  -5   8   5   62.99    4.80
  -5   8   5   60.39    4.60
  -5   8   5   49.90    5.40
  -4  -8   5    7.40    2.30
  -4  -8   5    2.70    1.70
  -4  -8   5    0.70    1.80
  -4   8   5    4.60    2.30
  -4   8   5    2.50    2.00
  -4   8   5    3.00    2.10
  -4   8   5    6.90    2.00
  -3  -8   5  313.17   15.20
  -3  -8   5  319.97   15.30
  -3  -8   5  316.07   15.10
  -3   8   5  302.87   15.30
  -3   8   5  310.57   15.10
  -3   8   5  301.67   15.40
  -3   8   5  303.87   15.30
  -2  -8   5   54.79    5.30
   2  -8  -5   51.89    7.20
  -2  -8   5   66.99    3.90
  -1  -8   5  967.10   44.00
   1  -8  -5  899.11   44.40
  -1  -8   5  996.50   43.70
  -1   8   5  849.72   44.80
   1   8  -5  960.50   44.20
   0  -8   5    9.60    1.80
   0  -8  -5    5.20    2.00
   0  -8   5    5.50    2.10
   0   8   5    4.90    3.00
   0   8  -5    5.90    2.60
  -1  -8  -5  129.79    8.40
  -1  -8  -5  112.89    6.20
   1  -8   5  113.39    6.10
   1  -8   5  104.59    8.00
  -2  -8  -5  102.69    5.80
   2  -8   5  104.09    5.70
  -2   8  -5  104.69   10.10
  -3  -8  -5   59.29    5.70
  -3  -8  -5   59.09    4.50
   3  -8   5   46.30    4.10
  -3   8  -5   54.99    5.00
  -3   8  -5   49.90    4.90
  -4  -8  -5  651.63   29.50
  -4  -8  -5  611.84   29.80
  -4   8  -5  574.24   29.40
  -4   8  -5  619.74   29.70
  -5  -8  -5   11.60    2.70
  -5   8  -5   13.00    3.90
  -5   8  -5   13.60    3.80
  -6  -8  -5    5.70    2.10
  -6   8  -5    3.60    1.40
  -6   8  -5    7.20    2.20
  -6  -9   5   12.70    2.10
  -6   9   5   19.10    2.30
  -6   9   5   11.60    2.20
  -6   9   5   15.10    2.00
  -5  -9   5   -3.80    1.70
  -5  -9   5    0.70    1.50
  -5  -9   5    2.40    2.00
  -5   9   5    3.80    1.60
  -5   9   5    0.80    1.70
  -4  -9   5  258.77   12.70
  -4  -9   5  246.68   12.20
  -4  -9   5  244.88   12.30
  -4   9   5  246.78   12.40
  -4   9   5  231.88   12.50
  -4   9   5  236.58   12.50
  -4   9   5  247.38   12.30
  -3  -9   5    1.40    1.60
  -3  -9   5    1.50    1.60
  -3  -9   5    2.10    1.80
  -3   9   5   -1.00    1.70
  -3   9   5    3.80    2.20
  -3   9   5    2.30    2.10
  -3   9   5    1.90    1.60
  -2  -9   5   98.69    5.50
  -2  -9   5   90.99    5.60
   2  -9  -5   84.39   10.00
  -2  -9   5   97.79    5.40
  -2   9   5   94.99    5.80
  -2   9   5  101.79    5.90
  -2   9   5   95.29    5.60
  -2   9   5   85.79    6.20
   1  -9  -5  147.89    9.50
  -1  -9   5  139.19    8.60
  -1  -9   5  135.49    7.30
   1   9  -5  136.19    9.80
   0  -9   5 1263.57   57.79
   0  -9  -5 1268.47   58.19
   0  -9   5 1218.08   57.09
   0   9  -5 1164.08   58.29
  -1  -9  -5    2.30    3.40
  -1  -9  -5    1.20    1.60
   1  -9   5   -1.70    2.90
   1  -9   5    1.60    1.30
  -2  -9  -5   26.50    5.70
   2  -9   5   37.70    3.10
  -2  -9  -5   34.30    3.00
  -2   9  -5   30.50    5.10
  -2   9  -5   27.00    5.50
  -2   9  -5   27.30    3.90
  -3  -9  -5   23.00    5.30
  -3  -9  -5   22.20    2.80
  -3   9  -5   24.10    4.00
  -3   9  -5   18.80    4.20
  -4  -9  -5   72.19    6.90
  -4   9  -5   79.99    5.60
  -4   9  -5   74.99    5.80
  -5  -9  -5    4.10    1.90
  -5   9  -5    3.30    1.90
  -5   9  -5    4.70    2.10
  -6  -9  -5   25.80    3.20
  -6   9  -5   24.20    2.60
  -6   9  -5   28.20    2.70
  -6 -10   5   -1.00    1.00
  -6  10   5    0.70    1.10
  -6  10   5    1.00    1.80
  -5 -10   5  149.99    7.90
  -5 -10   5  133.49    8.50
  -5 -10   5  131.29    8.00
  -5  10   5  152.88    7.70
  -5  10   5  151.78    8.10
  -5  10   5  153.08    7.90
  -4 -10   5   48.10    4.00
  -4 -10   5   49.00    3.90
  -4 -10   5   51.59    4.50
  -4  10   5   54.99    4.30
  -4  10   5   54.39    3.90
  -4  10   5   47.30    4.30
  -4  10   5   51.79    4.80
  -3 -10   5   33.90    3.60
  -3 -10   5   36.20    3.50
  -3 -10   5   37.90    3.50
  -3  10   5   38.20    3.40
  -3  10   5   44.70    3.60
  -3  10   5   45.70    4.00
  -3  10   5   39.90    4.00
  -2 -10   5  257.67   13.40
  -2 -10   5  290.47   13.70
  -2 -10   5  277.17   13.30
  -2  10   5  261.07   13.50
  -2  10   5  279.77   13.90
  -2  10   5  267.37   13.50
  -2  10   5  269.57   13.40
  -1 -10   5   11.10    3.60
   1 -10  -5   10.60    4.50
  -1 -10   5   10.40    2.60
  -1  10   5    8.70    2.00
   0 -10  -5   15.00    3.90
   0 -10   5    9.30    2.20
   0 -10   5   11.20    3.40
   1 -10   5   51.29    3.50
   1 -10   5   59.49    8.80
  -1 -10  -5   47.10    3.80
  -1  10  -5   46.60    3.80
   2 -10   5   10.10    2.80
  -2 -10  -5    5.60    3.50
  -2 -10  -5    9.70    2.40
  -2  10  -5    8.80    3.20
  -2  10  -5    9.70    2.20
  -2  10  -5    7.90    3.20
  -3 -10  -5   64.49    6.40
  -3 -10  -5   62.89    4.40
  -3  10  -5   46.60    7.10
  -3  10  -5   53.79    5.40
  -3  10  -5   60.79    5.30
  -4 -10  -5    5.90    2.00
  -4 -10  -5    5.90    3.60
  -4  10  -5    7.80    2.20
  -4  10  -5   10.50    2.70
  -5 -10  -5    4.70    1.80
  -5  10  -5    2.20    2.00
  -5  10  -5    5.50    1.80
  -6 -10  -5   19.10    2.60
  -6  10  -5   10.70    2.00
  -6  10  -5   12.30    2.20
  -6 -11   5    9.50    1.80
  -6  11   5    8.90    2.40
  -6  11   5    9.70    1.70
  -5 -11   5   10.60    2.50
  -5 -11   5   14.00    2.30
  -5 -11   5   15.80    2.90
  -5  11   5   10.60    2.10
  -5  11   5    8.50    2.30
  -4 -11   5   23.40    3.00
  -4 -11   5   20.20    3.00
  -4 -11   5   21.80    2.90
  -4  11   5   21.80    3.40
  -4  11   5   20.10    2.80
  -4  11   5   22.70    4.10
  -4  11   5   20.90    2.90
  -3 -11   5  421.86   20.90
  -3 -11   5  432.46   21.00
  -3 -11   5  424.46   20.40
  -3  11   5  419.66   20.50
  -3  11   5  437.56   20.80
  -3  11   5  413.86   20.60
  -3  11   5  437.26   20.70
  -2 -11   5  432.46   19.60
  -2 -11   5  423.66   19.90
  -2 -11   5  403.26   19.60
  -2  11   5  416.66   19.70
  -2  11   5  411.06   19.60
  -2  11   5  365.76   20.00
  -2  11   5  403.46   19.80
  -1 -11   5   16.30    2.30
  -1 -11   5   17.70    3.50
  -1 -11   5   15.60    2.80
  -1  11   5   12.90    2.80
  -1  11   5   15.00    3.40
   0 -11   5   23.70    2.70
   0 -11  -5   20.70    3.90
   0 -11   5   18.80    5.40
   0  11   5   24.70    2.80
  -1 -11  -5  186.18    9.90
   1 -11   5  204.98    9.90
  -1 -11  -5  191.38   10.70
  -1  11  -5  187.98    9.70
  -2 -11  -5   53.09    6.80
  -2 -11  -5   73.99    4.60
   2 -11   5   72.59    5.00
  -2  11  -5   65.49    6.60
  -2  11  -5   64.09    6.50
  -2  11  -5   71.29    4.60
  -3 -11  -5    0.80    1.80
  -3 -11  -5    1.20    3.30
  -3  11  -5    5.10    2.50
  -3  11  -5    0.50    2.50
  -3  11  -5    4.90    2.40
  -4 -11  -5   39.10    3.60
  -4  11  -5   44.80    4.60
  -4  11  -5   36.30    4.30
  -5 -11  -5   13.30    2.80
  -5  11  -5   12.80    2.80
  -5  11  -5   13.20    2.90
  -6  11  -5   20.40    2.30
  -6 -12   5   19.30    1.80
  -6  12   5   18.70    1.90
  -6  12   5   15.10    1.90
  -5 -12   5   23.20    2.50
  -5 -12   5   24.00    3.00
  -5  12   5   23.00    2.40
  -5  12   5   22.70    2.70
  -5  12   5   26.90    2.80
  -4 -12   5   46.70    3.90
  -4 -12   5   50.49    3.90
  -4 -12   5   42.10    4.00
  -4  12   5   56.79    3.90
  -4  12   5   53.79    4.80
  -4  12   5   53.39    4.10
  -4  12   5   55.09    4.50
  -3 -12   5  239.18   11.90
  -3 -12   5  244.18   12.10
  -3 -12   5  243.18   12.40
  -3  12   5  235.68   12.20
  -3  12   5  233.08   12.40
  -3  12   5  239.88   12.00
  -3  12   5  232.08   12.20
  -2 -12   5 1027.70   47.30
  -2 -12   5 1048.10   47.40
  -2 -12   5 1005.60   47.70
  -2  12   5 1025.60   47.40
  -2  12   5  994.10   47.50
  -2  12   5 1010.20   47.30
  -2  12   5  984.50   47.60
  -1 -12   5  185.28    9.50
  -1 -12   5  185.18    9.40
  -1  12   5  180.18    9.40
  -1  12   5  171.88    9.30
   0 -12  -5  481.65   22.80
   0 -12   5  425.46   22.70
   0 -12   5  496.35   22.70
   0  12   5  472.95   22.60
   0  12   5  485.85   22.50
  -1 -12  -5   24.40    4.70
   1 -12   5   25.00    3.20
  -1 -12  -5   24.20    3.50
  -1  12  -5   19.00    2.70
   2 -12   5   -2.40    3.90
  -2 -12  -5    1.00    2.70
  -2 -12  -5    1.80    2.00
  -2  12  -5   -1.20    3.30
  -2  12  -5    3.90    3.40
  -2  12  -5    0.70    1.70
  -3 -12  -5   -0.20    1.90
  -3  12  -5   -2.50    2.10
  -3  12  -5   -0.10    2.50
  -3  12  -5   -2.00    2.30
  -4 -12  -5    0.90    1.90
  -4  12  -5   -1.00    1.90
  -4  12  -5    0.40    2.10
  -5 -12  -5    1.80    1.70
  -5  12  -5   -1.20    1.30
  -5  12  -5   -0.20    1.50
  -6  12  -5   11.20    1.80
  -6  12  -5    8.00    1.90
  -6 -13   5    7.40    1.60
  -6  13   5    4.70    1.20
  -6  13   5    3.80    1.20
  -5 -13   5    7.70    2.30
  -5 -13   5    5.30    1.30
  -5  13   5    4.60    1.20
  -5  13   5   10.60    2.20
  -4 -13   5   81.29    5.50
  -4 -13   5   87.69    5.60
  -4  13   5   91.49    5.70
  -4  13   5   87.79    5.60
  -4  13   5   91.19    6.10
  -4  13   5   90.29    5.30
  -3 -13   5  356.86   18.70
  -3 -13   5  366.26   17.60
  -3 -13   5  368.46   17.80
  -3  13   5  362.26   17.90
  -3  13   5  380.96   18.00
  -3  13   5  353.36   18.00
  -2 -13   5  197.78   10.40
  -2 -13   5  198.88   10.20
  -2  13   5  190.58   10.80
  -2  13   5  195.98   10.10
  -2  13   5  198.38   10.20
  -1 -13   5   64.39    4.30
  -1 -13   5   64.29    4.70
  -1  13   5   58.99    4.50
  -1  13   5   56.59    4.20
   0 -13   5  171.38    8.50
   0 -13  -5  151.78    8.70
   0 -13   5  152.08    8.90
   0  13   5  150.28    8.50
   0  13   5  156.98    8.20
  -1 -13  -5   28.90    3.90
   1 -13   5   27.20    3.50
  -1 -13  -5   17.90    4.70
  -1  13  -5   26.40    2.80
  -2 -13  -5  200.88   10.90
  -2 -13  -5  188.78   10.20
  -2  13  -5  197.78    9.80
  -2  13  -5  170.98   14.00
  -3 -13  -5   92.29    5.80
  -3  13  -5   83.99    5.70
  -3  13  -5   95.39    6.50
  -3  13  -5   93.09    6.40
  -4 -13  -5    0.00    1.80
  -4  13  -5   -0.50    1.70
  -4  13  -5    2.40    2.20
  -5 -13  -5   19.40    2.70
  -5  13  -5   17.00    2.60
  -5  13  -5   16.40    2.50
  -5 -14   5    2.00    1.10
  -5 -14   5   -0.70    1.50
  -5  14   5    0.30    1.00
  -5  14   5   -1.30    1.10
  -4 -14   5   -0.20    1.50
  -4 -14   5    0.80    1.60
  -4  14   5    0.80    2.20
  -4  14   5   -0.50    1.50
  -4  14   5   -0.90    1.60
  -3 -14   5   20.90    2.80
  -3 -14   5   15.00    2.60
  -3  14   5   12.70    3.30
  -3  14   5   17.40    3.40
  -3  14   5   20.60    2.70
  -2 -14   5  466.75   22.00
  -2 -14   5  451.15   21.70
  -2  14   5  467.25   21.70
  -2  14   5  469.75   21.60
  -2  14   5  394.26   22.60
  -1 -14   5   62.19    4.30
  -1  14   5   57.19    4.20
  -1  14   5   47.80    6.10
   0 -14  -5   13.30    3.70
   0 -14   5   20.90    3.00
   0 -14   5   15.80    4.10
   0  14   5   19.70    3.50
   0  14   5   16.20    2.60
   0  14  -5   18.10    2.50
  -1 -14  -5    7.60    3.00
   1 -14   5   11.30    3.30
  -1  14  -5   10.90    2.40
  -2 -14  -5    3.40    2.40
  -2 -14  -5    5.70    3.00
  -2  14  -5    1.10    1.60
  -3 -14  -5  178.38    9.70
  -3  14  -5  181.28    9.50
  -3  14  -5  182.38   10.00
  -3  14  -5  188.68   10.30
  -4 -14  -5    1.90    1.80
  -4  14  -5    2.10    1.80
  -4  14  -5   -0.50    1.90
  -4  14  -5    0.30    2.20
  -5 -14  -5   -0.10    1.80
  -5  14  -5    1.40    1.30
  -5  14  -5    1.50    1.40
  -5 -15   5    9.70    2.60
  -5 -15   5    6.40    1.60
  -5  15   5    9.40    2.20
  -5  15   5    5.10    1.10
  -4 -15   5    8.40    1.60
  -4 -15   5   12.20    2.30
  -4  15   5    9.50    2.70
  -4  15   5   11.40    2.20
  -4  15   5    9.50    2.70
  -3 -15   5  166.58    8.80
  -3 -15   5  155.78    9.30
  -3  15   5  171.38    9.00
  -3  15   5  180.18    8.80
  -3  15   5  167.88    9.30
  -2 -15   5   89.29    5.40
  -2 -15   5   94.39    5.90
  -2  15   5   85.79    5.50
  -2  15   5   84.19    5.30
  -1 -15   5    3.60    1.90
  -1 -15   5    5.90    2.10
  -1  15   5    4.30    1.80
  -1  15   5    3.60    1.70
   0 -15   5    4.70    2.30
   0 -15  -5    1.50    2.20
   0  15   5   -0.50    1.40
   0  15  -5    1.60    1.30
   0  15   5    4.00    2.10
  -1 -15  -5    5.70    2.80
   1 -15   5   13.00    4.00
  -1  15  -5    5.80    1.50
  -2 -15  -5   19.50    3.50
  -2  15  -5   15.70    2.70
  -3 -15  -5   -0.30    1.90
  -3  15  -5    0.60    2.80
  -3  15  -5   -0.50    1.70
  -3  15  -5    2.70    2.60
  -4 -15  -5    2.40    1.90
  -4  15  -5    4.30    1.90
   4  15   5    7.20    1.60
  -4  15  -5    3.20    1.80
  -4  15  -5    5.50    2.20
  -5 -15  -5   44.10    3.70
  -5  15  -5   50.09    3.30
  -5  15  -5   35.00    2.80
  -5 -16   5    1.60    2.80
  -5 -16   5    0.80    0.90
  -5  16   5    1.30    0.90
  -5  16   5   -0.50    1.70
  -4 -16   5   25.70    2.90
  -4 -16   5   22.70    2.30
  -4  16   5   23.00    2.40
  -4  16   5   21.30    3.30
  -3 -16   5    8.00    2.50
  -3 -16   5   11.20    2.40
  -3  16   5    8.60    2.10
  -3  16   5   11.90    2.30
  -2 -16   5  148.09    7.90
  -2 -16   5  138.19    8.10
  -2  16   5  149.29    8.00
  -2  16   5  145.99    7.80
  -1 -16   5    9.60    2.20
   1 -16  -5   12.90    3.50
  -1 -16   5    9.60    2.90
  -1  16   5   11.30    2.60
  -1  16   5   11.20    2.70
   0 -16  -5   50.09    5.10
   0 -16   5   54.79    4.60
   0  16   5   43.40    3.80
   0  16   5   40.70    4.30
   0  16  -5   45.00    3.40
  -1 -16  -5    7.30    3.20
   1  16   5    5.20    1.70
  -1  16  -5    1.60    1.50
  -2 -16  -5   25.60    3.80
  -2  16  -5   24.70    2.80
  -3 -16  -5    3.30    2.10
  -3  16  -5    1.00    1.50
  -4 -16  -5    4.40    1.90
   4  16   5    3.80    1.50
  -4  16  -5    0.80    1.60
  -4  16  -5    3.20    2.00
  -4  16  -5    1.00    2.40
  -5  17   5   11.00    1.40
  -4 -17   5    0.90    1.60
  -4 -17   5    0.00    0.90
   4  17  -5   -0.70    1.10
  -4  17   5    1.30    1.20
  -3 -17   5  125.49    6.80
  -3 -17   5  118.19    7.10
  -3  17   5  126.69    6.90
  -3  17   5  130.99    6.70
  -2 -17   5   13.90    2.80
  -2 -17   5   20.00    2.80
  -2  17   5   21.30    3.00
  -2  17   5   18.70    2.70
   1 -17  -5   58.19    4.70
  -1 -17   5   51.19    4.30
  -1  17   5   52.69    4.10
  -1  17   5   51.09    4.10
   1  17  -5   52.79    3.60
   0 -17   5   14.70    3.40
   0 -17  -5   20.20    4.70
   0  17  -5   14.50    2.30
   0  17   5   15.30    2.60
   0  17   5   17.90    2.60
   1  17   5    0.70    1.50
  -1  17  -5    3.60    1.40
  -2 -17  -5   38.80    5.10
  -2  17  -5   44.70    3.50
   2  17   5   44.50    3.70
  -3 -17  -5   -0.50    2.50
   3  17   5    1.70    1.30
  -3  17  -5    2.00    1.40
  -4 -17  -5    0.00    2.30
   4  17   5   -1.10    1.50
  -4 -18   5   12.00    2.50
  -4  18   5   14.80    1.70
   4  18  -5   11.70    2.00
  -3 -18   5    9.70    2.50
  -3 -18   5   12.70    2.10
  -3  18   5   14.00    2.10
   3  18  -5   13.00    1.90
  -3  18   5   10.80    2.50
   2 -18  -5   20.90    3.20
  -2 -18   5   18.10    2.70
  -2 -18   5   16.70    2.90
  -2  18   5   17.20    2.70
  -1 -18   5   73.59    5.20
   1 -18  -5   82.19    5.60
  -1  18   5   81.69    4.90
   1  18  -5   75.19    4.60
  -1  18   5   78.59    4.90
   0 -18  -5   53.99    5.80
   0 -18   5   54.99    5.40
   0  18   5   62.39    4.50
   0  18   5   59.09    4.10
   0  18  -5   56.49    3.80
   1  18   5   93.29    5.40
  -1  18  -5   94.79    5.30
  -2  18  -5    2.30    1.10
   2  18   5    3.30    1.30
  -3 -18  -5   42.90    4.90
  -3  18  -5   40.90    3.10
   3  18   5   46.90    3.10
   4  18   5   -1.30    1.50
   4 -19  -5    7.40    2.00
  -4  19   5    4.70    1.00
   3 -19  -5   14.70    2.40
  -3 -19   5   14.10    2.90
  -3  19   5   14.90    1.90
  -3  19   5   16.60    4.10
   3  19  -5   16.60    1.90
   2 -19  -5   76.39    4.80
  -2 -19   5   78.59    5.10
  -2  19   5   66.99    4.40
   2  19  -5   74.79    4.50
  -2  19   5   72.89    4.60
  -1 -19   5  100.39    6.50
   1 -19  -5  104.59    6.40
   1  19  -5  101.79    5.50
  -1  19   5  108.59    5.80
  -1  19   5   98.79    5.60
   0  19   5    4.00    2.00
   1  19   5   23.80    2.50
  -1  19  -5   28.60    2.40
   2  19   5   10.00    1.70
  -2  19  -5    7.10    1.30
  -3  19  -5    5.10    1.30
   3  19   5    1.70    1.10
  -3 -20   5    2.00    2.30
   3 -20  -5    8.90    2.50
  -3  20   5    6.70    1.60
   3  20  -5    8.30    1.90
   2 -20  -5   46.50    4.00
  -2 -20   5   47.70    4.20
  -2  20   5   44.60    3.40
   2  20  -5   49.60    3.00
  -2  20   5   49.80    3.20
   1 -20  -5  126.49    7.50
  -1  20   5  128.89    6.70
   1  20  -5  131.29    6.50
  -1  20   5  119.79    6.60
   0  20  -5    2.10    1.10
   0  20   5    2.30    1.30
   0  20   5    2.80    2.30
  -1  20  -5    1.80    1.10
   1  20   5    2.30    1.10
   2  20   5   19.20    1.90
  -2  20  -5   16.80    1.80
  -3  20  -5   -0.30    1.20
   3  20   5    0.70    1.00
  -3  21   5   26.30    2.00
   3  21  -5   21.50    2.80
   2  21  -5   11.90    1.60
  -2  21   5   16.10    2.20
  -2  21   5   12.90    1.80
   1  21  -5   45.90    3.30
  -1  21   5   41.30    3.10
   1  21  -5   47.00    2.90
  -1  21   5   43.80    2.90
   0  21   5    6.00    1.20
   0  21  -5    4.80    1.10
  -1  21  -5    3.10    1.00
   1  21   5    3.90    1.10
   2  21   5   -0.20    0.90
  -2  21  -5   -1.00    0.80
  -2  22   5    3.20    1.40
   2  22  -5    1.90    1.00
  -1  22   5   31.10    3.00
  -1  22   5   29.90    2.40
   1  22  -5   34.20    2.20
   0  22   5    1.90    0.90
   0  22  -5    1.30    1.00
   1  22   5    3.10    1.00
  -1  22  -5    6.00    1.40
   2  22   5   -0.20    0.90
  -2  22  -5    2.00    1.00
   0  23  -5    0.90    0.90
   0  23   5    1.60    0.90
  -6   0   6    2.70    1.80
  -6   0   6    3.50    2.80
  -6   0   6   -0.40    1.40
  -5   0   6  107.19    6.50
  -5   0   6  108.39    6.20
  -4   0   6   21.20    2.90
  -4   0   6   21.70    3.50
  -4   0   6   23.40    4.60
   0   0   6 4803.02  221.18
   1   0   6 1079.69   50.39
  -1   0  -6 1032.40   49.70
   1   0   6 1106.19   50.29
   2   0   6 4381.76  195.38
  -2   0  -6 4047.80  193.98
  -3   0  -6   45.80    4.80
  -3   0  -6   53.49    3.60
  -3   0  -6   51.49    5.40
  -4   0  -6  135.39   11.20
  -4   0  -6  171.08    8.60
  -4   0  -6  168.28    9.60
  -5   0  -6    6.50    2.80
  -5   0  -6   11.10    2.70
  -6   0  -6   46.40    4.80
  -6   0  -6   50.49    4.00
  -6  -1   6   44.40    3.40
  -6  -1   6   44.80    3.60
  -6   1   6   39.70    4.40
  -6   1   6   45.10    3.30
  -6   1   6   48.20    3.80
  -5  -1   6    3.20    1.80
  -5  -1   6    2.70    1.60
  -5  -1   6   -4.40    2.90
  -5   1   6    2.30    2.30
  -5   1   6    1.60    2.00
  -5   1   6    2.30    1.80
  -4  -1   6   15.40    2.80
  -4  -1   6   14.90    3.20
  -4   1   6   21.20    3.30
  -4   1   6   21.30    4.50
  -4   1   6   17.40    2.80
  -1   1   6   81.69    4.10
   0  -1   6   26.80    2.30
   0  -1   6   27.60    2.20
   0   1   6   26.90    2.40
   1  -1   6  484.65   21.60
   1  -1   6  462.45   21.60
  -1  -1  -6  394.96   20.90
   1   1   6  435.86   21.50
   2  -1   6  453.95   22.00
  -2  -1  -6  427.36   20.50
   2   1   6  402.06   22.00
  -2   1  -6  448.26   20.50
  -3  -1  -6   69.29    6.60
  -3  -1  -6   76.69    5.90
  -3  -1  -6   82.89    4.80
  -3   1  -6   74.69    6.20
  -3   1  -6   85.19    4.80
  -3   1  -6   82.99    5.90
  -4  -1  -6    3.90    1.90
  -4  -1  -6    6.00    3.00
  -4   1  -6    2.90    2.50
  -5  -1  -6   81.39    7.10
  -5  -1  -6   86.69    6.50
  -5   1  -6  100.49    6.70
  -5   1  -6   88.79    6.30
  -6  -1  -6    0.50    1.70
  -6   1  -6    0.50    1.50
  -6   1  -6    1.40    2.10
  -6  -2   6   48.90    3.70
  -6  -2   6   48.10    3.40
  -6   2   6   44.50    3.30
  -6   2   6   43.40    4.00
  -5  -2   6    6.20    1.70
  -5  -2   6    8.60    2.10
  -5   2   6    5.90    1.90
  -5   2   6    5.20    2.20
  -4  -2   6  193.38   10.20
  -4  -2   6  196.28   10.00
  -4   2   6  197.98   10.50
  -4   2   6  191.58   10.00
  -4   2   6  206.28   10.30
  -3  -2   6    6.80    2.10
  -3  -2   6    4.90    2.10
  -3  -2   6    4.10    2.20
  -3   2   6   10.40    2.50
  -2  -2   6  975.10   46.90
   2  -2  -6 1041.20   46.70
   1  -2  -6  117.79    6.00
  -1   2   6  120.09    6.00
   0  -2   6   46.10    3.30
   0  -2  -6   58.59    3.40
   0  -2   6   44.30    3.20
   0   2   6   59.99    3.50
   1  -2   6    4.90    1.50
  -1  -2  -6    4.90    1.40
   1  -2   6    4.00    1.70
   1   2   6    3.60    1.60
   2  -2   6  334.07   17.90
  -2  -2  -6  355.46   16.60
  -3  -2  -6   21.80    2.50
  -3  -2  -6   21.20    4.00
  -3   2  -6   20.10    4.20
  -3   2  -6   26.30    4.30
  -4  -2  -6  215.38   12.10
  -4  -2  -6  222.38   11.00
  -4  -2  -6  187.48   12.50
  -4   2  -6  222.38   11.50
  -5  -2  -6  356.26   17.80
  -5  -2  -6  356.86   17.60
  -5  -2  -6  328.37   17.10
  -5   2  -6  355.66   17.70
  -5   2  -6  341.57   17.40
  -6  -2  -6   17.70    3.10
  -6   2  -6   20.80    3.00
  -6   2  -6   15.10    3.30
  -6  -3   6    6.70    1.80
  -6  -3   6    5.40    1.60
  -6   3   6    6.50    1.50
  -6   3   6    6.90    1.90
  -6   3   6    1.80    2.20
  -5  -3   6  156.68    8.50
  -5   3   6  166.38    8.80
  -5   3   6  156.08    9.30
  -5   3   6  164.58    8.60
  -5   3   6  164.68    9.00
  -4  -3   6   10.60    2.60
  -4  -3   6   16.00    3.80
  -4  -3   6   18.20    3.00
  -4   3   6   15.10    3.60
  -4   3   6   12.00    2.60
  -4   3   6   14.70    2.60
  -4   3   6   15.10    3.10
  -3  -3   6   75.69    4.70
  -3  -3   6   70.19    5.00
  -3  -3   6   77.69    4.80
  -3   3   6   74.69    4.70
  -3   3   6   69.89    5.20
  -3   3   6   79.19    5.30
   2  -3  -6  250.37   12.10
  -2  -3   6  244.18   12.20
  -2   3   6  254.27   12.50
   1  -3  -6  513.15   23.70
  -1  -3   6  488.75   23.70
  -1   3   6  510.55   23.80
   0  -3   6    7.60    1.60
   0  -3   6    8.00    1.60
   0  -3  -6    6.40    2.00
   0  -3   6    8.60    2.00
   0   3   6    8.90    2.30
  -1  -3  -6  267.97   12.80
   1  -3   6  256.47   13.50
   1  -3   6  267.97   13.70
   1   3   6  275.37   13.70
  -2  -3  -6  147.39    7.70
   2  -3   6  155.68    9.60
  -3  -3  -6    3.50    2.40
  -3  -3  -6    1.00    1.30
  -3   3  -6   -0.40    2.10
  -3   3  -6    1.40    2.40
  -4  -3  -6    8.00    2.50
  -4  -3  -6    9.40    2.70
  -4  -3  -6   10.60    4.10
  -4   3  -6   10.40    2.80
  -4   3  -6   12.70    2.70
  -5  -3  -6   41.80    4.80
  -5  -3  -6   41.20    3.80
   5  -3   6   45.80    4.20
  -5   3  -6   50.89    4.60
  -5   3  -6   45.40    4.90
  -6  -3  -6    4.80    1.80
  -6   3  -6    4.50    1.90
  -6   3  -6    0.70    1.50
  -7   4   6    2.60    2.70
  -6  -4   6   22.90    2.70
  -6  -4   6   20.30    2.60
  -6   4   6   19.40    2.30
  -6   4   6   26.60    3.10
  -5  -4   6  107.49    6.10
  -5  -4   6  102.79    5.90
  -5   4   6   96.19    6.40
  -5   4   6   98.29    5.80
  -5   4   6   95.49    6.60
  -5   4   6  102.49    6.60
  -4  -4   6   15.40    2.70
  -4  -4   6   11.30    2.80
  -4  -4   6   11.70    2.70
  -4   4   6   12.50    3.30
  -4   4   6    8.70    1.90
  -4   4   6   10.50    2.40
  -4   4   6    5.30    2.50
  -3  -4   6   37.90    3.50
  -3  -4   6   48.80    3.70
  -3  -4   6   57.89    3.90
  -3   4   6   42.20    3.70
  -3   4   6   38.70    4.00
  -3   4   6   55.89    4.20
  -2  -4   6  315.97   15.10
   2  -4  -6  298.77   15.20
  -2   4   6  322.87   15.90
   1  -4  -6  668.13   30.70
  -1  -4   6  641.44   30.50
  -1   4   6  647.44   31.10
   0  -4  -6  412.06   19.90
   0  -4   6  392.36   19.50
   0  -4   6  415.56   19.60
   0   4   6  434.36   20.00
  -1  -4  -6   33.30    2.60
   1  -4   6   35.50    3.60
  -1  -4  -6   32.40    3.90
   1  -4   6   34.60    2.40
   1   4   6   31.30    4.40
   2  -4   6   11.10    3.00
  -2  -4  -6   13.50    2.00
  -3  -4  -6   81.19    4.90
  -3  -4  -6   73.29    5.90
  -3   4  -6   77.09    5.70
  -3   4  -6   72.49    5.70
  -4  -4  -6  128.09    7.00
  -4  -4  -6  127.19    7.80
  -4   4  -6  120.29    7.60
  -4   4  -6  114.99    7.70
  -5  -4  -6   13.10    4.10
  -5  -4  -6    9.40    2.70
  -5   4  -6   12.10    3.50
  -5   4  -6   16.20    3.90
  -6  -4  -6   13.20    3.30
  -6   4  -6    9.80    2.50
  -6   4  -6    9.90    2.90
  -7   5   6    1.00    1.80
  -6  -5   6    9.50    2.30
  -6  -5   6    4.40    1.60
  -6   5   6    2.70    2.00
  -6   5   6    6.10    1.70
  -6   5   6    6.90    1.60
  -5  -5   6  123.89    7.00
  -5  -5   6  117.89    6.70
  -5   5   6  127.49    7.40
  -5   5   6  120.09    6.80
  -5   5   6  115.89    7.30
  -5   5   6  131.39    7.20
  -4  -5   6    5.00    1.90
  -4  -5   6    5.60    2.30
  -4  -5   6    6.60    2.00
  -4   5   6    8.40    2.50
  -4   5   6    6.10    3.10
  -4   5   6    6.60    2.30
  -4   5   6    4.90    1.90
  -3  -5   6  117.29    6.20
  -3  -5   6  115.59    6.40
  -3  -5   6  117.69    6.30
  -3   5   6  102.19    6.80
  -3   5   6  103.89    6.20
  -3   5   6  110.69    6.50
  -3   5   6  103.79    6.50
  -2  -5   6   11.40    1.90
   2  -5  -6   10.40    3.30
  -2   5   6    8.60    2.90
  -1  -5   6   38.20    2.60
   1  -5  -6   31.80    3.10
  -1   5   6   29.20    3.60
   0  -5   6   88.79    5.10
   0  -5  -6   82.69    5.40
   0  -5   6   85.49    4.70
   0   5   6   88.39    5.70
  -1  -5  -6  636.94   30.40
   1  -5   6  651.03   30.40
   1  -5   6  657.53   31.20
  -1  -5  -6  656.33   31.40
   1   5   6  647.44   31.40
  -2  -5  -6   65.09    4.10
   2  -5   6   66.79    4.00
   2  -5   6   76.99    7.20
  -3  -5  -6   23.50    4.30
   3  -5   6   29.80    2.80
  -3  -5  -6   27.50    2.80
  -3   5  -6   32.90    4.30
  -3   5  -6   29.10    4.10
   4  -5   6  307.27   16.20
  -4  -5  -6  355.36   16.90
  -4  -5  -6  353.26   16.40
  -4   5  -6  309.77   16.70
  -4   5  -6  329.27   16.70
  -5  -5  -6   10.30    2.60
  -5  -5  -6   14.60    4.20
  -5   5  -6   11.70    2.50
  -5   5  -6   14.30    4.10
  -6  -5  -6   34.00    3.70
  -6   5  -6   25.70    3.10
  -6   5  -6   32.10    3.10
  -6  -6   6    3.40    1.50
  -6  -6   6    5.20    1.30
  -6   6   6    2.60    1.40
  -6   6   6    3.70    1.70
  -6   6   6    8.30    2.00
  -5  -6   6   26.60    3.00
  -5  -6   6   27.50    4.00
  -5  -6   6   25.40    3.30
  -5   6   6   37.70    3.90
  -5   6   6   31.50    3.20
  -5   6   6   29.70    4.10
  -4  -6   6    2.10    1.80
  -4  -6   6    4.70    1.80
  -4  -6   6    9.70    3.00
  -4   6   6   13.70    2.90
  -4   6   6    5.60    3.00
  -4   6   6    6.20    1.60
  -4   6   6    5.80    2.80
  -3  -6   6  215.98   10.80
  -3  -6   6  208.78   10.70
  -3  -6   6  213.88   10.60
  -3   6   6  220.88   10.90
  -3   6   6  209.68   11.10
  -3   6   6  202.58   10.60
  -3   6   6  202.98   10.80
   2  -6  -6  234.68   12.90
  -2  -6   6  254.17   12.20
  -2   6   6  254.07   14.70
   1  -6  -6  143.79    7.70
  -1  -6   6  130.49    6.90
  -1  -6   6  132.09    7.00
  -1   6   6  135.79    8.20
   1   6  -6  134.69    7.20
   0  -6   6   69.79    4.50
   0  -6   6   61.19    3.80
   0  -6  -6   66.79    5.00
   0   6   6   71.29    5.50
   0   6  -6   63.59    5.20
  -1  -6  -6  192.08   11.20
  -1  -6  -6  185.28    9.70
   1  -6   6  198.58    9.60
   1  -6   6  208.78   10.90
   2  -6   6    5.00    3.50
  -2  -6  -6    3.90    2.20
  -2  -6  -6    5.80    4.10
   2  -6   6    6.00    1.50
   3  -6   6   72.09    4.60
  -3  -6  -6   72.59    6.00
  -3  -6  -6   82.19    4.80
  -3   6  -6   72.19    5.80
  -3   6  -6   72.29    5.50
  -4  -6  -6  291.07   13.90
  -4  -6  -6  274.27   14.40
   4  -6   6  274.17   13.80
  -4   6  -6  273.17   14.30
  -4   6  -6  259.27   14.10
  -5  -6  -6  171.08    9.40
  -5  -6  -6  181.98   10.10
  -5   6  -6  177.88    9.70
  -5   6  -6  179.18    9.80
  -6  -6  -6    7.30    3.10
  -6   6  -6   12.30    2.30
  -6   6  -6    8.60    2.50
  -6  -7   6    9.10    2.30
  -6  -7   6    5.30    1.50
  -6   7   6   11.00    2.40
  -6   7   6   11.40    2.10
  -5  -7   6    7.50    2.40
  -5  -7   6    7.70    1.90
  -5  -7   6    3.30    1.80
  -5   7   6    8.00    1.80
  -5   7   6    9.20    2.90
  -5   7   6    8.30    2.70
  -4  -7   6   43.10    3.80
  -4  -7   6   43.70    4.20
  -4  -7   6   46.80    3.50
  -4   7   6   35.70    3.50
  -4   7   6   49.40    4.10
  -4   7   6   39.30    4.30
  -4   7   6   38.00    4.10
  -3  -7   6    8.00    2.40
  -3  -7   6    7.00    1.90
  -3  -7   6    6.60    1.70
  -3   7   6    9.00    2.10
  -3   7   6    5.10    2.20
  -3   7   6   12.40    3.00
  -3   7   6   13.40    2.70
  -2  -7   6  203.18    9.80
   2  -7  -6  186.38   11.10
  -2   7   6  169.98   14.20
  -1  -7   6  362.06   16.80
   1  -7  -6  325.17   17.40
  -1  -7   6  363.16   16.70
  -1   7   6  327.07   18.00
   1   7  -6  352.06   17.10
   0  -7  -6  125.29    7.50
   0  -7   6  110.39    6.80
   0  -7   6  109.59    5.90
   0   7  -6  115.39    7.70
   0   7   6  108.69    8.00
   1  -7   6   81.39    4.80
  -1  -7  -6   86.59    4.90
   1  -7   6   93.89    6.70
  -1  -7  -6   84.09    7.20
  -2  -7  -6  280.47   13.80
  -2  -7  -6  246.48   14.40
   2  -7   6  308.07   13.80
  -2   7  -6  293.77   14.50
  -3  -7  -6   14.80    2.50
  -3  -7  -6   16.70    4.40
   3  -7   6   14.50    2.70
  -3   7  -6   13.60    3.90
  -3   7  -6   13.50    4.20
  -4  -7  -6  995.80   49.20
   4  -7   6 1074.59   50.09
  -4  -7  -6 1081.69   49.00
  -4   7  -6 1026.10   50.19
  -4   7  -6 1036.80   49.10
  -5  -7  -6   -4.00    2.60
  -5  -7  -6    1.10    1.80
  -5   7  -6   -0.80    1.80
  -5   7  -6   -1.20    2.30
  -6   7  -6    2.50    1.40
  -6   7  -6    3.90    1.60
  -6  -8   6    1.80    1.20
  -6  -8   6   -0.20    1.50
  -6   8   6    0.90    1.20
  -6   8   6    0.70    1.20
  -5  -8   6  118.29    7.30
  -5  -8   6  119.59    6.90
  -5  -8   6  124.69    6.80
  -5   8   6  120.79    7.50
  -5   8   6  121.49    6.80
  -5   8   6  133.59    7.30
  -5   8   6  130.99    7.10
  -4  -8   6    3.40    2.10
  -4  -8   6    0.60    1.60
  -4  -8   6    1.30    1.70
  -4   8   6    1.90    1.90
  -4   8   6    1.50    2.10
  -4   8   6   -1.60    1.60
  -3  -8   6    7.10    1.90
  -3  -8   6    5.30    2.00
  -3  -8   6    4.90    1.80
  -3   8   6    6.40    2.10
  -3   8   6    2.20    1.70
  -3   8   6    3.10    1.90
  -2  -8   6    1.90    1.30
   2  -8  -6    1.00    3.60
  -2  -8   6    3.70    1.80
  -2  -8   6    1.30    2.10
  -2   8   6    5.70    2.00
  -2   8   6    4.90    2.00
  -2   8   6    7.10    2.20
  -2   8   6    5.30    2.60
  -1  -8   6    3.50    1.40
   1  -8  -6    5.40    2.60
  -1  -8   6    2.90    2.00
   1   8  -6    3.60    2.80
   0  -8   6  701.73   31.70
   0  -8  -6  682.33   32.90
   0  -8   6  677.03   32.30
   0   8  -6  638.34   32.90
   1  -8   6  352.66   18.90
  -1  -8  -6  354.06   19.00
  -1  -8  -6  358.26   17.20
   1  -8   6  364.86   17.10
   2  -8   6  132.69    6.60
  -2  -8  -6  125.49    6.70
  -2  -8  -6  104.89    7.90
  -2   8  -6  123.89    8.60
  -2   8  -6  123.59    7.80
  -3  -8  -6   14.90    4.50
   3  -8   6    3.80    2.00
  -3  -8  -6    4.80    1.80
  -3   8  -6    0.40    2.40
  -3   8  -6    5.30    2.60
  -4  -8  -6   11.10    2.90
  -4   8  -6    3.00    2.20
  -4   8  -6    1.50    3.00
  -5  -8  -6   73.59    5.00
  -5  -8  -6   72.39    5.90
  -5   8  -6   83.19    7.60
  -5   8  -6   71.39    5.20
  -6   8  -6   12.20    2.40
  -6   8  -6   14.70    2.20
  -6  -9   6   18.10    3.60
  -6  -9   6   22.20    2.20
  -6   9   6   20.40    2.40
  -6   9   6   22.00    2.10
  -5  -9   6   88.09    5.20
  -5  -9   6   81.99    5.60
  -5  -9   6   85.59    5.10
  -5   9   6   84.29    5.40
  -5   9   6   83.89    5.10
  -5   9   6   87.59    5.50
  -4  -9   6  169.18    8.50
  -4  -9   6  164.18    8.60
  -4  -9   6  171.28    9.10
  -4   9   6  156.38    8.70
  -4   9   6  154.88    8.50
  -4   9   6  155.68    8.80
  -4   9   6  154.98    9.60
  -3  -9   6    1.30    1.70
  -3  -9   6    0.60    1.60
  -3  -9   6   -3.00    1.70
  -3   9   6    3.40    2.00
  -3   9   6    5.00    2.10
  -3   9   6    0.60    1.60
   2  -9  -6  321.67   19.20
  -2  -9   6  306.77   15.20
  -2  -9   6  330.07   15.50
  -2  -9   6  310.97   15.40
  -2   9   6  316.07   15.40
  -2   9   6  305.47   15.60
  -2   9   6  317.17   15.40
  -2   9   6  316.57   15.70
   1  -9  -6  105.69    8.90
  -1  -9   6  108.49    6.20
  -1  -9   6  117.49    6.10
  -1   9   6  109.19    6.30
   0  -9   6  557.54   25.10
   0  -9  -6  508.15   26.90
   0  -9   6  553.24   26.20
   0   9  -6  497.55   27.20
  -1  -9  -6  125.09    6.60
   1  -9   6  118.29    6.80
   1  -9   6  123.99   10.20
  -1  -9  -6  118.89    7.50
  -2  -9  -6   85.69    5.00
   2  -9   6   79.89    4.90
  -2  -9  -6   81.19    6.60
  -2   9  -6   79.59    6.80
  -2   9  -6   80.69    6.20
  -2   9  -6   74.09    5.60
   3  -9   6   25.80    3.60
  -3  -9  -6   26.70    4.90
  -3  -9  -6   29.80    3.00
  -3   9  -6   22.60    5.90
  -3   9  -6   19.80    4.30
  -4  -9  -6   19.20    5.00
  -4  -9  -6   17.80    3.20
  -4   9  -6   21.20    3.90
  -4   9  -6   15.60    3.60
  -5  -9  -6   48.60    5.60
  -5  -9  -6   61.39    4.20
  -5   9  -6   61.59    4.50
  -5   9  -6   56.99    4.90
  -6   9  -6    7.60    1.90
  -6   9  -6    5.20    1.50
  -6 -10   6   16.30    1.90
  -6  10   6   17.10    2.30
  -6  10   6   17.40    1.80
  -5 -10   6    0.90    1.50
  -5 -10   6    0.30    1.40
  -5 -10   6    4.30    2.10
  -5  10   6    1.60    1.70
  -5  10   6    2.60    1.50
  -5  10   6   -0.90    2.40
  -5  10   6    3.00    1.90
  -4 -10   6    3.60    1.50
  -4 -10   6    3.70    1.70
  -4 -10   6    4.00    1.70
  -4  10   6   -0.90    1.60
  -4  10   6    2.20    1.70
  -4  10   6    1.60    2.10
  -4  10   6    1.80    2.10
  -3 -10   6   51.59    4.00
  -3 -10   6   50.19    3.80
  -3 -10   6   42.40    3.80
  -3  10   6   45.80    4.00
  -3  10   6   42.10    3.60
  -2 -10   6    0.80    1.40
  -2 -10   6    3.30    1.80
  -2 -10   6    1.60    2.00
  -2  10   6   -0.30    2.10
  -2  10   6    4.00    2.00
  -2  10   6   -0.30    1.80
  -2  10   6    0.50    1.70
  -1 -10   6   80.49    4.70
  -1 -10   6   72.99    5.50
  -1 -10   6   76.39    4.60
  -1  10   6   72.99    4.80
  -1  10   6   73.19    5.40
   0 -10   6   25.40    8.20
   0 -10  -6   37.50    4.10
   0 -10   6   39.80    3.20
   0  10   6   43.20    3.40
  -1 -10  -6   87.69    6.10
   1 -10   6   74.69    4.80
  -1 -10  -6   78.89    5.90
  -1  10  -6   81.69    5.00
  -2 -10  -6   33.40    5.20
  -2 -10  -6   34.60    3.30
   2 -10   6   44.70    3.50
  -2  10  -6   42.10    6.20
  -2  10  -6   37.80    3.70
  -2  10  -6   35.50    5.20
  -3 -10  -6  228.68   11.50
  -3 -10  -6  216.58   12.10
  -3  10  -6  218.98   12.00
  -3  10  -6  223.68   11.90
  -4 -10  -6   56.49    6.20
  -4 -10  -6   50.09    4.40
  -4  10  -6   63.19    4.90
  -4  10  -6   57.89    5.10
  -5 -10  -6    4.50    1.90
  -5  10  -6    3.10    1.70
  -5  10  -6    4.40    1.70
  -6  10  -6   61.79    3.70
  -6  10  -6   61.59    3.80
  -6 -11   6    0.50    1.00
  -6  11   6    0.70    1.10
  -6  11   6    1.80    0.90
  -5 -11   6    4.50    1.50
  -5 -11   6    4.60    1.30
  -5 -11   6    2.50    1.90
  -5  11   6    2.60    1.30
  -5  11   6    4.40    1.50
  -5  11   6    2.10    1.30
  -4 -11   6    3.40    1.80
  -4 -11   6   10.00    2.60
  -4 -11   6    3.40    1.60
  -4  11   6    3.60    1.70
  -4  11   6    5.10    2.40
  -4  11   6    5.00    1.80
  -4  11   6    5.20    1.80
  -3 -11   6    9.60    2.40
  -3 -11   6    7.90    1.90
  -3 -11   6   11.00    2.70
  -3  11   6   11.10    3.20
  -3  11   6    5.80    2.00
  -3  11   6   12.30    3.50
  -3  11   6    7.80    1.80
  -2 -11   6   92.99    5.60
  -2 -11   6   95.29    5.90
  -2 -11   6   95.19    5.90
  -2  11   6  104.99    6.00
  -2  11   6  107.19    5.80
  -2  11   6  100.89    6.40
  -1 -11   6    0.90    2.20
  -1 -11   6    2.40    1.80
  -1 -11   6    8.80    1.90
  -1  11   6   -1.70    2.10
  -1  11   6    3.70    1.80
   0 -11   6  144.79    7.30
   0 -11  -6  127.59    7.60
   0  11   6  130.39    7.20
  -1 -11  -6   32.10    4.50
   1 -11   6   25.40    3.00
  -1 -11  -6   25.70    3.40
  -1  11  -6   28.90    3.00
  -2 -11  -6  207.28   10.50
  -2 -11  -6  185.88   11.20
   2 -11   6  217.58   10.50
  -2  11  -6  210.58   11.30
  -2  11  -6  200.28   10.30
  -2  11  -6  188.38   11.70
  -3 -11  -6  183.28   10.30
  -3 -11  -6  172.58    9.20
  -3  11  -6  153.78    9.30
  -3  11  -6  170.88    9.70
  -3  11  -6  169.58    9.80
  -4 -11  -6    3.60    3.30
  -4 -11  -6    2.90    2.00
  -4  11  -6    3.10    2.20
  -4  11  -6    4.10    2.10
  -5 -11  -6   46.30    3.70
  -5  11  -6   45.00    3.80
  -5  11  -6   49.50    3.70
  -6  11  -6    9.30    1.70
  -6 -12   6    3.80    1.00
  -6  12   6    7.30    2.30
  -6  12   6    6.50    1.30
  -5 -12   6    2.10    1.20
  -5 -12   6    3.40    1.90
  -5  12   6    2.80    1.40
  -5  12   6    0.70    1.20
  -4 -12   6   59.69    4.60
  -4 -12   6   60.49    4.30
  -4 -12   6   66.09    4.50
  -4  12   6   65.19    4.40
  -4  12   6   66.19    4.70
  -4  12   6   69.39    4.80
  -4  12   6   62.69    4.90
  -3 -12   6   24.60    3.80
  -3 -12   6   24.40    3.00
  -3 -12   6   29.60    2.90
  -3  12   6   23.40    2.90
  -3  12   6   22.50    3.40
  -3  12   6   27.00    3.60
  -3  12   6   27.50    3.60
  -2 -12   6  203.18   10.80
  -2 -12   6  203.68   10.90
  -2 -12   6  230.18   10.80
  -2  12   6  209.68   11.40
  -2  12   6  209.98   10.70
  -1 -12   6   59.09    4.60
  -1 -12   6   65.19    4.10
  -1  12   6   51.69    4.00
  -1  12   6   46.10    4.40
   0 -12   6  105.49    6.00
   0 -12  -6  108.79    6.50
   0  12   6   95.79    5.80
  -1 -12  -6   33.70    4.50
  -1 -12  -6   34.20    3.80
   1 -12   6   37.50    3.70
  -1  12  -6   37.30    3.10
   2 -12   6   64.19    5.30
  -2 -12  -6   70.19    5.00
  -2 -12  -6   84.39    6.70
  -2  12  -6   73.49    4.80
  -2  12  -6   75.59    6.80
  -3 -12  -6  481.95   23.00
  -3 -12  -6  405.86   22.70
  -3  12  -6  468.85   22.60
  -3  12  -6  489.75   22.30
  -3  12  -6  470.45   22.70
  -4 -12  -6   22.60    2.90
  -4  12  -6   23.00    3.70
  -4  12  -6   22.10    4.00
  -5 -12  -6    1.80    1.70
  -5  12  -6    1.30    1.40
  -5  12  -6   -1.10    1.40
  -6 -13   6    0.80    1.00
  -6  13   6   -0.40    1.20
  -6  13   6    0.40    0.90
  -5 -13   6   24.90    2.90
  -5 -13   6   24.20    2.20
  -5  13   6   14.30    2.30
  -5  13   6   16.90    2.00
  -4 -13   6   19.60    2.80
  -4 -13   6   19.10    2.70
  -4 -13   6   19.10    3.00
  -4  13   6   22.30    3.70
  -4  13   6   21.80    3.40
  -4  13   6   27.00    2.80
  -3 -13   6    2.20    1.60
  -3 -13   6    2.10    1.60
  -3 -13   6    4.90    1.60
  -3  13   6    2.80    2.00
  -3  13   6    5.30    1.80
  -3  13   6    2.90    2.10
  -2 -13   6   50.29    3.70
  -2 -13   6   43.70    3.90
  -2 -13   6   43.70    3.90
  -2  13   6   45.80    3.70
  -2  13   6   45.70    3.80
  -2  13   6   45.50    5.10
  -1 -13   6  131.39    7.70
  -1 -13   6  142.59    7.70
  -1  13   6  140.99    7.60
   0 -13  -6   44.40    4.30
   0 -13   6   59.89    3.70
   0  13   6   28.10    6.70
   0  13   6   49.10    3.70
  -1 -13  -6  277.47   14.60
  -1 -13  -6  272.37   14.30
   1 -13   6  303.97   14.30
  -1  13  -6  282.67   14.20
  -2 -13  -6   15.00    3.30
   2 -13   6   23.60    5.10
  -2  13  -6   16.30    2.90
  -2  13  -6   22.90    5.60
  -3 -13  -6  115.39    8.20
  -3 -13  -6  108.39    6.70
  -3  13  -6  107.99    7.30
  -3  13  -6  121.49    6.70
  -3  13  -6  114.89    7.40
  -4 -13  -6    3.80    2.10
  -4  13  -6    1.30    1.70
  -4  13  -6    0.30    1.90
  -5 -13  -6    1.00    1.90
  -5  13  -6    1.60    1.40
  -5  13  -6    0.90    1.30
  -5 -14   6   12.30    2.50
  -5 -14   6   13.60    1.70
  -5  14   6   10.70    1.70
  -5  14   6   11.90    2.10
  -4 -14   6    7.30    2.70
  -4 -14   6    3.10    1.80
  -4  14   6    7.50    3.20
  -4  14   6    5.50    1.90
  -4  14   6    2.30    1.60
  -3 -14   6   16.40    2.70
  -3 -14   6   16.30    2.70
  -3  14   6   15.10    2.70
  -3  14   6   21.50    3.30
  -3  14   6   13.50    3.70
  -2 -14   6   61.19    4.50
  -2  14   6   65.19    4.40
  -2  14   6   62.89    4.40
  -2  14   6   61.39    6.70
  -1 -14   6   54.29    4.20
  -1 -14   6   56.99    4.50
  -1  14   6   53.99    4.20
  -1  14   6   53.79    4.00
   0 -14  -6    2.30    2.10
   0 -14   6    1.90    2.00
   0  14   6    2.60    2.80
   0  14   6    0.30    1.40
  -1 -14  -6   -0.20    2.20
   1  14   6    1.50    1.60
  -1  14  -6    1.80    1.50
  -2 -14  -6   11.70    2.70
  -2 -14  -6    8.30    2.70
  -2  14  -6    6.60    1.90
  -3 -14  -6   14.50    3.00
  -3  14  -6   12.90    3.20
  -3  14  -6   12.30    3.00
  -3  14  -6   13.60    2.90
  -4 -14  -6    1.60    2.20
  -4  14  -6    2.20    1.80
   4  14   6    3.10    2.40
  -4  14  -6    3.30    1.80
  -5 -14  -6    1.70    1.80
  -5  14  -6   -0.80    1.30
  -5  14  -6    0.70    1.30
  -5 -15   6   64.29    3.80
  -5 -15   6   65.49    4.40
  -5  15   6   72.09    3.80
  -5  15   6   69.29    4.10
  -4 -15   6    5.40    1.30
  -4 -15   6    7.80    2.40
  -4  15   6    6.80    2.00
  -4  15   6    4.80    1.80
  -4  15   6    5.00    1.50
  -3 -15   6  133.59    7.20
  -3 -15   6  123.69    7.50
  -3  15   6  134.39    7.90
  -3  15   6  135.89    7.40
  -3  15   6  130.89    7.10
  -2 -15   6  116.59    6.40
  -2 -15   6  108.89    6.60
  -2  15   6  109.29    6.40
  -2  15   6  109.19    6.40
  -1 -15   6    8.90    2.70
   1 -15  -6    6.40    2.00
  -1 -15   6   15.90    3.40
  -1  15   6   13.90    2.60
  -1  15   6   12.50    3.00
   0 -15  -6   45.80    4.80
   0 -15   6   48.50    4.20
   0  15  -6   40.80    3.30
   0  15   6   47.50    4.60
   0  15   6   40.10    3.70
   1 -15   6  124.99    7.40
  -1 -15  -6  126.39    7.70
   1  15   6  122.19    6.70
  -1  15  -6  111.99    6.50
  -2 -15  -6   10.10    3.20
  -2 -15  -6    3.50    2.30
   2  15   6    5.20    1.70
  -2  15  -6    1.10    1.60
  -3 -15  -6   34.80    3.90
   3  15   6   41.80    3.30
  -3  15  -6   33.40    4.00
  -4 -15  -6   63.39    4.90
   4  15   6   66.59    4.50
  -4  15  -6   67.89    4.60
  -4  15  -6   67.59    4.60
  -5  15  -6   16.00    2.50
  -5  15  -6    9.40    1.70
  -5 -16   6    1.30    0.90
  -5  16   6   -0.70    1.90
  -5  16   6    1.60    1.00
  -4 -16   6   32.50    2.60
  -4 -16   6   28.20    3.60
  -4  16   6   34.20    3.70
  -4  16   6   41.90    3.70
  -4  16   6   33.50    2.60
  -3 -16   6  463.15   20.70
  -3 -16   6  406.86   20.90
  -3  16   6  395.46   20.50
  -3  16   6  449.16   20.50
  -2 -16   6   59.49    4.10
  -2 -16   6   47.50    4.20
  -2  16   6   51.89    4.00
  -2  16   6   56.79    3.90
  -1 -16   6   10.20    2.30
  -1 -16   6    9.20    2.70
   1 -16  -6    8.10    2.20
  -1  16   6    9.60    1.90
  -1  16   6    9.50    2.10
   0 -16   6    0.90    1.70
   0 -16  -6    1.30    2.20
   0  16   6    0.60    2.30
   0  16   6   -3.80    2.50
   0  16  -6    1.70    1.30
   1 -16   6   18.20    3.50
  -1 -16  -6   15.00    3.20
   1  16   6   20.10    2.50
  -1  16  -6   18.70    2.50
  -2 -16  -6   20.40    4.40
  -2  16  -6   22.90    2.80
   2  16   6   29.30    2.80
  -3 -16  -6   14.10    3.10
   3  16   6   13.30    2.30
  -3  16  -6   11.50    2.50
  -4 -16  -6    5.20    2.30
  -4  16  -6    0.00    2.10
  -4 -17   6   55.39    3.80
  -4 -17   6   47.30    3.10
  -4  17   6   45.10    3.00
   4  17  -6   51.29    3.00
  -3 -17   6   45.60    3.80
  -3 -17   6   47.10    3.30
  -3  17   6   41.90    3.40
  -3  17   6   44.90    3.20
   2 -17  -6    3.40    1.80
  -2 -17   6    6.30    1.80
  -2 -17   6    5.70    1.80
  -2  17   6    7.10    1.80
  -2  17   6    4.70    1.70
   1 -17  -6   49.50    4.50
  -1 -17   6   48.30    4.10
  -1  17   6   43.40    3.90
   1  17  -6   51.69    3.40
  -1  17   6   43.50    3.60
   0 -17   6   49.70    4.60
   0 -17  -6   58.79    5.10
   0  17   6   54.59    4.80
   0  17   6   54.89    4.00
   0  17  -6   53.59    3.70
  -1 -17  -6    8.20    3.40
  -1  17  -6    9.40    2.10
   1  17   6    6.30    1.60
   2  17   6  114.39    6.30
  -3 -17  -6   73.19    5.30
  -3  17  -6   63.39    4.10
   3  17   6   67.09    4.10
  -4 -18   6   29.50    3.00
   4 -18  -6   33.10    2.50
   4  18  -6   31.40    2.30
  -4  18   6   25.60    2.10
  -3 -18   6   10.80    1.80
   3 -18  -6   10.30    2.20
  -3 -18   6   14.20    2.70
  -3  18   6   13.90    2.40
   3  18  -6   15.90    1.80
  -3  18   6   10.70    2.00
  -2 -18   6   22.20    2.40
   2 -18  -6   20.80    3.00
  -2 -18   6   24.70    3.00
   2  18  -6   21.00    2.20
  -2  18   6   20.90    2.70
  -2  18   6   21.00    2.50
  -1 -18   6   24.90    3.50
  -1  18   6   23.10    2.70
   1  18  -6   22.80    2.40
   0 -18   6   55.69    5.00
   0  18  -6   64.69    3.80
   0  18   6   54.99    4.00
  -1  18  -6   34.60    2.90
   1  18   6   37.30    3.10
   2  18   6   33.20    2.70
  -2  18  -6   30.20    2.70
  -3  18  -6    1.20    1.40
   3  18   6    2.40    1.30
   4 -19  -6   67.99    3.60
  -4  19   6   56.09    3.30
   3 -19  -6    3.90    1.40
  -3 -19   6    8.70    2.60
   3  19  -6    6.10    1.40
  -3  19   6    5.10    2.30
  -3  19   6    4.50    1.20
  -2 -19   6    1.10    2.30
   2 -19  -6   -0.10    1.60
  -2  19   6    2.00    1.40
   2  19  -6   -1.30    0.90
  -2  19   6   -1.70    1.20
   1 -19  -6    4.50    2.10
  -1 -19   6    2.90    2.20
  -1  19   6    5.20    1.80
   1  19  -6    7.30    1.60
  -1  19   6    4.10    1.30
   0 -19  -6   60.19    5.30
   0  19   6   63.59    3.90
   0  19  -6   58.19    3.70
  -1  19  -6   16.30    2.00
   1  19   6   15.70    2.10
   2  19   6   -0.70    1.00
  -2  19  -6    1.50    1.30
   3  19   6    1.70    1.10
  -3  19  -6    1.90    1.40
   3 -20  -6    0.70    1.50
  -3  20   6    2.30    1.30
   3  20  -6    0.60    0.90
   2 -20  -6   -0.50    1.60
  -2 -20   6    0.00    2.20
   2  20  -6    0.60    0.90
  -2  20   6    1.80    1.30
  -2  20   6    0.10    1.20
  -1 -20   6    5.00    3.70
   1 -20  -6    2.40    2.00
  -1  20   6    3.30    1.20
   1  20  -6    2.70    1.80
  -1  20   6    5.40    1.70
   1  20  -6    4.10    1.20
   0  20  -6   89.49    5.00
   0  20   6   94.59    5.10
   1  20   6   34.90    2.50
  -1  20  -6   31.20    2.50
  -2  20  -6   10.20    1.60
   2  20   6    8.70    1.70
   3  20   6    8.80    1.80
   2 -21  -6   -0.20    2.00
  -2  21   6    0.90    1.20
   2  21  -6   -1.30    1.20
  -2  21   6    2.10    1.30
   2  21  -6   -0.80    0.80
   1  21  -6   14.20    1.60
  -1  21   6   14.00    2.70
  -1  21   6   18.40    1.80
   0  21   6   28.60    2.40
   0  21  -6   31.60    2.40
  -1  21  -6   12.40    1.60
   1  21   6    9.40    1.60
  -2  21  -6    2.50    1.10
   2  21   6    1.30    1.10
  -1  22   6    0.70    1.10
   1  22  -6    1.90    1.30
   0  22  -6    6.40    1.30
   0  22   6    4.60    1.00
   1  22   6    2.10    0.90
  -1  22  -6    2.60    0.90
  -6   0   7    0.00    1.40
  -6   0   7   -1.20    1.50
  -6   0   7    0.80    3.10
  -5   0   7    2.90    1.90
  -5   0   7    2.20    2.70
  -5   0   7   -0.70    1.60
  -4   0   7    0.20    1.80
  -4   0   7   -0.40    1.70
  -4   0   7   -3.10    2.60
  -3   0   7    0.60    1.70
  -3   0   7    0.20    1.80
  -3   0   7   -5.90    3.00
   0   0   7    0.90    1.10
   0   0   7    0.60    1.20
   0   0   7    0.70    1.10
   1   0   7    0.30    2.00
   1   0   7   -0.50    1.70
   2   0   7    7.10    3.20
  -2   0  -7    2.90    1.30
  -3   0  -7   -1.60    1.40
  -3   0  -7    1.90    2.80
  -3   0  -7    1.10    2.30
  -4   0  -7   -0.50    2.10
  -4   0  -7    3.40    2.90
  -5   0  -7   -0.80    2.10
  -5   0  -7    2.90    2.80
  -6   0  -7   -0.70    2.50
  -6   0  -7    0.90    1.40
  -6  -1   7   28.30    2.70
  -6  -1   7   31.40    3.00
  -6   1   7   29.70    3.10
  -6   1   7   29.20    2.70
  -6   1   7   20.00    3.90
  -5  -1   7    6.10    2.00
  -5  -1   7    6.10    3.10
  -5  -1   7    4.60    1.70
  -5   1   7    6.60    2.10
  -5   1   7    5.00    2.50
  -5   1   7    6.40    1.80
  -4  -1   7  198.08   10.00
  -4  -1   7  199.08   10.30
  -4   1   7  198.88   10.00
  -4   1   7  192.48   10.30
  -3  -1   7   88.09    5.60
  -3  -1   7   89.69    5.90
  -3   1   7   98.29    5.90
  -3   1   7  104.59    5.60
  -3   1   7   99.99    6.50
  -2  -1   7  132.79    7.10
  -1  -1   7    0.60    1.40
   0  -1   7    0.70    1.30
   0  -1   7    0.50    1.10
   0  -1   7    3.30    1.20
   0   1   7    5.70    1.40
   1  -1   7  594.14   28.60
  -1  -1  -7  570.24   27.80
   1  -1   7  597.64   28.60
   1   1   7  614.74   28.60
  -2  -1  -7  330.97   15.70
   2  -1   7  298.47   17.80
   2   1   7  351.26   18.10
  -3  -1  -7    7.80    2.50
  -3  -1  -7   14.40    3.20
  -3  -1  -7   12.10    2.20
  -3   1  -7   12.70    3.80
  -3   1  -7   11.00    2.90
  -4  -1  -7    2.80    2.20
  -4  -1  -7    2.80    1.90
  -4  -1  -7   -0.10    3.00
  -4   1  -7    4.30    2.80
  -4   1  -7    2.50    2.10
  -5  -1  -7   44.40    5.50
  -5  -1  -7   42.70    4.70
  -5   1  -7   43.90    4.40
  -5   1  -7   35.30    4.90
  -6  -1  -7   20.10    2.80
   6   1   7   16.40    3.60
  -6   1  -7   23.50    3.60
  -6   1  -7   20.00    2.80
  -7   2   7   -1.40    2.10
  -6  -2   7   -1.30    1.40
  -6  -2   7    1.00    1.40
  -6   2   7    1.00    1.70
  -6   2   7    0.60    1.30
  -6   2   7    0.10    2.00
  -5  -2   7  238.78   11.60
  -5  -2   7  222.98   11.30
  -5   2   7  207.58   11.70
  -5   2   7  230.48   11.40
  -5   2   7  224.48   11.40
  -4  -2   7   16.20    2.70
  -4  -2   7   11.30    3.70
  -4  -2   7   24.90    2.90
  -4   2   7   24.80    3.80
  -4   2   7   18.60    3.20
  -4   2   7   23.30    2.80
  -3  -2   7  193.58   10.60
  -3  -2   7  200.58   10.30
  -3  -2   7  208.48   10.60
  -3   2   7  221.28   10.70
  -3   2   7  198.58   10.80
  -3   2   7  216.98   10.40
  -2  -2   7  301.47   14.60
  -1  -2   7  236.58   12.40
   1  -2  -7  259.07   12.30
  -1   2   7  275.37   12.40
   0  -2   7  705.73   30.90
   0  -2   7  657.43   30.80
   0  -2   7  688.73   30.90
   0   2   7  583.84   31.30
  -1  -2  -7  573.64   26.00
   1  -2   7  545.65   26.80
   1  -2   7  547.55   26.80
   1   2   7  547.25   26.80
   2  -2   7   96.59    8.20
  -2  -2  -7   85.29    5.00
  -3  -2  -7  127.09    8.80
  -3  -2  -7  142.39    8.10
  -3  -2  -7  137.19    7.40
  -3   2  -7  140.59    8.20
  -3   2  -7  138.29    8.20
  -4  -2  -7  243.38   12.60
  -4  -2  -7  240.08   12.10
  -4  -2  -7  216.28   12.90
  -4   2  -7  242.28   12.60
  -4   2  -7  235.18   12.40
  -5  -2  -7   15.50    3.80
  -5  -2  -7   10.70    3.60
  -5   2  -7   11.60    3.60
  -5   2  -7   12.60    2.80
  -6  -2  -7    2.40    1.50
  -6   2  -7    3.00    1.70
  -6   2  -7   -0.10    1.80
  -6  -3   7    0.90    1.30
  -6  -3   7    1.50    1.40
  -6   3   7   -1.30    1.70
  -6   3   7    1.50    1.20
  -6   3   7    0.90    1.70
  -5  -3   7   -1.50    1.60
  -5  -3   7   -1.00    1.70
  -5   3   7   -1.50    2.10
  -5   3   7    0.80    2.20
  -5   3   7    0.30    1.70
  -4  -3   7   41.40    3.80
  -4  -3   7   52.29    4.30
  -4   3   7   46.30    4.30
  -4   3   7   49.50    4.20
  -4   3   7   43.00    4.10
  -3  -3   7  181.18    9.50
  -3  -3   7  189.48    9.80
  -3  -3   7  174.58    9.80
  -3   3   7  188.98    9.60
  -3   3   7  204.58    9.80
  -3   3   7  192.28    9.90
   2  -3  -7  396.16   19.50
  -2  -3   7  426.36   19.60
  -1  -3   7 1264.17   58.59
   1  -3  -7 1253.87   58.69
  -1   3   7 1278.27   58.79
   0  -3   7  364.26   17.00
   0  -3   7  360.26   16.90
   0  -3   7  331.57   16.70
   0  -3  -7  342.67   17.20
   0   3   7  367.16   17.30
  -1  -3  -7   16.20    2.10
   1  -3   7   14.70    1.80
   1  -3   7   26.40    4.60
   1   3   7   22.60    4.70
   2  -3   7    8.60    3.70
  -2  -3  -7    6.30    1.60
  -3  -3  -7   19.40    5.80
  -3  -3  -7   23.90    2.70
  -3  -3  -7   23.00    3.90
  -3   3  -7   22.60    3.80
  -3   3  -7   27.40    4.00
  -4  -3  -7   14.00    2.90
  -4  -3  -7   13.10    2.80
  -4  -3  -7   20.70    5.70
  -4   3  -7    9.00    2.70
  -4   3  -7    8.60    2.60
  -5  -3  -7    0.80    2.20
   5  -3   7    1.20    2.20
  -5   3  -7    0.60    1.90
  -5   3  -7   -1.00    2.20
  -6  -3  -7   19.20    3.00
  -6   3  -7   17.00    2.60
  -6   3  -7   22.50    3.00
  -6  -4   7    9.80    2.10
  -6  -4   7    9.80    2.30
  -6   4   7   15.20    2.00
  -6   4   7   18.30    3.00
  -6   4   7   15.70    2.90
  -5  -4   7    5.30    1.80
  -5  -4   7    3.10    1.90
  -5   4   7    1.90    1.70
  -5   4   7    3.20    2.20
  -5   4   7    8.60    2.60
  -5   4   7    5.50    2.20
  -4  -4   7  356.36   16.70
  -4  -4   7  361.86   17.00
  -4  -4   7  356.86   16.50
  -4   4   7  303.97   17.60
  -4   4   7  342.77   16.90
  -4   4   7  329.67   16.50
  -4   4   7  329.37   16.80
  -3  -4   7   73.99    4.70
  -3  -4   7   78.19    5.00
  -3  -4   7   73.59    5.00
  -3   4   7   81.29    4.90
  -3   4   7   87.29    6.00
  -3   4   7   81.69    5.20
  -3   4   7   73.49    5.50
   2  -4  -7  370.96   19.30
  -2  -4   7  432.96   19.30
   1  -4  -7 2544.95  115.09
  -1  -4   7 2339.87  114.89
  -1   4   7 2587.44  115.29
   0  -4   7    0.60    1.00
   0  -4  -7   -0.10    1.50
   0  -4   7    0.40    1.60
   0  -4   7    0.50    1.20
   0   4   7    0.10    1.70
  -1  -4  -7  310.77   16.30
   1  -4   7  309.47   15.90
   1  -4   7  301.87   16.40
   1  -4   7  344.97   15.00
  -1  -4  -7  302.07   15.00
   1   4   7  305.37   16.40
  -2  -4  -7   -0.50    1.70
   2  -4   7    3.90    1.40
   2  -4   7    7.40    3.70
  -3  -4  -7  134.69    6.90
  -3  -4  -7  117.09    7.60
  -3  -4  -7  122.49    9.30
  -3   4  -7  128.39    7.60
  -3   4  -7  120.99    7.70
   4  -4   7  756.82   34.80
  -4  -4  -7  715.83   35.20
  -4  -4  -7  761.62   34.90
  -4   4  -7  705.63   35.20
  -4   4  -7  740.33   35.20
  -5  -4  -7    0.90    2.30
   5  -4   7    1.40    2.60
  -5  -4  -7    2.00    1.70
  -5   4  -7    0.20    2.30
  -5   4  -7    3.00    2.10
  -6  -4  -7   40.40    3.50
  -6   4  -7   35.70    3.20
  -6   4  -7   33.40    3.40
  -6  -5   7    5.40    1.50
  -6  -5   7    5.30    1.50
  -6   5   7    3.80    2.10
  -6   5   7    1.60    1.50
  -6   5   7    4.70    1.20
  -5  -5   7   38.40    3.20
  -5  -5   7   35.00    3.50
  -5   5   7   26.70    3.90
  -5   5   7   42.50    4.50
  -5   5   7   33.30    3.90
  -5   5   7   40.00    3.30
  -4  -5   7   67.69    4.90
  -4  -5   7   69.69    5.30
  -4  -5   7   66.79    4.60
  -4   5   7   71.79    4.60
  -4   5   7   79.69    5.30
  -4   5   7   83.89    5.50
  -4   5   7   83.89    6.90
  -3  -5   7   38.30    3.20
  -3  -5   7   38.20    3.30
  -3  -5   7   44.90    3.60
  -3   5   7   39.40    4.10
  -3   5   7   27.00    3.60
  -3   5   7   33.50    3.30
  -3   5   7   28.10    4.00
   2  -5  -7  714.73   35.00
  -2  -5   7  760.82   34.70
  -1  -5   7   52.29    3.40
   1  -5  -7   57.69    4.60
  -1   5   7   49.70    4.80
   0  -5   7  110.59    6.30
   0  -5   7  107.39    5.70
   0  -5  -7  104.89    6.90
   0   5   7  109.19    7.20
   1  -5   7  198.68   10.80
  -1  -5  -7  195.88    9.60
   1  -5   7  189.18    9.50
  -1  -5  -7  185.18   11.20
  -2  -5  -7  967.50   43.40
   2  -5   7  982.00   43.40
   2  -5   7  859.91   45.20
  -2  -5  -7  900.81   43.70
  -2   5  -7  929.01   43.70
  -3  -5  -7  319.87   16.00
  -3  -5  -7  332.87   15.50
   3  -5   7  312.47   15.30
  -3   5  -7  295.87   15.90
  -3   5  -7  306.97   15.90
  -4  -5  -7   73.59    4.80
   4  -5   7   61.59    4.70
  -4  -5  -7   62.99    5.60
  -4   5  -7   65.69    5.50
  -4   5  -7   63.69    5.20
  -5  -5  -7    4.80    2.50
  -5  -5  -7    5.30    1.80
  -5   5  -7    4.10    2.10
  -5   5  -7    5.90    2.30
  -6  -5  -7    2.70    1.80
  -6   5  -7    0.30    1.40
  -6   5  -7   -0.80    1.30
  -6  -6   7    8.80    2.00
  -6  -6   7   15.40    2.20
  -6   6   7   12.30    1.80
  -6   6   7   11.50    2.30
  -5  -6   7   12.50    2.70
  -5  -6   7   15.20    2.60
  -5  -6   7   12.30    3.10
  -5   6   7   17.10    2.60
  -5   6   7   17.60    3.70
  -5   6   7   15.90    3.20
  -5   6   7   14.90    3.50
  -4  -6   7    6.80    1.80
  -4  -6   7    3.50    1.80
  -4  -6   7    5.30    2.40
  -4   6   7    4.70    1.80
  -4   6   7   16.00    3.50
  -4   6   7    7.00    2.30
  -4   6   7    7.50    2.20
  -3  -6   7  216.68   10.80
  -3  -6   7  216.88   11.00
  -3  -6   7  216.68   11.00
  -3   6   7  218.48   11.00
  -3   6   7  209.28   11.20
  -3   6   7  212.48   11.20
  -3   6   7  214.88   10.80
   2  -6  -7  167.88   10.70
  -2  -6   7  176.48    9.20
  -2  -6   7  180.88    9.20
  -2   6   7  164.08    9.30
  -2   6   7  205.68   10.40
   1  -6  -7   -0.30    2.00
  -1  -6   7    0.30    1.20
  -1   6   7    0.30    2.70
   0  -6   7  105.59    6.50
   0  -6   7  117.69    5.90
   0  -6  -7  118.29    7.40
   0  -6  -7  108.19    6.30
   0   6   7  105.69    8.10
  -1  -6  -7   87.69    7.50
  -1  -6  -7   92.39    4.90
   1  -6   7   75.99    4.60
   1  -6   7   83.49    6.80
   2  -6   7   16.80    2.20
  -2  -6  -7   19.00    2.50
  -2  -6  -7   28.30    4.00
  -2   6  -7   12.70    2.80
  -3  -6  -7  159.78    9.50
   3  -6   7  170.98    8.70
  -3  -6  -7  166.08    8.80
  -3   6  -7  162.68    9.50
  -3   6  -7  164.58    9.30
  -4  -6  -7    6.10    2.10
   4  -6   7    0.30    2.20
  -4  -6  -7    5.80    2.50
  -4   6  -7   -0.20    2.10
  -4   6  -7    4.30    2.40
  -5  -6  -7   16.80    2.90
  -5  -6  -7   24.60    4.30
  -5   6  -7   25.30    3.50
  -5   6  -7   23.30    3.80
  -6  -6  -7   20.70    3.80
  -6   6  -7   18.40    2.40
  -6   6  -7   20.30    2.60
  -6  -7   7   47.20    3.30
  -6  -7   7   49.20    3.30
  -6   7   7   45.50    3.50
  -6   7   7   56.99    3.20
  -5  -7   7    5.20    2.50
  -5  -7   7   -0.10    1.60
  -5  -7   7    3.70    1.80
  -5   7   7    2.30    2.00
  -5   7   7    2.20    2.00
  -5   7   7    0.60    1.50
  -5   7   7    3.40    2.20
  -4  -7   7  270.37   13.40
  -4  -7   7  258.17   12.80
  -4  -7   7  266.17   13.10
  -4   7   7  239.58   13.10
  -4   7   7  261.67   13.30
  -4   7   7  254.37   13.10
  -4   7   7  268.97   13.00
  -3  -7   7  377.46   18.10
  -3  -7   7  382.66   18.30
  -3  -7   7  382.36   17.90
  -3   7   7  384.96   18.20
  -3   7   7  363.36   18.20
  -3   7   7  358.96   18.00
  -3   7   7  363.66   18.30
  -2  -7   7  668.33   32.50
   2  -7  -7  698.33   33.90
  -2  -7   7  679.23   32.30
  -2  -7   7  717.03   32.50
  -2   7   7  691.93   32.50
  -2   7   7  666.03   32.30
  -2   7   7  705.73   32.60
  -2   7   7  685.53   32.60
  -1  -7   7   19.00    2.20
   1  -7  -7   20.60    5.10
  -1   7   7   21.10    4.30
   0  -7   7   77.19    5.90
   0  -7   7   83.49    4.60
   0  -7  -7   82.59    7.00
   1  -7   7   78.89    4.50
  -1  -7  -7   66.79    8.30
   1  -7   7   81.19    7.20
  -1  -7  -7   75.89    4.60
   2  -7   7  386.66   18.40
  -2  -7  -7  385.76   18.90
  -2  -7  -7  394.86   18.60
  -2   7  -7  383.96   19.00
  -2   7  -7  370.96   19.30
   3  -7   7   59.49    4.20
  -3  -7  -7   58.19    5.40
  -3  -7  -7   58.09    4.30
  -3   7  -7   62.19    5.10
  -3   7  -7   61.99    5.40
   4  -7   7    4.30    2.30
  -4  -7  -7    0.70    1.70
  -4  -7  -7    0.60    2.50
  -4   7  -7    0.40    2.00
  -4   7  -7   -0.40    2.60
  -5  -7  -7   -0.20    2.20
  -5  -7  -7   -0.10    2.20
  -5   7  -7    0.10    1.70
  -5   7  -7    1.60    1.80
  -6   7  -7   29.80    2.90
  -6   7  -7   28.00    2.70
  -6  -8   7    4.20    1.30
  -6  -8   7    1.50    1.30
  -6   8   7    1.90    1.10
  -5  -8   7  108.29    6.30
  -5  -8   7  102.39    6.70
  -5  -8   7  107.49    6.10
  -5   8   7  117.59    6.70
  -5   8   7  113.29    6.60
  -5   8   7  109.49    6.20
  -4  -8   7  102.99    6.20
  -4  -8   7   96.49    5.70
  -4  -8   7   98.99    5.50
  -4   8   7   90.69    6.00
  -4   8   7   89.89    5.40
  -4   8   7   84.99    5.90
  -4   8   7   86.29    5.90
  -3  -8   7  190.38   10.60
  -3  -8   7  189.78    9.60
  -3  -8   7  182.48    9.80
  -3   8   7  208.68    9.90
  -3   8   7  185.38    9.90
  -3   8   7  177.38    9.60
  -3   8   7  180.98    9.90
  -2  -8   7   33.10    3.80
  -2  -8   7   42.00    3.20
  -2  -8   7   37.20    3.30
  -2   8   7   47.10    3.80
  -2   8   7   40.30    3.70
  -2   8   7   40.30    4.10
   1  -8  -7   17.90    4.00
  -1  -8   7   25.30    3.00
  -1  -8   7   21.90    2.50
  -1   8   7   16.40    3.10
   0  -8   7  148.99    9.20
   0  -8  -7  127.99   10.10
   1  -8   7  150.48   12.00
  -1  -8  -7  177.28    9.40
  -1  -8  -7  181.18    8.80
   1  -8   7  164.98    8.60
  -2  -8  -7  288.87   14.90
   2  -8   7  285.67   14.20
  -2  -8  -7  301.57   14.40
  -2   8  -7  304.17   15.00
  -2   8  -7  275.97   15.30
  -3  -8  -7   24.00    3.10
  -3  -8  -7   24.10    5.10
   3  -8   7   25.10    3.20
  -3   8  -7   19.60    4.40
  -3   8  -7   22.20    4.30
  -4  -8  -7  127.59    7.30
  -4  -8  -7  130.89    8.10
  -4   8  -7  131.89    7.70
  -4   8  -7  129.49    8.10
  -5  -8  -7  139.29    8.00
  -5  -8  -7  133.39    7.60
  -5   8  -7  135.79    7.60
  -5   8  -7  137.19    7.80
  -6   8  -7   -0.50    1.30
  -6   8  -7    2.10    1.20
  -6  -9   7    6.40    2.00
  -6  -9   7    3.10    1.10
  -6   9   7    3.50    1.20
  -6   9   7    4.00    1.20
  -5  -9   7   24.80    3.70
  -5  -9   7   32.30    3.10
  -5  -9   7   32.20    3.90
  -5   9   7   30.80    2.90
  -5   9   7   36.00    3.50
  -5   9   7   36.90    3.80
  -4  -9   7   69.79    5.10
  -4  -9   7   77.69    5.10
  -4  -9   7   78.29    5.00
  -4   9   7   74.39    5.20
  -4   9   7   73.09    5.30
  -4   9   7   82.29    5.40
  -4   9   7   80.99    4.80
  -3  -9   7 1284.77   56.79
  -3  -9   7 1275.97   57.19
  -3   9   7 1093.59   57.59
  -2  -9   7   42.40    3.50
  -2  -9   7   39.80    3.80
  -2  -9   7   44.20    3.40
  -2   9   7   39.20    4.50
  -2   9   7   46.20    3.70
  -2   9   7   50.29    3.70
  -1  -9   7    4.90    1.80
  -1  -9   7    3.70    1.40
   1  -9  -7   -0.90    4.20
  -1   9   7    3.90    1.80
   0  -9  -7   54.59    9.30
   0  -9   7   56.09    3.60
   0  -9  -7   44.50    4.30
   0   9   7   53.29    3.90
  -1  -9  -7    4.70    2.30
   1  -9   7    5.50    6.30
  -1  -9  -7    3.10    2.80
   1  -9   7    2.10    1.40
  -1   9  -7   -3.90    3.90
   1   9   7    3.50    2.00
  -2  -9  -7   36.30    3.20
   2  -9   7   36.80    3.10
  -2  -9  -7   25.80    4.50
  -2   9  -7   26.50    4.60
  -2   9  -7   26.70    5.70
   3  -9   7  456.45   20.50
  -3  -9  -7  428.36   21.10
  -3  -9  -7  430.16   20.70
  -3   9  -7  403.36   20.80
  -3   9  -7  400.96   20.90
  -4  -9  -7   32.50    4.90
  -4  -9  -7   28.80    3.20
  -4   9  -7   29.90    4.20
  -4   9  -7   26.80    4.30
  -5  -9  -7   -1.10    1.80
  -5  -9  -7    0.70    2.40
  -5   9  -7    0.40    1.80
  -5   9  -7   -2.30    1.50
  -6   9  -7    3.00    1.40
  -6   9  -7    1.30    1.30
  -6 -10   7    0.50    1.00
  -6  10   7    1.00    1.00
  -6  10   7    1.30    1.20
  -5 -10   7   16.20    2.40
  -5 -10   7   19.60    3.30
  -5 -10   7   17.50    2.40
  -5  10   7   19.10    2.80
  -5  10   7   21.00    2.40
  -5  10   7   18.30    3.30
  -4 -10   7    2.40    1.60
  -4 -10   7    0.80    1.70
  -4 -10   7   -0.20    1.60
  -4  10   7    0.20    1.80
  -4  10   7    1.70    1.50
  -4  10   7    2.50    2.10
  -4  10   7    3.00    1.80
  -3 -10   7   35.50    3.30
  -3 -10   7   36.20    3.70
  -3 -10   7   33.00    3.30
  -3  10   7   34.50    3.80
  -3  10   7   44.70    4.00
  -3  10   7   41.40    3.80
  -3  10   7   37.30    3.40
  -2 -10   7   13.60    2.50
  -2 -10   7   14.40    3.00
  -2 -10   7   21.20    2.70
  -2  10   7   15.20    2.80
  -2  10   7   13.20    2.90
  -2  10   7   16.90    3.60
  -1 -10   7    0.70    1.60
  -1 -10   7    2.50    1.40
  -1 -10   7    4.90    2.70
  -1  10   7    1.80    1.60
  -1  10   7    2.60    3.30
  -1  10   7    5.70    2.40
   0 -10  -7    2.70    1.90
   0 -10   7   -0.10    1.30
   0  10   7    1.30    1.60
   1 -10   7    8.30    2.40
  -1 -10  -7   13.30    2.70
  -1 -10  -7   11.60    3.30
  -1  10  -7   13.60    2.20
  -1  10  -7   14.40    4.10
   1  10   7    8.10    2.00
  -2 -10  -7   32.70    3.30
   2 -10   7   37.50    3.30
  -2 -10  -7   32.20    4.40
  -2  10  -7   29.40    4.00
  -2  10  -7   32.90    6.40
  -2  10  -7   31.90    4.80
  -3 -10  -7    9.80    2.80
  -3 -10  -7   13.90    3.00
   3 -10   7   10.70    2.70
  -3  10  -7   10.30    2.80
  -3  10  -7   11.40    2.80
  -4 -10  -7  229.08   12.10
  -4 -10  -7  205.28   11.30
  -4  10  -7  227.08   11.80
  -4  10  -7  221.98   11.60
  -5 -10  -7    2.30    1.80
  -5  10  -7    1.70    1.50
  -5  10  -7    1.60    1.50
  -6  10  -7   27.90    2.40
  -6  10  -7   31.80    2.40
  -6 -11   7   15.10    1.60
  -6  11   7   16.40    2.10
  -6  11   7   14.40    2.00
  -5 -11   7   44.00    3.80
  -5 -11   7   39.80    3.00
  -5 -11   7   38.10    2.90
  -5  11   7   36.00    3.90
  -5  11   7   35.10    2.80
  -5  11   7   39.60    3.30
  -4 -11   7    3.60    1.80
  -4 -11   7    1.70    1.70
  -4 -11   7    2.50    1.60
  -4  11   7    1.00    2.00
  -4  11   7    1.00    1.60
  -4  11   7    1.00    1.90
  -3 -11   7  149.79    8.10
  -3 -11   7  153.88    7.90
  -3 -11   7  150.88    8.40
  -3  11   7  145.69    8.40
  -3  11   7  141.69    8.20
  -3  11   7  147.29    7.90
  -2 -11   7   57.29    4.00
  -2 -11   7   54.49    4.30
  -2 -11   7   48.20    3.70
  -2  11   7   49.50    4.90
  -2  11   7   53.59    4.00
  -2  11   7   49.50    4.00
  -1 -11   7   17.50    2.70
  -1 -11   7   21.50    2.50
  -1 -11   7   16.50    2.80
  -1  11   7   20.20    2.80
  -1  11   7   16.90    3.50
  -1  11   7   11.00    4.10
   0 -11  -7    3.60    1.80
   0 -11   7    4.80    1.70
   0  11   7    6.90    1.80
  -1 -11  -7   33.70    4.00
   1 -11   7   35.40    3.20
  -1 -11  -7   34.70    4.30
   1  11   7   29.90    3.20
  -1  11  -7   36.00    3.30
  -2 -11  -7   74.89    5.00
   2 -11   7   70.49    4.90
  -2 -11  -7   75.79    5.50
  -2  11  -7   79.19    6.40
  -2  11  -7   62.89    4.90
  -3 -11  -7  140.49    8.60
   3  11   7  138.29    7.80
  -3  11  -7  135.89    8.40
  -3  11  -7  135.39    8.50
  -4 -11  -7  115.89    8.80
  -4 -11  -7  128.09    7.30
  -4  11  -7  134.79    7.50
  -4  11  -7  134.19    7.80
  -5 -11  -7    4.40    1.80
  -5  11  -7    2.90    1.50
  -5  11  -7    9.20    2.80
  -6 -12   7   12.80    1.60
  -6  12   7   19.00    1.60
  -5 -12   7   61.59    3.80
  -5 -12   7   60.19    4.50
  -5  12   7   66.49    4.80
  -5  12   7   59.39    4.10
  -5  12   7   60.29    3.70
  -4 -12   7   41.50    3.30
  -4 -12   7   40.30    3.50
  -4 -12   7   41.70    3.70
  -4  12   7   38.80    4.00
  -4  12   7   37.20    3.80
  -4  12   7   41.10    3.40
  -3 -12   7  165.88    8.60
  -3 -12   7  161.48    9.70
  -3 -12   7  175.98    8.80
  -3  12   7  159.88    8.90
  -3  12   7  165.48    9.20
  -3  12   7  165.08    8.70
  -2 -12   7   68.59    4.60
  -2 -12   7   58.69    4.20
  -2 -12   7   63.39    4.70
  -2  12   7   65.19    4.50
  -2  12   7   69.29    4.50
  -1 -12   7    6.10    2.50
  -1 -12   7   12.20    2.40
  -1  12   7    7.70    2.40
  -1  12   7    5.30    1.80
   0 -12   7    0.80    1.60
   0 -12  -7    0.80    1.70
   0  12   7    0.60    1.50
  -1 -12  -7   16.40    3.80
   1 -12   7   17.80    3.10
  -1 -12  -7   16.00    3.00
   1  12   7   18.80    2.80
  -1  12  -7   15.40    2.70
  -2 -12  -7   15.40    3.30
   2 -12   7   15.20    3.60
  -2  12  -7   16.70    3.00
   2  12   7   13.20    2.80
  -2  12  -7   17.10    3.60
  -3 -12  -7  149.69    8.40
  -3 -12  -7  163.58    9.30
   3  12   7  150.58    8.30
  -3  12  -7  155.58    8.90
  -3  12  -7  142.89    8.90
  -4 -12  -7   28.80    5.20
  -4 -12  -7   29.00    3.20
  -4  12  -7   42.00    4.10
  -5 -12  -7    2.00    1.80
  -5  12  -7    4.40    1.50
  -5  12  -7    2.90    1.40
  -5 -13   7    1.00    1.80
  -5 -13   7    3.20    1.20
  -5  13   7    1.10    1.00
  -5  13   7    1.30    1.30
  -4 -13   7    4.60    2.00
  -4 -13   7   -0.70    1.50
  -4 -13   7    3.20    1.50
  -4  13   7    2.00    1.40
  -4  13   7    1.00    1.90
  -4  13   7    1.00    1.80
  -3 -13   7  112.79    6.60
  -3 -13   7  107.99    6.40
  -3 -13   7  107.89    6.80
  -3  13   7  127.69    6.90
  -3  13   7  126.09    7.10
  -3  13   7  116.39    6.50
  -2 -13   7   25.80    3.00
  -2 -13   7   28.80    3.20
  -2 -13   7   26.30    3.30
  -2  13   7   24.70    5.30
  -2  13   7   26.80    3.10
  -2  13   7   23.90    3.20
  -1 -13   7   15.90    3.40
  -1 -13   7   21.30    2.90
  -1  13   7   20.50    2.90
  -1  13   7   23.90    4.00
   0 -13   7    2.10    1.80
   0 -13  -7    5.10    2.10
   0  13   7    1.90    1.60
  -1 -13  -7  157.58    8.60
   1 -13   7  146.29    8.30
   1  13   7  151.08    7.90
  -1  13  -7  140.99    7.80
   2 -13   7   37.70    4.70
  -2 -13  -7   46.40    4.40
  -2 -13  -7   48.20    4.90
  -2  13  -7   32.30    3.50
  -2  13  -7   25.90    5.80
   2  13   7   44.60    3.50
  -3 -13  -7   68.59    4.90
  -3 -13  -7   70.19    6.20
  -3  13  -7   82.79    6.00
   3  13   7   70.09    5.00
  -3  13  -7   73.39    6.10
  -4 -13  -7    5.50    1.90
  -4  13  -7    3.40    1.90
  -4  13  -7    6.40    1.80
  -5 -13  -7    1.10    1.80
  -5  13  -7    2.40    1.50
  -5  13  -7    1.40    1.30
  -5 -14   7   65.29    3.70
  -5 -14   7   71.29    4.60
  -5  14   7   64.99    4.10
  -5  14   7   60.69    3.60
  -4 -14   7    1.90    1.90
  -4 -14   7   -0.10    1.20
  -4  14   7    1.00    1.80
  -4  14   7   -0.90    1.60
  -4  14   7    1.00    1.20
  -3 -14   7    8.60    2.60
  -3 -14   7   12.00    2.60
  -3  14   7    7.40    2.10
  -3  14   7    7.50    2.70
  -3  14   7    6.70    1.80
  -2 -14   7  434.96   20.00
  -2 -14   7  409.56   20.20
  -2  14   7  402.66   19.90
  -2  14   7  391.16   20.30
  -2  14   7  419.26   19.80
  -1 -14   7   41.70    4.20
  -1 -14   7   38.70    3.60
  -1  14   7   38.80    3.50
  -1  14   7   40.20    3.90
   0 -14   7   17.50    2.90
   0 -14  -7   14.00    3.90
   0  14   7   13.30    2.70
   1 -14   7    0.30    2.20
  -1 -14  -7    1.40    2.20
  -1  14  -7   -0.70    1.50
   1  14   7   -0.30    1.40
  -2 -14  -7   13.30    4.00
  -2 -14  -7    3.30    2.40
  -2  14  -7    2.30    4.60
   2  14   7    5.10    1.80
  -2  14  -7    4.40    1.80
  -3 -14  -7   39.50    3.80
   3  14   7   41.80    3.70
  -3  14  -7   38.90    5.20
  -4 -14  -7   56.39    4.10
  -4  14  -7   59.59    4.30
  -4  14  -7   54.69    4.40
  -5  14  -7   51.29    3.40
  -5  14  -7   44.30    3.40
  -5 -15   7   -0.40    0.80
  -5  15   7   -0.50    1.40
  -5  15   7    0.30    0.80
  -4 -15   7    4.80    1.80
  -4 -15   7    1.60    1.10
  -4  15   7    1.00    1.10
  -4  15   7    3.20    1.80
  -4  15   7    3.30    1.70
  -3 -15   7    8.40    2.50
  -3 -15   7    9.60    2.40
  -3  15   7    5.00    1.80
  -3  15   7    3.40    1.60
  -2 -15   7   13.30    2.50
  -2 -15   7   18.40    3.00
  -2  15   7   10.40    2.80
  -2  15   7   15.50    2.80
   1 -15  -7   22.50    3.50
  -1 -15   7   30.40    3.20
  -1 -15   7   25.50    3.60
  -1  15   7   22.20    2.90
  -1  15   7   26.20    3.50
   0 -15  -7  146.19    8.50
   0 -15   7  163.58    9.50
   0  15  -7  146.99    7.60
   0  15   7  129.29    8.20
   1 -15   7   54.09    4.40
  -1 -15  -7   43.50    5.10
  -1  15  -7   66.69    3.90
   1  15   7   57.99    4.00
  -2 -15  -7    4.60    2.70
  -2 -15  -7    5.90    2.80
   2  15   7    3.90    1.70
  -2  15  -7    4.60    1.70
  -3 -15  -7    5.20    2.20
   3  15   7    5.90    1.70
  -3  15  -7    3.70    2.00
  -3  15  -7    5.10    2.60
  -4 -15  -7    1.10    2.10
  -4  15  -7    3.60    1.80
   5 -16  -7    0.30    1.00
  -5 -16   7    1.80    0.80
  -5  16   7   -0.90    0.80
  -4 -16   7  110.99    6.40
  -4 -16   7  115.39    6.00
  -4  16   7  110.69    5.90
  -4  16   7  120.89    6.40
  -3 -16   7   95.99    5.40
  -3 -16   7   96.19    6.70
  -3  16   7   92.69    5.50
  -3  16   7   96.39    5.30
  -3  16   7   90.59    6.70
  -2 -16   7    5.80    1.80
   2 -16  -7    3.00    1.80
  -2 -16   7    6.70    1.80
  -2  16   7    4.90    1.80
  -2  16   7    2.10    1.70
  -1 -16   7   12.30    2.60
   1 -16  -7   11.00    3.30
  -1 -16   7    7.00    2.30
  -1  16   7    9.90    2.50
  -1  16   7   10.90    2.30
   0 -16   7    8.00    2.10
   0 -16  -7    8.00    2.40
   0  16  -7   12.20    2.20
   0  16   7   11.80    2.40
   1 -16   7   38.90    4.20
  -1 -16  -7   32.50    4.70
  -1  16  -7   32.70    3.10
   1  16   7   36.00    3.20
  -2 -16  -7   20.40    4.80
   2  16   7   21.30    2.60
  -2  16  -7   21.20    2.90
  -3 -16  -7   69.69    5.70
  -3  16  -7   61.89    4.30
   3  16   7   63.29    4.10
  -4  16  -7   64.89    4.90
  -4 -17   7    2.00    1.70
   4 -17  -7    1.30    1.10
  -4 -17   7    1.90    1.00
  -4  17   7    2.00    1.00
   4  17  -7    3.10    1.00
  -3 -17   7   17.80    2.30
   3 -17  -7   19.20    2.60
  -3 -17   7   20.40    2.80
  -3  17   7   18.20    2.50
  -3  17   7   22.30    2.40
  -2 -17   7   65.19    4.50
  -2 -17   7   69.79    4.90
  -2  17   7   68.69    4.70
  -1 -17   7   72.39    5.00
   1 -17  -7   76.09    5.40
   1  17  -7   77.09    4.50
  -1  17   7   75.99    4.80
  -1  17   7   75.69    5.00
   0 -17  -7   24.40    4.00
   0 -17   7   22.80    3.40
   0  17  -7   18.30    2.40
   0  17   7   18.30    2.60
  -1  17  -7   35.70    3.00
   1  17   7   38.10    3.20
   2  17   7   63.89    4.10
  -2  17  -7   65.99    4.00
   3  17   7   30.90    2.80
  -3  17  -7   34.80    3.10
   4 -18  -7   11.30    2.20
  -4  18   7   11.10    1.70
   4  18  -7   17.10    1.60
  -3 -18   7   27.20    2.30
   3 -18  -7   27.20    2.80
  -3 -18   7   24.10    2.90
   3  18  -7   25.20    2.00
  -3  18   7   28.90    2.60
  -3  18   7   25.40    2.40
   2 -18  -7   22.60    3.00
  -2 -18   7   22.40    2.80
  -2  18   7   22.30    2.60
   2  18  -7   19.70    2.00
  -2  18   7   21.90    2.40
   1 -18  -7   29.00    3.60
  -1 -18   7   26.30    3.40
   1  18  -7   20.40    3.20
  -1  18   7   29.40    3.10
  -1  18   7   24.40    2.90
   0 -18   7   -1.10    2.30
   0 -18  -7   -0.10    1.90
   0  18   7    0.80    1.50
   0  18  -7    0.80    1.30
  -1 -18  -7   49.99    5.00
  -1  18  -7   57.99    3.40
   1  18   7   55.09    3.70
  -2  18  -7   34.90    2.80
   2  18   7   33.60    2.80
   3  18   7    3.80    1.30
  -3  18  -7    1.80    1.80
  -3 -19   7    7.20    2.00
   3 -19  -7    4.70    1.40
  -3  19   7    6.20    1.60
  -3  19   7    3.50    1.10
   3  19  -7    5.90    1.30
   2 -19  -7   -0.70    1.40
  -2 -19   7    0.50    2.00
   2  19  -7    0.90    0.90
  -2  19   7   -0.20    1.20
  -2  19   7   -1.20    1.30
  -1 -19   7    1.00    2.20
   1 -19  -7    3.30    1.80
  -1  19   7    3.90    1.30
  -1  19   7    2.20    2.00
   1  19  -7    2.80    1.10
   0 -19  -7    5.90    2.20
   0  19   7    3.60    1.30
   0  19  -7    6.90    1.60
   1  19   7   14.70    2.10
  -1  19  -7   16.80    1.80
  -2  19  -7    9.00    1.90
   2  19   7    5.30    1.20
   3  19   7    4.70    1.40
   3 -20  -7   -0.80    1.30
  -3  20   7   -0.60    1.00
   3  20  -7    2.00    0.90
   2 -20  -7    4.10    1.50
  -2 -20   7    3.90    2.50
  -2  20   7    2.10    1.20
  -2  20   7    2.60    1.60
   2  20  -7    2.30    0.90
  -1 -20   7   35.80    4.80
   1 -20  -7   28.30    3.20
  -1  20   7   25.50    2.40
   1  20  -7   26.60    2.10
   0  20   7    8.20    1.70
   0  20  -7   11.10    1.70
   1  20   7    8.60    1.70
  -1  20  -7    9.50    1.60
   2  20   7    2.70    1.10
  -2  20  -7    4.00    1.30
   2 -21  -7    4.40    1.90
   2  21  -7    1.40    0.80
  -2  21   7    0.50    2.00
  -2  21   7    0.50    1.10
   1  21  -7   11.20    1.40
  -1  21   7    7.90    1.70
   0  21  -7   76.09    4.00
   0  21   7   69.39    4.00
  -1  21  -7   41.10    2.50
   1  21   7   38.80    2.60
   2  21   7   -0.10    1.00
  -2  21  -7    1.60    1.30
   1  22  -7    4.80    1.20
  -1  22   7    5.60    1.40
   0  22  -7    2.90    0.90
   0  22   7    2.00    0.90
   1  22   7    0.50    0.80
  -1  22  -7    2.00    0.80
  -6   0   8    3.40    1.50
  -6   0   8    2.00    1.20
  -6   0   8    4.70    3.30
  -5   0   8    1.70    2.50
  -5   0   8    1.10    1.70
  -5   0   8    1.00    1.80
  -4   0   8   11.20    2.50
  -4   0   8   13.00    3.90
  -4   0   8   11.50    3.00
  -3   0   8   35.00    3.20
  -3   0   8   30.80    3.50
  -3   0   8   28.20    4.60
  -2   0   8 1462.45   67.79
  -1   0   8    1.60    1.50
   0   0   8   30.80    2.50
   0   0   8   26.00    3.30
   0   0   8   28.70    3.20
   1   0   8  117.09    7.90
   1   0   8  122.69    8.40
  -2   0  -8 1001.40   47.40
  -2   0  -8  962.40   47.20
   2   0   8 1045.70   49.10
  -3   0  -8  124.29    7.40
  -3   0  -8  110.29    7.60
  -4   0  -8  132.49    8.60
  -4   0  -8  140.79    8.20
  -5   0  -8  202.18   11.30
  -5   0  -8  212.18   11.20
  -6   0  -8    2.90    1.50
  -6  -1   8   33.50    3.00
  -6  -1   8   35.40    2.90
  -6   1   8   39.80    3.20
  -6   1   8   37.40    2.70
  -5  -1   8   35.40    3.80
  -5  -1   8   37.70    3.40
  -5   1   8   44.00    4.60
  -5   1   8   38.70    3.30
  -5   1   8   46.70    3.80
  -4  -1   8   38.10    5.30
  -4  -1   8   40.80    4.00
  -4  -1   8   48.80    3.60
  -4   1   8   50.29    5.80
  -4   1   8   43.20    3.60
  -4   1   8   44.30    4.00
  -3  -1   8    1.00    1.90
  -3  -1   8   -0.40    2.70
  -3  -1   8    3.40    1.70
  -3   1   8    0.70    1.90
  -3   1   8    3.50    2.60
  -3   1   8    0.20    1.60
  -2  -1   8 1142.29   53.09
  -1  -1   8   64.09    3.90
  -1   1   8   61.99    4.10
   0  -1   8   66.09    4.40
   0  -1   8   67.39    4.30
   0  -1   8   66.69    3.90
   0   1   8   56.99    5.20
   0   1   8   63.19    3.80
   1  -1   8    0.70    2.40
   1  -1   8    1.10    2.80
   1   1   8   -2.90    2.40
   1   1   8   -1.50    2.40
  -2  -1  -8  319.97   17.40
   2  -1   8  369.26   20.20
  -2  -1  -8  345.97   17.00
  -2   1  -8  393.26   19.70
  -2   1  -8  353.96   17.60
   2   1   8  351.76   20.40
  -3  -1  -8   -2.60    2.70
  -3  -1  -8   -1.40    1.60
  -3  -1  -8   -0.10    2.20
  -3   1  -8   -0.60    2.00
  -3   1  -8    1.20    2.40
  -4  -1  -8   19.70    3.70
  -4  -1  -8   21.50    4.70
  -4   1  -8   20.50    3.70
  -4   1  -8   18.60    4.40
  -5  -1  -8    1.10    2.10
  -5  -1  -8    3.20    2.80
  -5   1  -8   -1.60    2.40
  -5   1  -8   -2.00    1.90
  -6  -1  -8    2.80    1.30
  -6   1  -8    1.30    2.10
   6   1   8   -0.70    2.70
  -6   1  -8    3.50    1.90
  -6  -2   8   40.30    3.10
  -6  -2   8   34.30    3.00
  -6   2   8   43.30    2.90
  -6   2   8   40.70    3.30
  -6   2   8   42.00    4.30
  -5  -2   8  385.26   18.40
  -5  -2   8  369.36   18.60
  -5   2   8  389.36   18.50
  -5   2   8  386.26   18.60
  -4  -2   8    1.30    1.70
  -4  -2   8   -1.20    3.20
  -4  -2   8    1.60    1.60
  -4   2   8    1.10    2.20
  -4   2   8   -0.10    1.80
  -4   2   8    3.80    1.70
  -3  -2   8    6.40    2.20
  -3  -2   8    2.90    1.90
  -3  -2   8    2.60    1.50
  -3  -2   8   -1.00    3.30
  -3   2   8   -0.30    1.60
  -3   2   8    2.20    2.20
  -3   2   8    1.90    2.00
  -2  -2   8   28.10    2.80
  -1  -2   8  514.05   24.80
  -1   2   8  537.55   24.70
   0  -2   8   29.90    3.30
   0  -2   8   27.50    2.90
   0  -2   8   28.60    2.40
   0   2   8   33.80    3.80
   1  -2   8  640.54   32.10
   1  -2   8  671.63   32.10
   1  -2   8  669.43   31.00
   1   2   8  667.83   32.20
  -2  -2  -8 1211.68   53.59
   2  -2   8 1162.78   55.69
  -2  -2  -8 1130.69   53.89
  -2   2  -8  992.60   54.49
  -2   2  -8 1142.59   53.89
   2   2   8 1265.07   56.49
  -3  -2  -8  170.78    9.40
  -3  -2  -8  181.48    8.90
  -3  -2  -8  162.38    9.80
  -3   2  -8  165.68    9.50
  -3   2  -8  159.58    9.50
  -4  -2  -8   92.69    7.40
  -4  -2  -8   90.49    6.70
  -4   2  -8  107.79    7.10
  -4   2  -8  103.79    6.60
   5  -2   8    3.70    2.00
  -5  -2  -8    5.80    2.20
  -5   2  -8    5.50    2.40
  -5   2  -8    4.60    2.40
  -6  -2  -8    2.60    1.40
  -6   2  -8    1.80    1.40
  -6   2  -8   -0.30    1.70
   6   2   8    3.90    2.20
  -6  -3   8    2.30    1.20
  -6  -3   8   -0.10    1.20
  -6   3   8    1.60    1.10
  -6   3   8    1.60    1.60
  -6   3   8   -0.40    1.80
  -5  -3   8  129.19    7.20
  -5  -3   8  129.69    7.40
  -5   3   8  134.59    7.70
  -5   3   8  132.19    7.30
  -5   3   8  137.69    7.70
  -4  -3   8  131.29    7.00
  -4  -3   8  125.69    7.20
  -4   3   8  124.59    7.60
  -4   3   8  131.49    7.00
  -4   3   8  126.79    7.30
  -3  -3   8   85.79    5.40
  -3  -3   8   67.29    7.30
  -3  -3   8   93.59    5.00
  -3  -3   8   85.29    5.40
  -3   3   8   78.89    5.00
  -3   3   8   86.09    5.40
  -3   3   8   82.49    5.70
  -2  -3   8  415.56   19.90
  -1  -3   8    2.20    1.10
   1  -3  -8    2.20    1.50
  -1   3   8   -0.70    1.70
   0  -3   8   53.89    3.40
   0  -3   8   51.19    4.40
   0  -3   8   56.59    3.90
   0  -3  -8   58.09    4.80
   0   3   8   56.79    4.90
   1  -3   8  216.78   10.50
  -1  -3  -8  221.98   10.50
   1  -3   8  200.98   12.60
   1  -3   8  220.78   12.00
   1   3   8  197.38   12.80
   2  -3   8  198.68   13.90
  -2  -3  -8  202.88    9.60
  -2  -3  -8  180.78   10.30
  -2   3  -8  174.98   10.50
  -2   3  -8  191.28   10.20
  -3  -3  -8   29.00    3.00
  -3  -3  -8   25.80    4.00
  -3  -3  -8   18.30    5.50
  -3   3  -8   30.50    3.90
  -3   3  -8   26.10    4.20
  -4  -3  -8  140.19    8.00
  -4  -3  -8  143.09    8.50
  -4  -3  -8  147.89    9.30
  -4   3  -8  131.39    8.20
  -4   3  -8  135.69    8.50
  -5  -3  -8  285.57   15.00
   5  -3   8  271.67   14.60
  -5   3  -8  313.57   15.10
  -5   3  -8  308.47   15.00
  -6  -3  -8   19.30    2.70
  -6   3  -8   24.10    2.90
  -6   3  -8   19.40    2.50
  -6  -4   8   15.90    2.10
  -6  -4   8   17.90    2.30
  -6   4   8   16.00    2.00
  -6   4   8   24.20    2.70
  -6   4   8   15.50    2.60
  -5  -4   8   37.30    3.60
  -5  -4   8   33.60    3.20
  -5   4   8   39.60    4.00
  -5   4   8   40.40    4.00
  -5   4   8   39.20    3.50
  -4  -4   8  493.85   22.50
  -4  -4   8  490.25   22.90
  -4  -4   8  473.15   22.60
  -4   4   8  475.25   22.80
  -4   4   8  465.05   22.70
  -4   4   8  465.15   22.50
  -4   4   8  425.16   22.80
  -3  -4   8    0.50    2.00
  -3  -4   8    2.60    1.60
  -3  -4   8   11.00    2.70
  -3   4   8    3.00    1.70
  -3   4   8    0.90    2.20
  -3   4   8    4.30    2.00
  -2  -4   8    6.50    1.70
  -2  -4   8   -1.00    2.60
  -2   4   8    5.70    2.00
  -2   4   8    3.40    2.10
  -1  -4   8    9.50    1.80
   1  -4  -8   13.50    3.50
  -1   4   8   11.60    2.50
   0  -4   8    5.90    1.70
   0  -4  -8    5.10    2.60
   0  -4   8    5.70    1.50
   0  -4   8   11.50    3.50
   0   4   8    4.20    2.60
   1  -4   8  114.89    6.00
   1  -4   8  123.29    9.70
  -1  -4  -8  108.89    6.10
   1  -4   8  110.99    7.80
   2  -4   8   46.90    3.30
  -2  -4  -8   47.80    3.30
  -2  -4  -8   50.89    4.40
  -2   4  -8   43.80    5.50
  -2   4  -8   42.40    4.50
  -3  -4  -8  239.78   11.40
  -3  -4  -8  208.88   12.50
  -3  -4  -8  222.88   11.90
   3  -4   8  227.88   11.20
  -3   4  -8  216.48   11.80
  -3   4  -8  215.88   11.80
  -4  -4  -8    2.00    1.80
  -4  -4  -8    3.30    2.40
   4  -4   8    1.00    1.90
  -4   4  -8   -1.10    2.10
  -4   4  -8    0.70    2.30
  -5  -4  -8   88.99    6.10
   5  -4   8   76.79    5.60
  -5   4  -8   79.79    5.60
  -5   4  -8   86.89    6.00
  -6  -4  -8    2.60    1.50
  -6   4  -8    2.30    1.80
  -6   4  -8    0.90    1.40
  -6  -5   8   27.60    2.50
  -6  -5   8   31.90    2.70
  -6   5   8   22.60    2.90
  -6   5   8   26.50    2.40
  -6   5   8   27.70    2.90
  -5  -5   8   20.80    2.70
  -5  -5   8   22.30    2.90
  -5   5   8   19.90    2.80
  -5   5   8   19.50    3.40
  -5   5   8   17.10    3.40
  -4  -5   8  330.37   15.80
  -4  -5   8  310.17   15.40
  -4  -5   8  323.47   15.20
  -4   5   8  302.57   15.50
  -4   5   8  313.87   15.50
  -4   5   8  304.37   15.20
  -4   5   8  291.97   15.60
  -3  -5   8   25.00    3.10
  -3  -5   8   21.80    3.10
  -3  -5   8   21.20    2.70
  -3   5   8   15.20    3.10
  -3   5   8   19.50    3.50
  -3   5   8   17.40    2.80
  -3   5   8   26.00    4.10
  -2  -5   8  108.59    6.10
  -2  -5   8  108.09    6.00
  -2  -5   8  108.19    6.40
  -2   5   8  110.89    6.60
  -2   5   8  100.59    6.20
  -1  -5   8   28.20    2.50
   1  -5  -8   21.60    4.40
  -1   5   8   17.60    5.50
   0  -5   8    0.70    1.10
   0  -5   8    1.40    2.70
   0  -5   8    3.90    2.00
   0  -5  -8   -0.60    2.40
   0   5   8   -3.30    2.90
   1  -5   8  267.67   12.60
  -1  -5  -8  249.08   15.10
   1  -5   8  245.78   14.10
  -1  -5  -8  275.97   12.70
   1  -5   8  243.48   16.30
  -2  -5  -8   14.80    3.30
   2  -5   8   12.10    2.10
  -2  -5  -8   17.10    2.30
  -2   5  -8   11.00    2.70
  -2   5  -8   12.80    3.20
  -3  -5  -8  121.99    7.50
  -3  -5  -8  128.79    6.90
   3  -5   8  124.09    6.70
  -3   5  -8  114.79    7.60
  -3   5  -8  113.09    7.50
  -4  -5  -8    0.90    2.00
  -4  -5  -8    0.00    2.20
   4  -5   8    2.60    2.10
  -4   5  -8    4.90    2.50
  -4   5  -8    1.60    2.00
  -5  -5  -8  123.69    8.20
  -5   5  -8  131.19    7.40
  -5   5  -8  122.79    7.80
  -6  -5  -8   26.70    3.50
  -6   5  -8   29.70    2.60
  -6   5  -8   26.90    2.80
  -6  -6   8   18.30    2.10
  -6  -6   8   17.10    2.00
  -6   6   8   17.90    2.80
  -6   6   8   14.40    2.30
  -6   6   8   11.90    1.90
  -5  -6   8    2.30    1.60
  -5  -6   8    1.70    1.50
  -5   6   8    2.20    1.90
  -5   6   8    1.50    1.50
  -5   6   8    1.10    2.00
  -4  -6   8    1.90    1.80
  -4  -6   8    3.80    1.70
  -4  -6   8    0.30    2.40
  -4   6   8    4.40    2.30
  -4   6   8   -0.50    2.00
  -4   6   8    2.20    1.90
  -4   6   8    2.70    1.60
  -3  -6   8  137.49    7.40
  -3  -6   8  134.89    7.60
  -3  -6   8  133.49    7.20
  -3   6   8  131.79    7.50
  -3   6   8  135.19    7.70
  -3   6   8  135.09    7.20
  -2  -6   8  153.38    8.10
  -2  -6   8  153.48    7.90
  -2  -6   8  156.68    7.80
  -2   6   8  136.99    8.10
  -2   6   8  149.19    8.30
  -2   6   8  135.99    8.00
   1  -6  -8  242.48   13.40
   0  -6   8   35.60    4.80
   0  -6   8   36.20    2.70
   0  -6  -8   36.30    6.30
   1  -6   8  751.32   35.70
  -1  -6  -8  718.13   34.60
  -1  -6  -8  719.23   36.40
  -1  -6  -8  749.92   34.30
   1  -6   8  717.23   34.30
  -2  -6  -8    6.80    1.80
  -2  -6  -8    6.30    2.20
   2  -6   8    4.00    1.40
  -2   6  -8    2.90    2.30
  -2   6  -8    2.10    3.00
   3  -6   8    8.00    2.40
  -3  -6  -8    2.10    3.40
  -3  -6  -8    5.30    1.90
  -3   6  -8    5.10    2.70
  -3   6  -8    4.80    2.60
  -4  -6  -8   19.30    4.00
  -4  -6  -8   11.40    2.80
   4  -6   8    9.60    2.90
  -4   6  -8   12.40    3.70
  -4   6  -8   11.80    2.60
  -5  -6  -8   12.40    3.50
  -5   6  -8    4.00    1.80
  -5   6  -8    3.40    1.90
  -6  -6  -8    4.60    2.10
  -6   6  -8    3.60    1.20
  -6   6  -8    2.20    1.30
  -6  -7   8   12.10    1.80
  -6  -7   8   16.40    2.00
  -6   7   8   10.50    1.80
  -6   7   8   10.70    2.30
  -5  -7   8   16.30    2.50
  -5  -7   8   20.00    2.80
  -5  -7   8   16.10    3.30
  -5   7   8   17.50    2.50
  -5   7   8   14.00    2.50
  -5   7   8   16.70    3.10
  -4  -7   8  455.65   21.50
  -4  -7   8  431.36   20.90
  -4  -7   8  425.06   21.20
  -4   7   8  433.36   21.20
  -4   7   8  445.46   21.40
  -4   7   8  433.96   21.30
  -4   7   8  440.76   21.00
  -3  -7   8  251.17   12.50
  -3  -7   8  250.67   12.70
  -3  -7   8  238.98   12.30
  -3   7   8  256.47   12.60
  -3   7   8  245.38   12.70
  -3   7   8  254.47   12.40
  -2  -7   8   26.30    2.70
  -2  -7   8   29.20    2.90
  -2  -7   8   28.10    3.50
  -2   7   8   27.00    3.80
  -2   7   8   25.10    3.30
  -2   7   8   25.70    3.10
  -1  -7   8  153.38    8.30
  -1  -7   8  175.68    8.30
   1  -7  -8  153.68   10.90
  -1   7   8  145.89    8.40
   0  -7  -8   13.90    3.50
   0  -7  -8   14.00    3.70
   0  -7   8   17.10    2.10
   1  -7   8  405.16   21.50
  -1  -7  -8  403.06   19.10
  -1  -7  -8  391.16   19.30
   1  -7   8  401.96   18.90
  -1   7  -8  374.66   19.50
  -2  -7  -8   14.90    2.40
  -2  -7  -8   19.90    3.70
   2  -7   8   15.70    2.30
  -2   7  -8   13.20    3.80
  -2   7  -8   20.80    5.60
  -3  -7  -8   26.70    4.30
   3  -7   8   34.10    3.10
  -3  -7  -8   25.60    3.10
  -3   7  -8   29.30    4.30
  -3   7  -8   32.70    4.60
  -4  -7  -8  170.68    9.80
  -4  -7  -8  184.28   10.50
   4  -7   8  184.88    9.80
  -4   7  -8  201.38   10.30
  -4   7  -8  194.48   10.40
  -5  -7  -8    3.80    1.90
  -5  -7  -8    2.20    2.00
  -5   7  -8    1.70    1.60
  -5   7  -8   -0.10    1.50
  -6   7  -8   17.30    2.20
  -6   7  -8   16.20    2.30
  -6  -8   8   10.40    1.80
  -6  -8   8   10.70    1.60
  -6   8   8    9.70    2.80
  -6   8   8    9.10    1.70
  -5  -8   8    6.90    2.70
  -5  -8   8   12.00    2.40
  -5  -8   8   14.80    2.50
  -5   8   8    7.10    2.10
  -5   8   8   10.30    2.20
  -5   8   8    7.30    2.00
  -4  -8   8   17.60    2.60
  -4  -8   8   15.60    3.20
  -4  -8   8   16.20    2.80
  -4   8   8   15.50    3.30
  -4   8   8   17.20    2.70
  -4   8   8   17.20    3.30
  -3  -8   8  311.47   15.60
  -3  -8   8  297.17   15.70
  -3  -8   8  307.97   15.30
  -3   8   8  316.07   15.50
  -3   8   8  328.87   15.80
  -3   8   8  327.47   15.90
  -2  -8   8   37.40    3.40
  -2  -8   8   40.10    3.90
  -2  -8   8   43.50    3.40
  -2   8   8   47.90    3.80
  -2   8   8   43.70    3.70
  -2   8   8   41.90    4.20
  -1  -8   8   15.40    2.40
  -1  -8   8   17.00    2.90
   1  -8  -8   22.30    5.50
  -1   8   8   18.20    4.70
  -1   8   8   22.90    2.80
   0  -8   8  192.58    9.60
   0  -8  -8  159.58   13.30
   0  -8   8  178.48    9.90
   0  -8  -8  195.88   10.00
   0   8   8  201.68    9.70
  -1  -8  -8   24.30    3.10
  -1  -8  -8   38.10    4.00
   1  -8   8   29.40    2.70
   1   8   8   29.60    3.80
  -1   8  -8   23.90    5.00
  -2  -8  -8   20.80    3.40
   2  -8   8   11.90    2.40
  -2  -8  -8    6.50    1.90
  -2   8  -8   11.10    2.90
  -2   8  -8   20.00    5.90
  -3  -8  -8  283.67   13.50
  -3  -8  -8  261.97   14.00
   3  -8   8  270.87   13.40
  -3   8  -8  255.67   13.90
  -3   8  -8  264.67   13.90
  -4  -8  -8   30.80    4.50
   4  -8   8   30.40    4.10
  -4  -8  -8   24.90    3.60
  -4   8  -8   36.90    5.10
  -4   8  -8   24.70    4.10
  -5  -8  -8    2.60    1.90
  -5  -8  -8    5.00    2.20
  -5   8  -8    3.00    1.70
  -5   8  -8    3.20    1.60
  -6   8  -8    9.90    1.80
  -6   8  -8    6.90    1.90
  -6  -9   8    0.30    1.30
  -6  -9   8    1.00    0.90
  -6   9   8    1.30    1.00
  -6   9   8    3.50    2.00
  -5  -9   8   33.10    2.80
  -5  -9   8   32.00    2.90
  -5  -9   8   26.80    3.90
  -5   9   8   31.90    2.70
  -5   9   8   32.00    3.50
  -5   9   8   34.70    3.30
  -4  -9   8    0.70    1.50
  -4  -9   8   -0.80    1.70
  -4  -9   8    2.10    1.90
  -4   9   8   -0.30    1.90
  -4   9   8    0.70    1.50
  -4   9   8    1.70    1.90
  -3  -9   8  202.18   10.20
  -3  -9   8  197.18   10.30
  -3  -9   8  209.78   10.70
  -3   9   8  198.28   10.40
  -3   9   8  194.78   10.80
  -3   9   8  195.88   10.30
  -2  -9   8   -0.80    1.50
  -2  -9   8   -1.30    1.90
  -2  -9   8    1.10    1.50
  -2   9   8   -3.10    2.10
  -2   9   8    0.50    2.00
  -2   9   8   -0.40    1.80
  -1  -9   8   49.50    3.70
  -1  -9   8   42.00    5.00
  -1  -9   8   49.80    3.50
  -1   9   8   36.20    5.30
  -1   9   8   38.10    4.80
  -1   9   8   43.10    3.60
   0  -9  -8   54.59    4.60
   0  -9   8   59.89    3.90
   0   9   8   63.89    4.30
   1  -9   8   12.80    2.20
  -1  -9  -8   16.10    3.50
  -1  -9  -8   16.70    3.00
   1   9   8   15.30    3.00
  -1   9  -8    8.90    3.50
  -1   9  -8   15.00    3.40
  -2  -9  -8   90.79    5.60
  -2  -9  -8   76.49    5.10
   2  -9   8   86.39    5.00
   2   9   8   79.19    5.70
  -2   9  -8   75.69    6.30
  -2   9  -8   63.69    7.00
   3  -9   8    0.90    2.10
  -3  -9  -8    2.90    2.30
  -3  -9  -8   -1.90    1.60
  -3   9  -8    1.40    2.40
  -3   9  -8   -1.40    2.30
  -4  -9  -8  273.27   13.70
  -4  -9  -8  226.28   13.00
  -4   9  -8  275.97   14.20
  -4   9  -8  262.57   13.30
  -5  -9  -8    2.50    2.10
  -5  -9  -8    1.90    1.80
  -5   9  -8    2.40    1.50
  -5   9  -8    1.60    1.60
  -6   9  -8    6.40    1.80
  -6   9  -8    9.70    1.90
  -6 -10   8   47.30    2.90
  -6  10   8   43.50    3.10
  -6  10   8   46.60    2.80
  -5 -10   8   19.90    3.50
  -5 -10   8   17.00    2.20
  -5 -10   8   17.00    2.20
  -5  10   8   18.10    2.00
  -5  10   8   16.60    3.10
  -5  10   8   18.60    2.80
  -4 -10   8   -0.90    1.50
  -4 -10   8   -2.60    1.60
  -4 -10   8   -0.50    1.60
  -4  10   8    1.70    1.60
  -4  10   8    1.10    2.00
  -4  10   8   -2.60    1.80
  -3 -10   8  359.86   17.40
  -3 -10   8  356.16   17.50
  -3 -10   8  362.86   17.90
  -3  10   8  346.17   17.60
  -3  10   8  374.76   17.80
  -3  10   8  355.26   17.40
  -2 -10   8   29.50    3.00
  -2 -10   8   26.90    2.90
  -2 -10   8   26.60    3.50
  -2  10   8   22.90    3.10
  -2  10   8   27.80    3.30
  -2  10   8   26.70    4.30
  -1 -10   8   99.29    6.90
  -1 -10   8  105.59    6.10
  -1 -10   8   98.19    5.90
  -1  10   8  104.49    7.50
  -1  10   8  102.49    6.60
  -1  10   8  117.79    6.10
   0 -10  -8  124.69    7.60
   0 -10   8  138.49    7.40
   0  10   8  144.59    7.40
   1 -10   8   13.70    2.50
  -1 -10  -8   14.20    3.60
  -1 -10  -8   12.10    3.20
  -1  10  -8   21.30    3.10
   1  10   8   16.40    3.00
  -1  10  -8   22.80    5.60
  -2 -10  -8    9.10    2.30
   2 -10   8   12.30    2.60
   2  10   8   10.90    2.50
  -3 -10  -8   60.39    5.20
   3 -10   8   61.59    4.70
  -3 -10  -8   40.40    5.60
  -3  10  -8   55.79    7.10
  -3  10  -8   52.79    5.50
  -4 -10  -8   -0.10    1.80
  -4 -10  -8   -0.20    2.40
  -4  10  -8   -0.40    1.80
  -4  10  -8    1.10    2.00
  -5 -10  -8    7.60    2.60
  -5 -10  -8    8.30    2.40
  -5  10  -8    5.40    1.60
  -5  10  -8    8.30    2.40
  -6 -11   8    0.30    0.80
   6 -11  -8   -3.40    1.50
  -6  11   8    0.10    0.90
  -6  11   8    0.70    1.10
  -5 -11   8    9.90    1.90
  -5 -11   8   11.80    3.20
  -5 -11   8   10.30    2.00
  -5  11   8    7.10    2.00
  -5  11   8    7.90    2.30
  -5  11   8   10.50    1.80
  -4 -11   8   16.10    2.60
  -4 -11   8   18.50    2.80
  -4 -11   8   21.00    2.60
  -4  11   8   12.60    2.40
  -4  11   8   13.00    3.10
  -4  11   8   12.10    3.10
  -3 -11   8   35.10    3.50
  -3 -11   8   34.40    3.10
  -3  11   8   35.10    3.60
  -3  11   8   37.40    3.30
  -3  11   8   37.90    4.10
  -2 -11   8    4.40    2.00
  -2 -11   8    1.60    1.60
  -2 -11   8    2.80    1.60
  -2  11   8    0.40    1.90
  -2  11   8    0.80    1.60
  -2  11   8   -0.10    3.00
  -1 -11   8   78.19    5.00
  -1 -11   8   70.89    5.70
  -1 -11   8   72.59    4.70
  -1  11   8   72.49    4.80
  -1  11   8   66.09    7.10
  -1  11   8   82.59    5.50
   0 -11  -8  179.98    9.90
   0 -11   8  192.88    9.80
   0  11   8  186.78    9.60
   1 -11   8    0.60    1.70
  -1 -11  -8    1.20    2.60
  -1 -11  -8    2.00    1.80
  -1  11  -8    0.50    1.70
  -1  11  -8    1.20    3.50
   1  11   8   -0.60    1.70
  -2 -11  -8   48.40    4.30
  -2 -11  -8   32.00    3.70
   2 -11   8   37.40    3.80
  -2  11  -8   38.70    5.20
   2  11   8   34.60    3.80
  -2  11  -8   35.10    4.20
  -3 -11  -8  133.89    7.50
   3 -11   8  120.89    7.90
  -3 -11  -8  149.29    8.40
  -3  11  -8  133.69    8.30
  -3  11  -8  129.39    8.10
  -4 -11  -8   17.30    2.80
  -4 -11  -8   15.00    3.90
  -4  11  -8   12.30    3.50
  -4  11  -8   21.30    4.10
  -5 -11  -8   22.50    2.90
  -5  11  -8   21.40    2.60
  -5  11  -8   19.20    2.60
  -5 -12   8   25.10    3.40
  -5 -12   8   21.00    2.10
  -5  12   8   18.90    2.60
  -5  12   8   20.10    2.10
  -5  12   8   22.40    3.10
  -4 -12   8  387.26   20.20
  -4 -12   8  417.16   19.90
  -4 -12   8  404.16   19.70
  -4  12   8  416.66   20.00
  -4  12   8  426.86   20.10
  -4  12   8  425.26   19.80
  -3 -12   8   12.90    2.50
  -3 -12   8   12.00    2.50
  -3 -12   8    9.80    2.70
  -3  12   8   15.90    2.90
  -3  12   8   10.00    2.50
  -3  12   8   16.50    2.70
  -2 -12   8  225.08   11.50
  -2 -12   8  222.28   11.00
  -2 -12   8  216.28   11.20
  -2  12   8  217.28   11.10
  -2  12   8  213.08   11.10
  -1 -12   8    3.60    2.50
   1 -12  -8    2.30    1.70
  -1  12   8    3.10    2.50
  -1  12   8    4.20    1.80
   0 -12  -8   39.50    4.10
   0 -12   8   38.90    3.50
   0  12   8   35.00    3.30
  -1 -12  -8   31.60    3.90
  -1 -12  -8   29.90    4.70
   1 -12   8   37.10    3.60
  -1  12  -8   36.60    3.10
   1  12   8   29.90    3.20
   2 -12   8   89.69    5.80
  -2 -12  -8   79.59    5.70
  -2 -12  -8   87.39    6.10
   2  12   8   80.19    5.40
  -2  12  -8   84.29    5.50
  -2  12  -8   99.39    7.00
  -3 -12  -8    8.90    2.30
  -3 -12  -8    5.90    2.60
  -3  12  -8    5.90    2.80
  -3  12  -8    7.70    2.70
   3  12   8   14.30    3.70
  -4 -12  -8   46.00    4.90
  -4 -12  -8   53.09    4.10
  -4  12  -8   50.39    4.30
  -4  12  -8   53.89    4.40
  -5  12  -8   42.60    3.30
  -5  12  -8   43.40    3.20
  -5 -13   8    4.90    2.20
  -5 -13   8    6.40    1.60
  -5  13   8    6.60    2.40
  -5  13   8    7.10    1.40
  -5  13   8    6.00    1.80
  -4 -13   8   15.40    2.40
  -4 -13   8   15.90    2.80
  -4 -13   8   18.20    2.20
  -4  13   8   10.40    2.10
  -4  13   8   14.60    2.70
  -4  13   8   19.00    3.10
  -3 -13   8   16.80    2.80
  -3 -13   8   16.70    2.70
  -3 -13   8   18.30    2.70
  -3  13   8   20.80    4.10
  -3  13   8   17.20    2.80
  -3  13   8   14.20    2.80
  -2 -13   8  318.07   15.80
  -2 -13   8  320.07   15.90
  -2  13   8  343.87   16.40
  -2  13   8  320.37   15.80
  -2  13   8  315.27   15.90
  -1 -13   8    5.10    2.50
   1 -13  -8    2.90    1.60
  -1 -13   8    2.90    2.00
  -1  13   8    2.10    2.40
  -1  13   8    1.90    1.70
   0 -13  -8  156.68    9.20
   0 -13   8  174.58    9.00
   0  13   8  164.78    8.70
   1 -13   8    2.20    2.00
  -1 -13  -8   -1.10    1.90
  -1  13  -8   -1.90    1.50
   1  13   8   -0.10    1.70
  -2 -13  -8   98.09    6.20
  -2 -13  -8   99.79    6.50
   2 -13   8   91.19    6.30
   2  13   8  100.09    5.70
  -2  13  -8   96.09    5.80
  -2  13  -8   85.89    7.60
  -3 -13  -8  128.79    7.60
  -3 -13  -8  134.79    8.30
   3  13   8  141.79    7.70
  -3  13  -8  135.99    8.10
  -4 -13  -8   22.20    3.10
  -4  13  -8   19.60    3.30
  -4  13  -8   23.00    3.30
  -5  13  -8    9.40    2.00
  -5  13  -8    4.10    1.70
  -5 -14   8   29.80    4.50
  -5 -14   8   22.10    1.90
  -5  14   8   26.20    2.00
  -4 -14   8    1.20    1.10
  -4 -14   8    1.80    1.70
  -4  14   8    0.50    1.10
  -4  14   8    0.80    1.70
  -4  14   8    2.80    1.60
  -3 -14   8   13.30    2.50
  -3 -14   8    8.70    2.60
  -3  14   8   12.70    2.70
  -3  14   8   15.40    4.00
  -3  14   8   13.70    2.70
  -2 -14   8   81.09    5.30
  -2 -14   8   85.69    5.30
  -2  14   8   87.29    7.30
  -2  14   8   88.49    5.40
  -2  14   8   83.09    5.40
  -1 -14   8    3.70    2.50
   1 -14  -8    2.60    1.90
  -1  14   8    1.20    1.50
  -1  14   8    2.10    2.40
   0 -14   8   44.80    3.90
   0 -14  -8   44.90    4.60
   0  14  -8   41.60    3.30
   0  14   8   44.50    3.50
  -1 -14  -8   32.20    4.20
   1 -14   8   27.30    3.80
  -1  14  -8   36.90    3.10
   1  14   8   30.40    3.30
  -2 -14  -8    0.10    2.20
  -2 -14  -8    1.10    2.60
   2 -14   8    5.50    2.90
  -2  14  -8    2.90    1.90
   2  14   8    1.50    1.70
  -2  14  -8   -0.60    3.50
  -3 -14  -8    6.80    2.40
  -3 -14  -8   14.50    3.20
  -3  14  -8   13.30    4.00
   3  14   8   12.10    3.10
  -4 -14  -8    6.00    2.10
  -4  14  -8    6.90    2.30
  -4  14  -8   10.10    2.80
  -5  14  -8   49.30    3.40
  -5 -15   8   53.19    3.00
   5 -15  -8   53.89    3.30
  -5  15   8   48.10    2.90
  -4 -15   8   46.00    3.60
  -4 -15   8   42.80    2.90
  -4  15   8   41.40    3.30
  -4  15   8   38.80    3.10
  -4  15   8   41.80    3.70
  -3 -15   8   27.30    3.20
  -3  15   8   26.20    4.20
  -3  15   8   28.90    3.40
  -2 -15   8   36.20    3.60
  -2 -15   8   41.70    3.60
   2 -15  -8   45.00    4.00
  -2  15   8   42.20    3.70
  -2  15   8   41.00    3.80
   1 -15  -8   12.40    3.20
  -1 -15   8   11.50    2.50
  -1 -15   8   15.70    2.70
  -1  15   8   11.20    2.50
  -1  15   8   15.40    2.70
   0 -15  -8  153.98    8.80
   0 -15   8  148.09    8.40
   0  15   8  159.18    8.30
   0  15  -8  160.78    8.30
  -1 -15  -8    8.10    2.50
   1 -15   8    5.90    2.10
   1  15   8   12.00    2.60
  -1  15  -8   12.10    2.40
  -2 -15  -8   29.20    5.80
  -2 -15  -8   27.50    4.50
   2  15   8   29.00    3.20
  -2  15  -8   27.20    3.10
  -3 -15  -8   -2.40    2.70
  -3 -15  -8   -1.00    2.40
   3  15   8   -0.10    1.70
  -3  15  -8    2.10    2.50
  -4 -15  -8    4.30    2.30
  -4  15  -8    2.60    1.80
  -4 -16   8   26.70    2.90
  -4 -16   8   28.80    2.30
   4 -16  -8   28.80    2.90
  -4  16   8   25.50    2.90
  -4  16   8   25.50    2.20
   3 -16  -8   -0.10    1.40
  -3 -16   8    1.80    1.30
  -3 -16   8    0.10    1.50
  -3  16   8   -1.40    1.30
  -3  16   8   -1.30    1.30
  -2 -16   8  212.78   10.10
  -2 -16   8  187.68   10.40
   2 -16  -8  195.18   10.40
  -2  16   8  190.88   10.10
  -2  16   8  193.48    9.90
  -1 -16   8   19.80    3.60
  -1 -16   8   16.90    2.80
   1 -16  -8   17.40    3.40
  -1  16   8   20.70    2.70
  -1  16   8   19.20    3.60
   0 -16   8   17.40    3.10
   0 -16  -8   29.60    3.90
   0  16  -8   25.80    2.60
   0  16   8   26.00    2.90
  -1 -16  -8    3.30    2.40
   1 -16   8    0.40    2.20
   1  16   8    1.40    1.50
  -1  16  -8    0.50    1.50
  -2 -16  -8   89.69    6.40
  -2  16  -8   87.29    5.40
   2  16   8  103.29    5.50
  -3 -16  -8  137.89    8.20
   3  16   8  136.79    7.20
  -4 -17   8    4.40    1.00
  -4 -17   8    3.40    1.80
   4 -17  -8    3.80    1.30
  -4  17   8    2.30    1.90
  -4  17   8    4.80    1.00
   4  17  -8    4.30    1.00
   3 -17  -8    0.90    1.20
  -3 -17   8   -0.50    2.30
  -3 -17   8   -1.10    1.10
  -3  17   8    0.50    1.30
  -3  17   8    1.30    1.20
  -2 -17   8    1.50    1.70
  -2 -17   8   -1.60    1.40
   2 -17  -8    1.60    1.50
  -2  17   8   -1.20    1.50
  -2  17   8    2.00    1.30
   1 -17  -8   13.70    3.50
  -1 -17   8    7.30    2.10
  -1  17   8   11.40    2.40
  -1  17   8   16.00    3.60
   1  17  -8   10.50    2.00
   0 -17  -8   52.29    4.60
   0 -17   8   45.70    4.20
   0  17   8   49.90    3.60
   0  17  -8   50.89    3.40
  -1 -17  -8   24.70    4.00
   1  17   8   34.70    4.10
  -1  17  -8   31.00    2.60
  -2 -17  -8   32.10    4.50
  -2  17  -8   33.10    2.90
   2  17   8   32.40    2.80
   3  17   8    3.20    1.50
   4 -18  -8    8.60    1.90
  -4  18   8   10.80    1.40
   4  18  -8   11.10    1.50
  -3 -18   8   18.30    2.70
   3 -18  -8   20.20    2.40
  -3 -18   8   19.50    2.00
  -3  18   8   18.60    1.90
   3  18  -8   19.40    1.80
  -3  18   8   19.90    2.30
   2 -18  -8    2.00    1.30
  -2 -18   8    0.40    1.60
  -2  18   8    3.90    1.70
  -2  18   8    2.80    1.30
   2  18  -8    0.70    1.00
   1 -18  -8   36.80    3.60
  -1 -18   8   38.20    3.70
  -1  18   8   36.00    2.90
   1  18  -8   35.20    2.60
   0 -18   8   11.90    3.30
   0 -18  -8   10.40    3.20
   0  18   8    8.30    1.90
   0  18  -8    8.20    1.70
  -1 -18  -8    1.90    1.90
   1  18   8    1.40    1.20
  -1  18  -8   -0.40    1.10
   2  18   8   32.00    2.70
  -2  18  -8   36.20    2.80
   3  18   8   14.30    2.40
   3 -19  -8    6.90    1.90
  -3 -19   8    4.70    2.20
  -3  19   8    5.20    1.20
  -3  19   8    5.20    1.40
   3  19  -8    5.90    1.20
  -2 -19   8    0.70    1.90
   2 -19  -8    1.60    1.40
   2  19  -8    2.60    1.00
  -2  19   8    1.30    1.00
  -2  19   8    1.60    1.40
   1 -19  -8    5.70    1.70
  -1 -19   8    4.70    2.20
   1  19  -8    4.10    1.00
  -1  19   8    3.60    1.20
   0 -19  -8    0.30    1.90
   0  19   8    0.20    1.10
   0  19  -8    0.90    1.00
  -1  19  -8    0.80    1.00
   2  19   8    1.50    1.10
  -2  19  -8    0.00    1.90
   3 -20  -8    2.90    1.40
   3  20  -8    6.00    1.20
   2 -20  -8   -0.10    1.40
  -2  20   8    2.20    1.00
   2  20  -8    2.10    0.80
  -1 -20   8    0.80    4.30
   1 -20  -8   -0.20    1.70
   1  20  -8   -0.20    0.90
  -1  20   8    0.00    1.00
   0 -20  -8   23.60    3.60
   0  20   8   18.10    2.00
   0  20  -8   25.50    2.10
  -1  20  -8    6.40    1.50
   1  20   8    4.60    1.20
   2  20   8   11.90    1.70
  -2  20  -8    8.20    1.50
   2  21  -8   -0.10    0.70
  -2  21   8    1.70    1.20
   1  21  -8   36.90    2.20
  -1  21   8   32.00    2.40
   0  21  -8   41.90    2.60
   0  21   8   44.00    2.70
   1  21   8    8.70    1.40
  -1  21  -8   10.40    1.60
  -6   0   9    2.90    1.30
  -6   0   9    2.00    1.30
  -5   0   9    2.80    1.90
  -5   0   9    4.30    3.00
  -5   0   9   -0.80    1.50
  -4   0   9    1.30    2.50
  -4   0   9    2.50    1.70
  -4   0   9    0.90    1.90
  -3   0   9   -1.20    1.70
  -3   0   9    1.50    2.40
  -3   0   9   -0.60    1.80
  -2   0   9   -1.20    2.40
  -2   0   9    1.40    2.30
  -2   0   9    4.40    2.60
  -1   0   9    0.60    1.50
   0   0   9   -0.10    2.10
   0   0   9    0.70    1.30
   1   0   9    2.50    3.30
   1   0   9    4.80    3.90
  -2   0  -9   -1.60    2.10
  -2   0  -9    2.80    2.20
  -3   0  -9   -0.30    2.00
  -3   0  -9   -5.00    2.40
  -4   0  -9    0.40    2.50
  -4   0  -9   -0.90    2.00
  -5   0  -9   -1.70    1.90
  -5   0  -9   -2.00    2.20
  -6   0  -9   -0.70    1.20
  -6  -1   9   36.30    2.50
  -6  -1   9   34.80    2.90
  -6   1   9   33.60    2.90
  -6   1   9   28.50    2.60
  -6   1   9   34.40    4.10
  -5  -1   9   33.00    5.20
  -5  -1   9   32.70    3.40
  -5  -1   9   26.70    3.00
  -5   1   9   28.10    3.40
  -5   1   9   30.00    3.10
  -5   1   9   37.40    4.50
  -4  -1   9  414.36   20.40
  -4  -1   9  414.66   20.70
  -4   1   9  448.96   20.90
  -4   1   9  413.46   20.70
  -4   1   9  437.06   20.50
  -3  -1   9   10.30    2.60
  -3  -1   9    8.50    2.00
  -3  -1   9   10.60    2.50
  -3   1   9   12.20    2.60
  -3   1   9   13.50    2.90
  -3   1   9   12.90    3.90
  -2  -1   9  920.31   42.90
  -2  -1   9  943.21   42.80
  -2  -1   9  926.61   42.80
  -2  -1   9  863.21   43.00
  -2   1   9  936.11   43.00
  -2   1   9  895.21   42.80
  -1  -1   9  133.79    7.10
  -1   1   9  137.29    7.20
   0  -1   9  251.97   13.20
   0  -1   9  258.47   12.50
   0   1   9  263.47   13.40
   0   1   9  248.88   13.40
   0   1   9  265.07   12.50
   1  -1   9  234.48   13.60
   1  -1   9  210.88   14.50
   1   1   9  250.57   15.60
   1   1   9  238.98   14.00
  -2  -1  -9  293.77   14.50
  -2  -1  -9  275.47   14.50
  -2   1  -9  275.17   14.50
  -2   1  -9  295.07   14.50
  -3  -1  -9    3.30    2.60
  -3  -1  -9    1.80    2.20
  -3   1  -9    1.00    2.20
  -3   1  -9    0.30    2.50
  -4  -1  -9    3.20    2.70
  -4  -1  -9    1.20    1.90
  -4   1  -9    1.00    2.40
  -4   1  -9    1.20    2.20
  -5  -1  -9   17.90    4.50
  -5  -1  -9   15.80    4.10
   5  -1   9   13.20    2.70
  -5   1  -9   16.70    3.70
  -5   1  -9   15.80    3.40
  -6  -1  -9    1.40    1.30
  -6   1  -9    0.50    1.20
  -6   1  -9    1.20    2.20
  -6  -2   9   54.09    3.50
  -6  -2   9   51.89    3.20
  -6   2   9   56.29    3.40
  -6   2   9   53.49    4.40
  -6   2   9   47.10    3.50
  -5  -2   9   -3.10    1.50
  -5  -2   9    2.70    2.00
  -5   2   9    0.70    2.20
  -5   2   9   -1.10    1.50
  -4  -2   9  158.78    8.40
  -4  -2   9  142.59    9.40
  -4  -2   9  160.08    8.50
  -4   2   9  169.78    8.80
  -4   2   9  160.08    9.00
  -4   2   9  164.18    8.40
  -3  -2   9   27.20    4.10
  -3  -2   9   28.10    2.90
  -3  -2   9   21.50    3.20
  -3  -2   9   21.50    4.90
  -3   2   9   21.60    2.80
  -3   2   9   19.30    4.00
  -3   2   9   20.70    3.20
  -2  -2   9  158.48    8.70
  -2  -2   9  158.38    8.30
  -2  -2   9  161.58    8.40
  -2   2   9  161.48    8.50
  -2   2   9  148.99    9.80
  -2   2   9  162.38    8.90
  -1  -2   9   92.39    5.10
  -1   2   9   89.09    5.40
   0  -2   9  181.38    8.90
   0  -2   9  176.48    9.40
   0   2   9  167.78   10.10
   0   2   9  185.18    8.90
   1  -2   9   38.70    6.80
   1  -2   9   37.10    2.80
   1  -2   9   37.80    9.20
  -2  -2  -9   70.29    5.80
  -2  -2  -9   63.39    4.90
  -2   2  -9   65.79    5.50
  -2   2  -9   61.39    5.10
  -3  -2  -9   94.49    7.10
  -3  -2  -9  106.29    6.80
  -3   2  -9   96.49    6.70
  -3   2  -9  101.29    6.70
  -4  -2  -9   68.49    6.40
  -4  -2  -9   82.69    6.10
  -4   2  -9   77.69    6.00
  -4   2  -9   73.39    5.60
  -5  -2  -9    4.20    2.60
   5  -2   9    0.10    1.90
  -5   2  -9    1.90    1.90
  -6  -2  -9    5.00    1.30
  -6   2  -9    8.10    2.60
  -6   2  -9    4.20    1.90
  -6  -3   9   13.20    1.80
  -6  -3   9   18.10    2.20
  -6   3   9   12.80    2.90
  -6   3   9   16.00    2.40
  -6   3   9   15.90    1.90
  -5  -3   9    3.60    1.80
  -5  -3   9    1.10    1.60
  -5   3   9   -0.90    2.20
  -5   3   9    2.20    1.90
  -5   3   9   -0.30    1.80
  -4  -3   9  337.27   16.60
  -4  -3   9  349.57   16.80
  -4   3   9  350.86   16.90
  -4   3   9  329.17   17.00
  -4   3   9  340.97   16.60
  -3  -3   9  187.18   10.10
  -3  -3   9  186.88   10.00
  -3  -3   9  189.08    9.70
  -3   3   9  193.88    9.70
  -3   3   9  200.68   10.00
  -3   3   9  189.38   10.20
  -2  -3   9  170.08    8.60
  -2  -3   9  167.38    8.80
  -2  -3   9  151.98    9.80
  -2   3   9  164.58    9.00
  -2   3   9  168.58    8.80
  -2   3   9  170.98    8.80
  -1  -3   9  180.88    9.10
   0  -3   9    4.70    1.30
   0   3   9    4.10    3.20
   1  -3   9    0.10    1.20
   1  -3   9    6.00    3.60
  -1   3  -9    3.10    2.50
  -2  -3  -9   90.59    6.60
   2  -3   9   91.09    4.90
  -2  -3  -9   78.19    5.70
  -2  -3  -9   85.09    5.00
  -2   3  -9   67.99    6.10
  -2   3  -9   90.39    5.80
  -3  -3  -9    2.10    2.20
  -3  -3  -9    3.40    3.00
  -3  -3  -9    1.40    1.80
   3  -3   9    4.00    1.70
  -3   3  -9    6.10    3.90
  -3   3  -9    1.20    2.10
  -4  -3  -9  191.58   10.70
   4  -3   9  192.08   10.10
  -4  -3  -9  194.28   11.20
  -4   3  -9  194.78   10.60
  -4   3  -9  196.88   10.80
   5  -3   9   57.99    4.40
  -5  -3  -9   64.99    4.70
  -5   3  -9   58.89    4.60
  -5   3  -9   60.89    5.20
  -6  -3  -9    4.00    1.40
  -6   3  -9   -0.30    1.50
  -6   3  -9    0.20    1.10
  -6  -4   9    0.90    1.20
  -6  -4   9    1.00    1.10
  -6   4   9    2.60    1.20
  -6   4   9    1.50    1.60
  -6   4   9    1.30    1.40
  -5  -4   9   95.39    5.70
  -5  -4   9   90.29    5.50
  -5   4   9   92.99    6.20
  -5   4   9  100.99    6.10
  -4  -4   9  387.96   18.80
  -4  -4   9  378.56   19.00
  -4   4   9  401.86   19.20
  -4   4   9  394.66   19.10
  -4   4   9  390.26   18.90
  -3  -4   9   32.60    3.30
  -3  -4   9   41.20    3.40
  -3  -4   9   33.10    3.80
  -3   4   9   41.90    4.00
  -3   4   9   42.00    3.70
  -3   4   9   44.60    3.40
  -2  -4   9  217.28   11.00
  -2  -4   9  222.78   11.20
  -2  -4   9  210.68   11.10
  -2   4   9  228.18   11.20
  -2   4   9  221.48   11.50
  -2   4   9  220.88   11.10
  -1  -4   9   59.19    3.80
   0  -4   9  224.38   11.10
   1  -4   9   11.50    4.00
  -1  -4  -9   10.50    2.40
   1  -4   9   16.80    2.00
  -1   4  -9   19.40    3.80
  -2  -4  -9    2.80    2.90
  -2  -4  -9   -0.40    1.40
  -2  -4  -9    2.00    1.90
   2  -4   9    0.20    1.20
  -2   4  -9    0.50    2.00
  -2   4  -9    6.50    3.00
  -3  -4  -9   34.50    4.20
   3  -4   9   40.50    3.30
  -3  -4  -9   39.00    6.00
  -3  -4  -9   39.40    3.50
  -3   4  -9   33.10    4.50
  -3   4  -9   37.40    4.40
   4  -4   9  141.59    7.50
  -4  -4  -9  139.49    8.10
  -4  -4  -9  129.39    9.20
  -4   4  -9  122.39    8.50
  -4   4  -9  136.09    8.10
  -5  -4  -9    0.70    1.60
   5  -4   9    1.90    2.30
  -5   4  -9   -0.30    1.60
  -5   4  -9    3.30    1.60
  -6  -4  -9   19.80    2.60
  -6   4  -9   13.20    2.50
  -6   4  -9   19.10    2.20
  -6  -5   9   44.30    2.90
  -6  -5   9   41.50    2.90
  -6   5   9   42.30    2.80
  -6   5   9   40.60    3.10
  -5  -5   9  210.38   10.50
  -5  -5   9  206.18   10.20
  -5   5   9  201.98   10.30
  -5   5   9  196.08   10.60
  -5   5   9  198.98   10.60
  -4  -5   9  332.97   16.40
  -4  -5   9  324.17   16.00
  -4  -5   9  315.57   15.70
  -4   5   9  325.27   16.10
  -4   5   9  315.77   15.80
  -4   5   9  326.77   16.10
  -3  -5   9   21.80    3.10
  -3  -5   9   15.80    2.70
  -3  -5   9   19.20    3.00
  -3   5   9   22.30    3.40
  -3   5   9   25.30    2.90
  -3   5   9   21.60    3.20
  -2  -5   9    0.00    1.80
  -2  -5   9    0.40    1.50
  -2  -5   9    6.30    2.20
  -2   5   9    1.90    1.60
  -2   5   9    3.00    2.40
  -2   5   9   -0.30    2.20
   1  -5  -9   21.90    5.80
  -1  -5   9   26.40    2.50
  -1   5   9   13.20    3.90
  -1   5   9   19.40    3.50
   0  -5   9  317.97   15.40
   0  -5  -9  319.97   17.50
  -1  -5  -9  222.58   11.70
  -1  -5  -9  225.88   11.30
   1  -5   9  225.08   11.20
  -1  -5  -9  246.38   12.90
  -1   5  -9  216.98   11.90
  -2  -5  -9  178.08    9.10
   2  -5   9  178.48    9.10
  -2  -5  -9  188.68    9.70
  -2  -5  -9  169.68   10.50
  -2   5  -9  171.78    9.70
  -2   5  -9  164.78   10.00
   3  -5   9   53.69    3.90
  -3  -5  -9   49.10    3.90
  -3  -5  -9   46.80    4.70
  -3  -5  -9   44.20    6.70
  -3   5  -9   48.00    4.80
  -3   5  -9   50.59    5.00
   4  -5   9   14.00    2.80
  -4  -5  -9   16.70    2.70
  -4  -5  -9   17.00    4.10
  -4   5  -9   18.40    3.70
  -4   5  -9   11.70    2.70
  -5  -5  -9    1.80    1.70
  -5   5  -9    0.20    1.50
  -5   5  -9    0.20    1.70
  -6  -5  -9   20.40    2.90
  -6   5  -9   16.60    2.50
  -6   5  -9   20.30    2.20
  -6  -6   9   73.79    4.30
  -6  -6   9   78.89    4.30
  -6   6   9   78.19    4.50
  -5  -6   9   52.69    3.90
  -5  -6   9   57.39    3.70
  -5   6   9   50.99    4.30
  -5   6   9   49.50    4.20
  -5   6   9   52.79    4.30
  -4  -6   9   87.09    5.20
  -4  -6   9   81.39    4.90
  -4   6   9   78.89    5.00
  -4   6   9   83.09    5.50
  -4   6   9   75.89    5.40
  -3  -6   9    6.50    2.10
  -3  -6   9    4.10    2.00
  -3  -6   9    6.80    2.40
  -3   6   9    6.10    1.90
  -3   6   9    4.00    3.10
  -2  -6   9   87.09    5.70
  -2  -6   9  101.99    5.60
  -2  -6   9   86.89    5.30
  -2   6   9   89.59    5.90
  -2   6   9   91.49    5.60
  -2   6   9   85.59    5.50
  -1  -6   9   12.40    3.20
   1  -6  -9   19.70    3.40
  -1  -6   9   12.20    2.20
  -1   6   9   15.70    3.90
  -1   6   9   16.60    3.10
   0  -6  -9   28.20    8.20
   0  -6   9   34.90    2.70
   0  -6  -9   29.10    3.80
  -1  -6  -9  324.37   15.30
   1  -6   9  314.87   15.30
  -1  -6  -9  318.17   16.30
  -1  -6  -9  306.37   15.70
  -1   6  -9  306.47   15.80
  -2  -6  -9    3.70    3.40
  -2  -6  -9    2.30    1.90
   2  -6   9    1.50    1.40
  -2  -6  -9    0.70    1.70
  -2   6  -9   -2.00    2.80
  -2   6  -9    1.10    2.20
   3  -6   9   10.30    2.10
  -3  -6  -9   11.70    2.60
  -3  -6  -9   12.30    2.80
  -3   6  -9   10.10    2.90
  -3   6  -9   14.20    4.00
  -4  -6  -9    1.50    1.70
  -4  -6  -9   -1.40    2.20
   4  -6   9    1.30    1.70
  -4   6  -9    3.80    2.10
  -4   6  -9    0.10    2.10
  -5  -6  -9   22.30    3.40
  -5   6  -9   23.60    3.10
  -5   6  -9   19.90    3.00
  -6  -6  -9    4.00    2.10
  -6   6  -9    9.60    1.90
  -6   6  -9    6.90    2.00
  -6  -7   9    0.80    0.90
  -6  -7   9   -0.30    1.00
  -6   7   9    2.10    1.20
  -6   7   9    2.90    1.70
  -5  -7   9   46.20    3.70
  -5  -7   9   50.19    4.70
  -5   7   9   51.19    3.60
  -5   7   9   50.69    4.00
  -5   7   9   50.79    4.20
  -4  -7   9    2.60    2.10
  -4  -7   9    3.30    1.80
  -4  -7   9    5.50    1.60
  -4   7   9    5.00    2.10
  -4   7   9    5.60    1.70
  -4   7   9    6.60    2.00
  -3  -7   9   10.50    2.40
  -3  -7   9    4.60    1.70
  -3  -7   9    5.70    2.20
  -3   7   9    6.60    2.20
  -3   7   9    4.10    1.80
  -3   7   9    4.70    1.90
  -2  -7   9  356.86   18.50
  -2  -7   9  367.76   18.30
  -2  -7   9  373.06   18.10
  -2   7   9  385.66   18.20
  -2   7   9  382.36   18.50
  -2   7   9  397.96   18.40
  -1  -7   9   28.40    2.70
   1  -7  -9   17.90    3.40
  -1  -7   9   30.00    3.10
  -1   7   9   27.80    4.30
  -1   7   9   25.00    3.20
   0  -7  -9    4.90    2.10
   0  -7   9    1.80    3.10
   0  -7   9    2.80    1.30
   0  -7  -9    6.70    5.60
   0   7   9    6.80    2.20
   0   7  -9    8.20    3.50
  -1  -7  -9    2.60    1.80
  -1  -7  -9    3.10    1.90
   1  -7   9    0.90    1.20
  -1  -7  -9    6.80    3.70
   1   7   9    1.20    2.80
  -1   7  -9    5.00    2.40
   2  -7   9  116.89    6.30
  -2  -7  -9  110.19    6.90
  -2  -7  -9  116.69    6.50
  -2   7  -9  113.69    7.20
  -2   7  -9  104.39    8.10
  -3  -7  -9   -1.30    2.00
  -3  -7  -9    1.00    1.80
   3  -7   9    0.80    1.60
  -3   7  -9   -0.90    2.30
  -3   7  -9   -0.20    2.30
   4  -7   9   11.10    3.10
  -4  -7  -9    9.90    2.60
  -4  -7  -9    8.80    2.60
  -4   7  -9   16.20    3.50
  -4   7  -9   12.90    2.70
  -5  -7  -9   42.10    3.90
  -5   7  -9   34.00    3.30
  -5   7  -9   33.10    3.30
  -6   7  -9   10.80    2.00
  -6   7  -9    8.00    1.80
  -6  -8   9    1.50    1.30
  -6  -8   9    0.60    1.00
  -6   8   9    2.40    1.10
  -6   8   9    1.90    1.30
  -5  -8   9   69.39    4.30
  -5  -8   9   72.69    4.40
  -5   8   9   73.99    4.70
  -5   8   9   65.29    4.30
  -5   8   9   77.19    4.90
  -4  -8   9  147.39    8.50
  -4  -8   9  150.68    8.30
  -4  -8   9  144.99    7.90
  -4   8   9  166.38    9.60
  -4   8   9  147.29    8.30
  -4   8   9  142.29    7.80
  -3  -8   9   49.30    4.10
  -3  -8   9   47.70    3.70
  -3  -8   9   46.00    4.00
  -3   8   9   49.99    4.30
  -3   8   9   45.50    3.70
  -3   8   9   52.59    4.10
  -2  -8   9   50.69    4.00
  -2  -8   9   60.19    4.00
  -2  -8   9   46.30    4.40
  -2   8   9   64.39    4.40
  -2   8   9   61.29    4.30
  -2   8   9   54.79    5.00
  -1  -8   9   63.09    5.80
   1  -8  -9   64.29    4.80
  -1  -8   9   74.69    4.50
  -1  -8   9   69.09    4.50
  -1   8   9   69.39    4.60
  -1   8   9   63.09    6.00
   0  -8  -9  125.09    7.30
   0  -8   9  131.19    6.80
   0  -8   9  117.69    7.00
   0   8   9  123.09    6.90
   0   8  -9  113.89    8.70
  -1  -8  -9  322.07   15.20
  -1  -8  -9  313.67   14.90
   1  -8   9  306.27   14.90
  -1   8  -9  295.57   15.40
   1   8   9  275.47   14.90
  -2  -8  -9   38.40    3.50
   2  -8   9   38.20    3.30
  -2   8  -9   32.40    6.20
  -2   8  -9   35.40    4.70
  -3  -8  -9  117.09    7.80
  -3  -8  -9  125.59    7.20
   3  -8   9  127.79    7.20
  -3   8  -9  129.29    7.90
  -3   8  -9  130.09    7.80
   4  -8   9  108.49    7.00
  -4  -8  -9  120.29    7.40
  -4  -8  -9  114.89    6.80
  -4   8  -9  128.99    7.40
  -4   8  -9  115.99    7.20
  -5  -8  -9   48.00    4.00
  -5   8  -9   43.50    3.70
  -5   8  -9   45.00    3.60
  -6  -9   9   33.50    2.40
  -6  -9   9   33.50    2.40
  -6   9   9   30.80    2.20
  -5  -9   9   15.60    2.10
  -5  -9   9   12.80    3.10
  -5  -9   9   13.10    2.00
  -5   9   9   14.00    2.00
  -5   9   9   17.50    2.90
  -5   9   9   11.40    2.50
  -4  -9   9   47.30    3.50
  -4  -9   9   39.70    4.00
  -4  -9   9   45.20    3.70
  -4   9   9   49.50    4.40
  -4   9   9   45.80    3.50
  -4   9   9   39.60    4.10
  -3  -9   9  118.29    6.90
  -3  -9   9  127.29    7.30
  -3  -9   9  117.79    6.70
  -3   9   9  117.79    6.90
  -3   9   9  125.29    6.70
  -3   9   9  124.29    7.20
  -2  -9   9   67.19    4.60
  -2  -9   9   74.89    4.80
  -2  -9   9   81.29    5.10
  -2   9   9   63.79    4.90
  -2   9   9   64.19    5.00
  -2   9   9   65.69    5.50
  -1  -9   9   17.70    3.40
  -1  -9   9   11.80    2.50
   1  -9  -9   14.20    3.10
  -1  -9   9   13.00    2.10
  -1   9   9    6.50    3.00
  -1   9   9   15.60    2.70
   0  -9  -9  149.29    8.60
   0  -9   9  157.48    8.20
   0   9   9  157.08    8.20
  -1  -9  -9   16.50    3.20
   1  -9   9   14.70    2.40
  -1  -9  -9   21.20    3.30
  -1   9  -9   10.60    2.40
  -1   9  -9   16.70    3.40
   1   9   9   25.70    3.40
   2  -9   9  123.29    6.80
  -2  -9  -9  114.79    7.40
  -2  -9  -9  123.59    6.90
  -2   9  -9  114.89    7.60
   3  -9   9   74.49    5.50
  -3  -9  -9   71.79    5.80
  -3  -9  -9   71.99    5.00
  -3   9  -9   71.09    5.80
  -3   9  -9   74.79    5.90
  -4  -9  -9    1.30    1.70
  -4  -9  -9    3.30    2.20
  -4   9  -9    4.80    2.20
  -4   9  -9    5.90    2.20
  -5  -9  -9    2.90    1.90
  -5   9  -9    2.10    1.50
  -5   9  -9    2.00    1.50
  -6 -10   9   20.40    1.70
  -6  10   9   12.30    2.10
  -6  10   9   15.20    1.60
  -5 -10   9    2.00    1.10
  -5 -10   9    2.30    2.60
  -5 -10   9    3.00    1.20
  -5  10   9    3.90    1.80
  -5  10   9    1.80    1.70
  -5  10   9    3.00    1.10
  -4 -10   9    5.70    1.70
  -4 -10   9    9.20    2.00
  -4 -10   9    7.00    2.10
  -4  10   9    4.30    1.90
  -4  10   9   12.80    3.00
  -4  10   9    6.80    1.60
  -3 -10   9  109.69    6.20
  -3 -10   9  113.29    6.40
  -3  10   9  103.49    6.20
  -3  10   9  113.89    6.90
  -3  10   9  110.49    6.50
  -2 -10   9   43.40    4.00
  -2 -10   9   52.99    4.40
  -2 -10   9   50.49    3.70
  -2  10   9   51.29    4.30
  -2  10   9   54.19    4.00
  -2  10   9   57.09    5.10
  -1 -10   9   -0.70    1.70
  -1 -10   9    1.20    2.90
   1 -10  -9   -0.50    1.50
  -1 -10   9   -0.60    1.50
  -1  10   9   -1.70    1.50
   0 -10   9   11.40    2.40
   0 -10  -9   15.70    3.40
   0  10   9   13.40    2.90
  -1 -10  -9    2.00    2.50
   1 -10   9    2.90    1.70
  -1  10  -9   -0.80    2.10
  -1  10  -9   -3.10    3.10
   1  10   9   -1.40    2.00
  -2 -10  -9   45.90    4.20
  -2 -10  -9   48.70    4.80
   2 -10   9   54.49    4.00
  -2  10  -9   40.40    4.80
   2  10   9   47.40    4.70
   3 -10   9   31.60    3.60
  -3 -10  -9   32.70    4.40
  -3 -10  -9   35.60    3.50
  -3  10  -9   31.50    4.70
  -3  10  -9   35.70    5.00
  -4 -10  -9   73.99    5.10
  -4 -10  -9   78.99    5.60
  -4  10  -9   80.69    5.40
  -5 -10  -9   64.29    4.80
  -5  10  -9   64.69    4.20
  -5  10  -9   61.99    4.10
  -5 -11   9    5.80    2.50
  -5 -11   9    3.50    1.10
  -5 -11   9    3.40    1.10
  -5  11   9    4.50    1.70
  -5  11   9    2.20    1.50
  -5  11   9    2.50    1.10
  -4 -11   9    4.40    1.70
  -4 -11   9    3.90    1.90
  -4 -11   9    2.30    1.40
  -4  11   9    2.80    2.00
  -4  11   9    4.40    1.90
  -4  11   9    4.30    1.50
  -3 -11   9    8.50    2.50
  -3 -11   9   11.70    2.50
  -3 -11   9   14.20    2.90
  -3  11   9   15.90    2.90
  -3  11   9   13.60    2.80
  -3  11   9   10.30    2.60
  -2 -11   9   17.50    2.80
  -2 -11   9   18.20    2.70
  -2 -11   9   18.30    3.30
  -2  11   9   18.90    2.90
  -2  11   9   17.70    4.60
  -2  11   9   21.70    3.20
  -1 -11   9  178.58    9.20
   1 -11  -9  183.18    9.60
  -1 -11   9  172.68    9.70
  -1 -11   9  178.08    9.50
  -1  11   9  170.88    9.20
   0 -11  -9    2.80    2.00
   0 -11   9    3.60    1.90
   0  11   9    3.30    2.00
  -1 -11  -9  215.28   11.80
   1 -11   9  235.38   11.70
  -1 -11  -9  232.68   11.90
  -1  11  -9  200.18   14.40
  -1  11  -9  232.58   11.40
   1  11   9  238.38   11.50
   2 -11   9   18.80    3.20
  -2 -11  -9   26.30    3.60
  -2 -11  -9   24.10    3.80
   2  11   9   24.50    3.80
  -2  11  -9   16.50    4.70
  -3 -11  -9  101.79    6.00
   3 -11   9   94.19    6.30
  -3 -11  -9   97.59    6.70
  -3  11  -9  101.09    6.80
  -3  11  -9   95.99    7.00
  -4 -11  -9    1.40    1.80
  -4 -11  -9    3.40    1.90
  -4  11  -9    3.10    1.80
  -4  11  -9    1.10    1.80
  -5  11  -9   12.40    2.20
  -5  11  -9   15.10    3.10
  -5 -12   9   10.00    2.10
  -5 -12   9   13.40    3.60
  -5  12   9    7.90    1.50
  -5  12   9    4.70    1.70
  -5  12   9    9.30    1.80
  -4 -12   9    0.70    1.50
  -4 -12   9    2.80    2.10
  -4 -12   9    2.20    1.40
  -4  12   9    3.50    1.70
  -4  12   9    5.10    1.90
  -4  12   9    0.30    1.30
  -3 -12   9   21.10    3.10
  -3 -12   9   24.40    2.90
  -3 -12   9   25.10    2.80
  -3  12   9   19.70    4.10
  -3  12   9   18.30    2.90
  -3  12   9   20.10    3.00
  -2 -12   9    6.30    2.70
  -2 -12   9    6.60    1.80
  -2 -12   9    4.50    2.00
  -2  12   9    1.50    3.00
  -2  12   9    6.30    2.00
  -2  12   9   12.00    3.00
   1 -12  -9   13.40    3.20
  -1 -12   9   11.80    2.40
  -1 -12   9   12.80    3.00
  -1  12   9   13.50    2.80
  -1  12   9   21.40    4.90
   0 -12   9  145.49    8.10
   0 -12  -9  140.79    8.20
   0  12   9  144.69    7.80
  -1 -12  -9  104.49    6.60
   1 -12   9   96.99    6.30
   1  12   9   95.79    5.90
  -1  12  -9  112.19    5.90
   2 -12   9  162.68    9.30
  -2 -12  -9  170.98    9.50
  -2 -12  -9  188.28    9.80
  -2  12  -9  171.68   10.20
   2  12   9  181.18    9.30
  -3 -12  -9  236.48   12.30
  -3 -12  -9  224.38   11.90
  -3  12  -9  238.28   12.40
  -4 -12  -9    2.30    1.80
  -4 -12  -9    0.90    1.90
  -4  12  -9    3.70    1.90
  -4  12  -9    2.00    1.60
  -5  12  -9    5.70    1.60
  -5  12  -9    6.20    1.70
  -5 -13   9    5.30    1.40
   5 -13  -9    6.80    2.00
  -5  13   9    3.80    1.60
  -5  13   9    5.50    1.30
  -5  13   9    2.60    2.00
  -4 -13   9    5.20    1.30
  -4 -13   9    1.90    1.50
  -4 -13   9    3.80    1.30
  -4  13   9    4.40    1.30
  -4  13   9    7.30    1.90
  -4  13   9   10.90    2.50
  -3 -13   9    6.20    1.80
  -3 -13   9    2.50    1.70
  -3 -13   9    2.70    1.70
  -3  13   9    6.70    1.80
  -3  13   9    3.20    1.60
  -3  13   9    4.50    2.70
  -2 -13   9   15.30    3.00
  -2 -13   9   12.70    2.50
  -2  13   9   10.20    2.80
  -2  13   9   11.50    3.80
  -2  13   9   13.60    3.10
  -1 -13   9  106.99    7.10
   1 -13  -9  119.39    6.90
  -1 -13   9  110.69    6.90
  -1  13   9  117.89    6.70
   0 -13   9    4.80    2.20
   0 -13  -9    8.40    2.30
   0  13   9    5.70    1.70
   1 -13   9    0.00    3.00
  -1 -13  -9   -0.20    2.00
  -1  13  -9   -3.10    1.50
   1  13   9    0.40    1.60
  -2 -13  -9  257.87   12.90
   2 -13   9  231.58   12.70
  -2  13  -9  244.48   12.40
  -2  13  -9  242.08   13.40
   2  13   9  253.07   12.40
  -3 -13  -9  352.26   17.70
  -3 -13  -9  366.26   18.00
  -3  13  -9  368.16   18.10
  -4 -13  -9   20.30    3.80
  -4 -13  -9   23.10    3.10
  -4  13  -9   20.70    2.90
  -4  13  -9   17.80    3.80
  -5  13  -9    4.50    1.50
  -5 -14   9    1.00    0.90
   5 -14  -9    2.70    1.20
  -5  14   9    3.00    1.00
  -5  14   9   -0.50    1.40
  -4 -14   9   11.10    3.30
  -4 -14   9    8.60    1.90
  -4  14   9    8.80    2.30
  -4  14   9    7.20    1.70
  -4  14   9   12.50    2.90
  -3 -14   9    1.40    1.60
  -3 -14   9    4.80    1.90
  -3  14   9    6.20    1.70
  -3  14   9    3.40    3.80
  -3  14   9    5.10    1.80
  -2 -14   9    6.20    2.00
   2 -14  -9    6.30    2.10
  -2 -14   9    6.20    1.80
  -2  14   9    6.30    2.10
  -2  14   9    9.60    2.70
  -1 -14   9   43.30    3.70
  -1 -14   9   45.70    4.90
   1 -14  -9   52.09    5.30
  -1  14   9   50.09    3.90
   0 -14   9  172.28    9.50
   0 -14  -9  175.58    9.80
   0  14  -9  184.98    9.10
   0  14   9  180.48    9.40
  -1 -14  -9   74.09    5.70
   1 -14   9   72.39    5.20
  -1  14  -9   70.99    4.60
   1  14   9   85.09    4.90
  -2 -14  -9  360.36   17.40
  -2 -14  -9  334.67   17.40
   2 -14   9  335.17   17.30
  -2  14  -9  359.06   16.90
   2  14   9  363.76   17.00
  -2  14  -9  338.47   17.90
  -3 -14  -9   38.60    4.10
  -3 -14  -9   38.60    4.00
  -3  14  -9   32.30    4.20
  -4  14  -9   49.60    3.90
  -5 -15   9   -1.60    0.80
   5 -15  -9   -0.60    1.10
  -5  15   9    1.00    0.90
   4 -15  -9    7.90    2.20
  -4 -15   9    6.10    1.90
  -4 -15   9    3.20    1.10
  -4  15   9    6.50    1.60
  -4  15   9    5.80    1.20
  -4  15   9    4.30    1.90
  -3 -15   9    1.40    1.60
   3 -15  -9    0.80    1.40
  -3 -15   9    1.50    1.20
  -3  15   9   -2.50    1.10
  -3  15   9   -1.20    1.10
   2 -15  -9  103.19    6.20
  -2 -15   9   99.19    5.90
  -2 -15   9   88.39    5.90
  -2  15   9   97.39    5.80
  -2  15   9  102.79    5.90
   1 -15  -9   79.79    5.50
  -1 -15   9   81.09    5.10
  -1  15   9   75.89    4.90
   0 -15  -9   -1.20    1.90
   0 -15   9   -0.70    1.60
   0  15   9    0.50    1.60
   0  15  -9    0.70    1.40
   1 -15   9    4.70    1.90
  -1 -15  -9    5.80    2.30
   1  15   9    4.30    1.60
  -1  15  -9    3.80    1.60
  -2 -15  -9  198.58   10.10
   2  15   9  186.08    9.80
  -2  15  -9  182.58    9.60
  -3 -15  -9   25.10    3.90
  -3  15  -9   20.70    4.50
  -4  15  -9   11.50    3.10
  -4 -16   9   -1.10    1.70
   4 -16  -9    0.50    1.20
  -4 -16   9    1.40    0.90
  -4  16   9    2.50    1.40
  -4  16   9   -1.40    0.90
  -3 -16   9   13.40    2.60
  -3 -16   9   17.00    2.20
   3 -16  -9   12.90    2.50
  -3  16   9   17.90    2.20
  -3  16   9   15.40    2.10
   2 -16  -9   15.20    2.80
  -2 -16   9   20.50    2.70
  -2 -16   9   18.80    2.70
  -2  16   9   13.60    2.80
  -2  16   9   17.90    2.70
   1 -16  -9   31.40    3.70
  -1 -16   9   25.20    3.10
   1  16  -9   31.00    2.70
  -1  16   9   36.20    3.10
   0 -16  -9  194.58    9.60
   0 -16   9  160.48    9.40
   0  16   9  174.88    9.10
   0  16  -9  178.38    9.00
   1 -16   9   73.39    5.30
   1  16   9   86.19    4.90
  -1  16  -9   74.29    5.10
  -2 -16  -9   17.50    3.40
   2  16   9   16.40    2.50
  -2  16  -9   15.20    2.60
   4 -17  -9    2.10    1.30
  -4 -17   9    4.60    1.00
  -4  17   9    6.40    1.30
  -4  17   9    4.40    1.70
   4  17  -9    4.00    0.90
   3 -17  -9    3.30    1.30
  -3 -17   9    7.20    1.90
  -3 -17   9    2.90    1.60
  -3  17   9    3.90    1.30
  -3  17   9    5.50    1.30
   2 -17  -9   25.80    2.90
  -2 -17   9   22.10    2.80
  -2 -17   9   22.40    2.80
  -2  17   9   19.60    2.70
  -2  17   9   20.60    2.50
  -1 -17   9    0.80    1.60
   1 -17  -9    0.30    1.40
   1  17  -9    2.00    1.10
  -1  17   9    0.70    1.20
   0 -17  -9   68.19    4.90
   0 -17   9   68.69    4.80
   0  17  -9   68.59    4.00
   0  17   9   69.79    4.30
   1 -17   9   23.30    5.10
  -1  17  -9   26.90    2.40
   1  17   9   24.30    2.60
  -2 -17  -9   27.10    3.90
  -2  17  -9   26.70    3.00
   2  17   9   32.90    2.80
   3 -18  -9    0.10    1.10
  -3 -18   9   -2.10    1.70
  -3  18   9   -0.70    1.10
  -3  18   9    0.60    1.30
   3  18  -9    0.10    0.80
   2 -18  -9    2.60    1.30
  -2 -18   9    1.60    1.60
  -2  18   9    5.20    1.70
  -2  18   9    1.80    1.10
   2  18  -9    2.20    0.90
  -1 -18   9    0.60    2.10
   1 -18  -9    1.20    1.50
  -1  18   9    0.50    1.10
   1  18  -9    0.80    0.90
   0 -18  -9    3.20    1.80
   0 -18   9    0.90    2.30
   0  18   9    2.80    1.10
   0  18  -9    1.90    0.90
  -1 -18  -9    6.20    1.90
  -1  18  -9    7.60    1.80
   1  18   9    8.20    1.80
  -2  18  -9    1.40    1.60
   2  18   9   -0.60    1.20
   3 -19  -9   -1.40    1.10
  -3  19   9   -0.50    1.20
   3  19  -9   -0.10    0.70
  -3  19   9   -3.00    1.40
   2 -19  -9    8.80    2.10
  -2 -19   9    4.20    2.10
   2  19  -9    8.20    1.40
  -2  19   9    6.90    1.60
  -1 -19   9    1.30    2.00
   1 -19  -9   -0.30    1.40
   1  19  -9   -0.30    0.90
  -1  19   9    0.10    1.10
   0 -19  -9    2.10    1.90
   0  19  -9   -1.20    0.80
   0  19   9    0.50    1.00
  -1 -19  -9   38.60    4.30
   1  19   9   39.60    2.80
  -1  19  -9   35.80    2.70
   2  19   9   18.40    2.10
   2 -20  -9   -0.40    1.30
   2  20  -9   -0.50    0.80
  -2  20   9   -0.40    0.90
   1 -20  -9   13.30    2.80
   1  20  -9   14.60    1.50
  -1  20   9   16.20    2.10
   0 -20  -9   35.40    3.70
   0  20  -9   35.70    2.30
   0  20   9   35.90    2.50
   1  20   9  144.89    7.10
  -1  20  -9  137.99    7.00
   2  20   9    7.90    2.00
   1  21  -9    2.80    0.90
  -1  21   9    1.90    0.90
   0  21   9    1.20    0.90
   0  21  -9   -0.10    0.80
  -6   0  10    8.10    1.90
  -6   0  10   13.70    1.80
  -5   0  10  306.87   15.30
  -5   0  10  309.27   15.60
  -5   0  10  309.57   15.10
  -4   0  10   23.30    4.00
  -4   0  10   29.80    3.00
  -4   0  10   24.40    3.40
  -3   0  10  316.87   15.40
  -3   0  10  317.57   15.90
  -3   0  10  314.57   15.60
  -2   0  10  122.79    7.30
  -2   0  10  117.39    6.90
  -2   0  10  124.09    7.00
  -1   0  10  507.05   24.00
   0   0 -10   21.80    3.90
   0   0  10   30.70    2.60
  -1   0 -10   15.90    4.70
  -1   0 -10   25.90    3.90
   1   0  10   30.50    2.60
  -2   0 -10   83.99    6.00
  -2   0 -10   86.09    5.90
  -3   0 -10   60.69    5.50
  -3   0 -10   62.89    5.00
  -4   0 -10    7.80    2.60
  -4   0 -10   10.40    3.10
   5   0  10   60.39    4.20
  -5   0 -10   65.09    4.60
  -5   0 -10   58.09    4.90
  -6   0 -10   45.10    4.20
  -6  -1  10    0.20    1.00
  -6  -1  10    2.10    1.20
  -6   1  10    1.00    1.10
  -6   1  10    2.80    1.20
  -5  -1  10  867.71   39.00
  -5  -1  10  832.32   39.10
  -5   1  10  798.22   38.90
  -5   1  10  824.02   39.10
  -4  -1  10    5.30    2.80
  -4  -1  10    1.60    1.70
  -4  -1  10    4.30    1.70
  -4   1  10    5.20    2.90
  -4   1  10    5.40    2.00
  -4   1  10    8.90    2.00
  -3  -1  10    3.90    2.90
  -3  -1  10    2.10    1.90
  -3  -1  10    4.80    1.70
  -3   1  10    8.80    2.10
  -3   1  10    5.40    2.00
  -3   1  10    4.90    2.20
  -2  -1  10  312.37   15.80
  -2  -1  10  335.67   15.70
  -2   1  10  333.37   16.10
  -2   1  10  304.47   15.80
  -2   1  10  323.37   15.70
  -1  -1  10   57.19    3.90
  -1   1  10   65.69    4.20
   0  -1  10    2.90    1.40
   0  -1 -10    1.80    2.40
   0   1 -10    2.20    2.30
   0   1  10    4.80    1.60
  -1  -1 -10   24.10    4.20
  -1  -1 -10   37.40    4.50
   1  -1  10   30.90    2.70
  -1   1 -10   24.10    3.90
  -1   1 -10   24.80    5.40
   1   1  10   44.00   15.00
  -2  -1 -10    0.20    2.10
  -2  -1 -10    1.90    2.20
  -2   1 -10    0.50    2.10
  -2   1 -10   -0.30    2.30
  -3  -1 -10   49.99    4.60
  -3  -1 -10   53.59    5.00
  -3   1 -10   37.30    4.50
  -3   1 -10   41.70    4.80
  -4  -1 -10   -0.60    2.00
  -4  -1 -10   -0.90    2.50
  -4   1 -10    2.10    2.90
  -4   1 -10    0.60    2.30
  -5  -1 -10   -2.20    1.50
  -5  -1 -10   -2.40    2.20
   5  -1  10    1.30    1.80
  -5   1 -10    0.20    1.50
  -5   1 -10    1.40    2.00
   5   1  10    1.10    1.60
  -6  -1 -10   -0.90    1.20
  -6   1 -10   -0.70    1.70
  -6  -2  10    2.60    1.10
  -6  -2  10   -0.20    1.00
  -6   2  10    1.70    1.10
  -6   2  10    0.00    1.20
  -5  -2  10  155.88    7.60
  -5  -2  10  142.89    7.80
  -5   2  10  138.69    7.80
  -5   2  10  128.09    8.00
  -5   2  10  147.59    7.60
  -4  -2  10   83.89    5.20
  -4  -2  10   77.19    4.90
  -4   2  10   75.59    5.90
  -4   2  10   74.29    5.10
  -4   2  10   77.09    5.30
  -3  -2  10   20.40    2.80
  -3  -2  10   16.00    3.20
  -3   2  10   19.60    2.90
  -3   2  10   19.20    4.20
  -3   2  10   23.00    3.10
  -2  -2  10   86.19    5.80
  -2  -2  10   84.89    5.50
  -2  -2  10  100.89    5.70
  -2   2  10   89.89    5.60
  -2   2  10   96.19    5.60
  -2   2  10   89.89    6.10
  -1  -2  10  169.98    8.80
  -1   2  10  172.68    8.90
   0  -2  10   35.70    2.70
   0   2  10   29.60    2.90
   0   2 -10   30.10    4.30
  -1  -2 -10  335.47   16.30
  -1  -2 -10  327.17   16.20
   1  -2  10  328.17   15.80
   1   2  10  316.87   21.00
  -1   2 -10  317.77   16.10
  -2  -2 -10    4.40    2.20
   2  -2  10    4.40    1.40
  -2  -2 -10   12.70    3.80
  -2   2 -10    0.90    2.00
  -2   2 -10    2.70    2.30
  -3  -2 -10    6.80    2.60
   3  -2  10    7.90    2.50
  -3  -2 -10    5.90    2.80
  -3   2 -10    7.80    2.50
  -3   2 -10    6.40    2.60
   4  -2  10   17.70    2.70
  -4  -2 -10   15.00    3.70
  -4  -2 -10   12.50    3.10
  -4   2 -10   21.50    4.30
  -4   2 -10   16.20    3.80
  -5  -2 -10   18.00    3.00
   5  -2  10   10.80    2.90
  -5  -2 -10   25.50    4.40
  -5   2 -10   16.30    3.00
  -5   2 -10   19.80    3.20
  -6  -2 -10    0.80    1.20
  -6   2 -10   -1.00    1.30
  -6   2 -10   -2.10    2.00
  -6  -3  10    9.20    1.50
  -6  -3  10   10.30    1.70
  -6   3  10    7.40    1.60
  -6   3  10    9.10    2.10
  -5  -3  10   39.20    3.60
  -5  -3  10   48.40    3.60
  -5   3  10   54.19    4.90
  -5   3  10   47.30    3.70
  -5   3  10   45.30    3.40
  -4  -3  10  243.88   12.10
  -4  -3  10  234.58   12.30
  -4   3  10  248.38   12.20
  -4   3  10  239.98   12.60
  -4   3  10  251.57   12.50
  -3  -3  10  130.79    7.10
  -3  -3  10  127.09    6.90
  -3  -3  10  132.69    7.60
  -3   3  10  122.79    7.30
  -3   3  10  128.79    7.00
  -3   3  10  124.99    7.70
  -2  -3  10    4.70    2.20
   2  -3 -10    2.30    2.80
  -2  -3  10    3.60    2.00
  -2  -3  10    1.70    1.50
  -2   3  10    4.20    2.00
  -2   3  10    5.40    2.00
  -2   3  10    4.80    2.20
  -1  -3  10   34.00    2.90
  -1   3  10   28.60    3.80
   0  -3  10   23.90    2.40
   0  -3 -10   14.80    4.10
   0   3 -10   30.50    4.20
   0   3  10   25.50    2.70
  -1  -3 -10    8.70    2.60
  -1  -3 -10   13.60    4.10
   1  -3  10   11.00    2.00
  -1   3 -10   13.30    2.60
  -2  -3 -10   64.79    5.70
  -2  -3 -10   57.29    4.90
   2  -3  10   59.19    4.10
  -2   3 -10   66.89    4.90
  -2   3 -10   66.09    5.40
  -3  -3 -10   50.49    4.60
   3  -3  10   45.10    3.70
  -3  -3 -10   46.10    5.30
  -3   3 -10   43.50    4.70
  -3   3 -10   40.60    4.50
   4  -3  10  454.35   22.80
  -4  -3 -10  485.75   23.30
  -4  -3 -10  455.25   23.30
  -4   3 -10  492.25   23.40
  -4   3 -10  485.55   23.30
  -5  -3 -10   43.30    4.30
   5  -3  10   37.80    3.80
  -5   3 -10   38.60    3.40
  -5   3 -10   35.20    3.60
  -6  -3 -10    1.90    1.30
  -6   3 -10    2.30    1.10
  -6   3 -10   -0.70    1.80
  -6  -4  10    2.10    1.10
  -6  -4  10    0.90    1.10
  -6   4  10    1.60    1.10
  -6   4  10    1.30    1.30
  -6   4  10    2.20    1.60
  -5  -4  10    6.10    1.50
  -5  -4  10    4.90    1.70
  -5   4  10    9.10    2.10
  -5   4  10    8.00    1.80
  -5   4  10    6.00    2.30
  -4  -4  10    6.50    1.90
  -4  -4  10    3.80    1.80
  -4   4  10    5.30    2.30
  -4   4  10    0.80    1.60
  -4   4  10    4.80    2.00
  -3  -4  10  182.28   10.70
  -3  -4  10  192.48   10.30
  -3  -4  10  186.38    9.90
  -3   4  10  206.18   10.20
  -3   4  10  185.68   10.40
  -3   4  10  205.08   10.40
  -2  -4  10   38.80    3.60
  -2  -4  10   48.20    3.60
  -2   4  10   41.10    3.80
  -2   4  10   38.10    4.00
  -2   4  10   41.70    4.00
   1  -4 -10    3.20    2.30
  -1  -4  10    5.70    2.40
  -1  -4  10    1.30    1.40
   1   4 -10   -1.70    2.70
  -1   4  10    2.90    2.20
   0  -4 -10   13.30    3.60
   0  -4  10   11.20    2.10
   0   4 -10    8.80    2.70
   0   4  10    9.80    2.40
   1  -4  10   12.80    2.10
  -1  -4 -10   13.60    2.90
  -1  -4 -10   12.00    3.70
  -1   4 -10   15.40    3.60
  -2  -4 -10  421.56   20.80
  -2  -4 -10  431.76   20.90
   2  -4  10  444.06   20.50
  -2   4 -10  409.46   20.70
  -2   4 -10  411.96   20.90
  -3  -4 -10   24.40    4.10
   3  -4  10   29.20    3.10
  -3   4 -10   28.10    4.20
  -3   4 -10   32.20    4.30
  -4  -4 -10   46.80    6.30
  -4  -4 -10   43.80    4.60
   4  -4  10   44.30    3.70
  -4   4 -10   52.09    4.90
  -4   4 -10   43.90    4.50
  -5  -4 -10    2.40    1.60
   5  -4  10    2.50    2.10
  -5   4 -10    1.10    1.40
  -5   4 -10    0.50    1.50
  -6  -4 -10    7.50    2.30
  -6   4 -10    2.30    1.20
  -6   4 -10    1.70    1.60
  -6  -5  10    9.10    1.70
  -6  -5  10    8.00    1.40
  -6   5  10    5.30    1.20
  -6   5  10    5.90    1.70
  -6   5  10    8.00    1.90
  -5  -5  10   18.40    2.30
  -5  -5  10   16.70    2.80
  -5   5  10   16.00    2.50
  -5   5  10   18.70    5.00
  -4  -5  10    5.70    1.90
  -4  -5  10    5.60    3.10
  -4   5  10    5.90    1.70
  -4   5  10    4.60    2.20
  -4   5  10    6.40    2.10
  -3  -5  10   -1.40    1.40
  -3  -5  10    1.80    1.90
  -3  -5  10    2.90    2.20
  -3   5  10    1.30    2.00
  -3   5  10   -1.30    1.80
  -3   5  10   -1.90    1.60
  -2  -5  10    1.30    1.70
  -2  -5  10    2.20    1.80
  -2  -5  10    6.20    2.20
  -2   5  10   -0.60    2.20
  -2   5  10    0.00    2.00
   2   5 -10   -6.50    3.30
  -2   5  10    1.20    1.80
   1  -5 -10    4.50    2.20
  -1  -5  10    5.60    2.30
  -1  -5  10    4.30    1.50
  -1   5  10    4.40    2.00
   1   5 -10    2.80    3.10
   0  -5 -10  200.38   10.90
   0  -5  10  211.98   10.40
   0   5 -10  205.78   11.20
   0   5  10  197.38   10.90
   0   5  10  215.28   10.40
  -1  -5 -10   11.80    2.40
   1  -5  10    7.00    1.90
  -1  -5 -10   10.90    3.00
  -1   5 -10    9.60    2.50
  -2  -5 -10   59.49    5.80
   2  -5  10   71.19    4.30
  -2  -5 -10   68.59    5.20
  -2   5 -10   65.49    6.10
  -2   5 -10   60.99    5.20
   3  -5  10    2.40    1.50
  -3  -5 -10   -0.80    3.20
  -3  -5 -10   -1.90    1.90
  -3   5 -10   -3.60    2.10
  -3   5 -10    1.50    2.40
  -4  -5 -10   22.40    3.90
   4  -5  10   21.60    3.00
  -4   5 -10   16.60    3.80
  -4   5 -10   22.90    4.10
   5  -5  10    6.00    3.90
  -5  -5 -10    2.00    1.50
  -5   5 -10    5.00    1.70
  -5   5 -10    9.20    2.40
  -6  -5 -10    8.70    2.70
  -6   5 -10    6.10    1.80
  -6   5 -10    4.50    1.40
  -6  -6  10   56.49    3.60
  -6  -6  10   55.19    3.40
  -6   6  10   67.99    3.90
  -6   6  10   62.19    3.70
  -6   6  10   63.49    3.70
  -5  -6  10   16.80    2.40
  -5  -6  10   15.90    2.30
  -5   6  10   21.70    2.90
  -5   6  10   14.60    3.10
  -5   6  10   18.00    2.40
  -4  -6  10  359.66   17.10
  -4  -6  10  333.77   17.60
  -4  -6  10  365.96   17.40
  -4   6  10  364.06   17.20
  -4   6  10  338.47   17.60
  -4   6  10  356.86   17.40
  -3  -6  10  407.76   20.20
  -3  -6  10  416.36   19.80
  -3  -6  10  413.06   20.00
  -3   6  10  410.76   19.80
  -3   6  10  421.46   20.20
  -3   6  10  405.66   20.10
  -2  -6  10   24.70    3.00
  -2  -6  10   23.10    2.90
  -2  -6  10   29.80    3.50
  -2   6  10   23.30    3.40
  -2   6  10   21.50    3.50
  -2   6  10   22.40    2.90
  -1  -6  10    6.80    3.70
   1  -6 -10    3.40    2.00
  -1  -6  10    2.40    2.10
  -1  -6  10    3.00    1.60
  -1   6  10    2.40    2.00
   1   6 -10   -0.60    3.30
   0  -6  10    1.80    1.50
   0  -6 -10    0.90    1.90
   0  -6  10    6.10    3.00
   0   6  10    0.00    2.20
   0   6 -10    4.50    2.70
  -1  -6 -10  106.49    6.50
  -1  -6 -10  103.49    7.20
   1  -6  10  100.09    5.80
  -1   6 -10   98.79    6.70
   2  -6  10    7.60    2.10
  -2  -6 -10    6.00    2.00
  -2  -6 -10    6.80    3.00
  -2   6 -10    5.70    3.60
  -2   6 -10    2.70    3.10
  -3  -6 -10   24.60    3.00
   3  -6  10   21.50    2.90
  -3  -6 -10   18.20    3.70
  -3   6 -10   23.60    4.30
  -3   6 -10   19.30    4.40
   4  -6  10    1.10    1.80
  -4  -6 -10    2.60    2.30
  -4   6 -10    0.50    2.00
  -4   6 -10    4.10    2.20
  -5  -6 -10    7.30    1.90
  -5   6 -10   10.10    2.60
  -5   6 -10   10.00    2.50
  -6  -7  10    8.50    1.60
  -6  -7  10   10.10    1.60
  -6   7  10    7.90    1.50
  -6   7  10   10.00    2.30
  -6   7  10   14.00    2.20
  -5  -7  10    4.60    1.40
  -5  -7  10    5.10    1.40
  -5   7  10    5.70    1.50
  -5   7  10    6.20    1.80
  -5   7  10    1.80    1.70
  -4  -7  10   87.49    5.30
  -4  -7  10   82.59    6.10
  -4  -7  10   89.89    5.50
  -4   7  10   96.09    5.30
  -4   7  10   91.59    5.90
  -4   7  10   85.29    5.70
  -3  -7  10    3.00    1.40
  -3  -7  10    1.90    1.80
  -3  -7  10    0.60    2.00
  -3   7  10   -0.30    2.10
  -3   7  10    1.30    1.70
  -3   7  10    2.40    1.90
  -2  -7  10   70.49    4.50
  -2  -7  10   69.99    4.80
  -2  -7  10   60.29    4.70
  -2   7  10   71.79    4.90
  -2   7  10   62.99    5.00
  -2   7  10   67.49    4.70
  -1  -7  10  276.87   13.10
   1  -7 -10  268.17   13.40
  -1  -7  10  275.87   13.30
   1   7 -10  233.58   14.10
  -1   7  10  272.57   13.30
   0  -7  10   25.30    2.60
   0  -7 -10   16.50    3.50
   0  -7  10   22.80    4.00
   0   7  10   22.70    3.60
   0   7 -10   30.80    4.70
  -1  -7 -10   -1.50    3.10
   1  -7  10    0.60    1.30
  -1  -7 -10    1.20    1.90
   1   7  10    6.30    3.10
  -1   7 -10    0.70    2.20
  -2  -7 -10  172.28    9.40
   2  -7  10  181.18    9.20
  -2  -7 -10  178.58    9.00
  -2   7 -10  146.29   10.20
  -2   7 -10  155.18    9.50
  -3  -7 -10    1.40    1.70
  -3  -7 -10    2.40    1.90
  -3   7 -10    0.70    2.10
  -3   7 -10    1.40    2.50
   4  -7  10   20.50    3.30
  -4  -7 -10   19.30    3.80
  -4   7 -10   24.10    3.60
  -4   7 -10   17.10    3.70
  -5  -7 -10   37.80    3.40
  -5   7 -10   35.50    3.00
  -5   7 -10   36.20    3.30
  -6  -8  10    0.10    1.00
  -6   8  10    1.40    0.90
  -6   8  10   -1.90    2.80
  -6   8  10    1.50    1.70
  -5  -8  10    9.80    1.90
  -5  -8  10    4.80    1.50
  -5   8  10    7.30    1.80
  -5   8  10    6.60    1.40
  -5   8  10    6.40    1.80
  -4  -8  10    2.90    1.70
  -4  -8  10    3.50    2.20
  -4  -8  10   -0.60    1.50
  -4   8  10    1.60    1.90
  -4   8  10   -0.60    1.40
  -4   8  10    1.20    2.10
  -3  -8  10   92.69    5.60
  -3  -8  10   90.79    5.80
  -3  -8  10   92.69    6.10
  -3   8  10  102.99    5.90
  -3   8  10   95.89    6.20
  -3   8  10  100.69    5.70
  -2  -8  10   50.69    3.60
  -2  -8  10   41.10    3.50
  -2  -8  10   43.00    4.30
  -2   8  10   42.60    3.90
  -2   8  10   54.79    6.40
  -2   8  10   49.40    4.10
   1  -8 -10    9.70    3.00
  -1  -8  10    8.10    2.50
  -1  -8  10   10.20    2.00
  -1   8  10    7.60    2.00
   0  -8 -10  130.79    7.30
   0  -8  10  129.99    7.30
   0   8 -10  103.89    8.20
   0   8  10  123.59    7.10
  -1  -8 -10   -6.20    3.40
   1  -8  10   -0.90    1.50
  -1  -8 -10    4.70    2.00
  -1   8 -10    0.80    2.40
   1   8  10   -1.60    2.50
   2  -8  10  241.08   12.00
  -2  -8 -10  231.48   12.40
  -2  -8 -10  235.58   12.10
  -2   8 -10  238.48   12.60
   3  -8  10   92.49    5.80
  -3  -8 -10  100.79    6.00
  -3  -8 -10  101.49    6.60
  -3   8 -10   97.89    6.60
  -3   8 -10   93.69    6.80
   4  -8  10    6.90    2.50
  -4  -8 -10    8.00    3.20
  -4   8 -10    6.50    2.20
  -5  -8 -10   96.89    5.70
  -5   8 -10   96.79    5.50
  -5   8 -10   93.49    5.60
  -6  -9  10    0.00    0.90
  -6  -9  10    1.80    1.10
  -6   9  10    1.90    0.80
  -5  -9  10   61.09    3.80
  -5  -9  10   59.79    3.90
  -5   9  10   61.39    4.00
  -5   9  10   62.19    4.30
  -5   9  10   68.99    4.20
  -4  -9  10    0.70    1.50
  -4  -9  10    3.20    1.60
  -4  -9  10    2.20    2.00
  -4   9  10    2.60    2.10
  -4   9  10    2.10    1.80
  -4   9  10    3.80    1.50
  -3  -9  10  239.98   12.00
  -3  -9  10  232.38   11.60
  -3  -9  10  222.38   12.00
  -3   9  10  223.38   11.80
  -3   9  10  229.08   12.10
  -3   9  10  243.98   11.70
  -2  -9  10    4.90    2.10
  -2  -9  10    8.00    2.40
  -2  -9  10    7.10    1.80
  -2   9  10    2.90    2.50
  -2   9  10    6.80    2.00
  -2   9  10    4.60    1.80
  -1  -9  10   34.90    3.40
   1  -9 -10   34.10    4.00
  -1  -9  10   31.90    3.30
  -1   9  10   29.90    3.30
   0  -9  10    3.20    1.70
   0  -9 -10    5.50    2.10
   0   9 -10    5.20    3.30
   0   9  10    3.60    2.10
  -1  -9 -10   17.70    3.50
   1  -9  10   20.30    2.60
  -1   9 -10   15.40    4.50
   1   9  10   19.40    3.60
  -2  -9 -10   15.50    3.00
   2  -9  10   18.00    2.90
  -2  -9 -10   20.10    3.60
  -2   9 -10   20.30    4.30
   3  -9  10    5.10    2.00
  -3  -9 -10    2.20    1.80
  -3  -9 -10    4.20    2.10
  -3   9 -10    1.20    2.40
  -3   9 -10    1.50    2.60
  -4  -9 -10   22.40    3.50
  -4   9 -10   24.70    3.60
  -4   9 -10   28.60    3.50
  -5  -9 -10    1.30    2.30
  -5   9 -10    0.70    1.40
  -5   9 -10   -0.50    1.30
  -5 -10  10    2.00    1.10
  -5 -10  10    0.10    1.00
  -5  10  10    2.50    1.50
  -5  10  10    1.40    1.30
  -5  10  10    0.10    1.00
  -4 -10  10   81.29    4.70
  -4 -10  10   72.19    5.30
  -4 -10  10   82.19    4.90
  -4  10  10   77.69    4.70
  -4  10  10   75.69    5.20
  -4  10  10   84.69    5.40
  -3 -10  10    8.80    2.40
  -3 -10  10   11.70    2.90
  -3 -10  10    9.30    1.90
  -3  10  10   11.70    2.70
  -3  10  10   15.40    2.80
  -3  10  10    8.70    2.10
  -2 -10  10   69.89    4.80
  -2 -10  10   68.99    4.50
  -2 -10  10   61.49    4.90
  -2  10  10   69.29    4.60
  -2  10  10   65.59    4.70
  -2  10  10   62.09    5.40
  -1 -10  10    4.80    1.80
   1 -10 -10    3.70    1.80
  -1 -10  10   -0.40    1.70
  -1  10  10    1.10    1.60
   0 -10 -10  186.18   10.00
   0 -10 -10  158.08   10.70
   0 -10  10  197.28    9.80
   0  10  10  195.78    9.70
  -1 -10 -10    9.30    2.30
   1 -10  10    5.60    1.90
   1  10  10    7.20    2.30
  -1  10 -10   17.80    5.10
  -2 -10 -10  115.89    6.90
   2 -10  10  119.69    6.80
  -2 -10 -10  105.59    7.10
  -2  10 -10  120.89    7.40
   3 -10  10   60.79    4.60
  -3 -10 -10   59.29    4.50
  -3 -10 -10   64.39    5.20
  -3  10 -10   65.09    5.60
  -3  10 -10   64.39    5.30
  -4 -10 -10   11.10    3.00
  -4  10 -10    7.70    1.90
  -4  10 -10    7.30    2.00
  -5 -10 -10   28.20    3.70
  -5  10 -10   31.80    2.70
  -5  10 -10   29.60    2.90
  -5 -11  10   39.90    2.80
  -5 -11  10   36.90    2.70
  -5 -11  10   31.90    5.60
   5 -11 -10   45.10    3.30
  -5  11  10   38.30    3.20
  -5  11  10   42.90    3.20
  -5  11  10   40.10    2.70
  -4 -11  10   66.59    4.20
  -4 -11  10   59.69    4.00
  -4 -11  10   61.09    4.60
  -4  11  10   68.89    4.30
  -4  11  10   68.99    4.90
  -4  11  10   67.79    4.10
  -3 -11  10   16.10    2.80
  -3 -11  10   11.10    2.50
  -3 -11  10   19.40    3.00
  -3  11  10   19.20    3.50
  -3  11  10   17.60    2.90
  -3  11  10   17.50    2.90
   2 -11 -10   19.30    3.30
  -2 -11  10   17.90    2.70
  -2 -11  10   17.70    3.40
  -2  11  10   21.90    4.40
  -2  11  10   18.80    3.20
  -2  11  10   16.10    2.90
   1 -11 -10    5.30    1.90
  -1 -11  10    4.90    1.90
  -1  11  10    4.10    1.70
   0 -11 -10    2.90    2.00
   0 -11  10    5.90    2.00
   0  11  10    7.70    1.90
   1 -11  10  237.18   11.70
  -1 -11 -10  230.48   12.00
  -1  11 -10  222.28   12.60
   1  11  10  223.38   11.60
  -1  11 -10  220.08   11.40
  -2 -11 -10    3.10    2.20
   2 -11  10    3.30    1.80
  -2 -11 -10    2.00    2.30
  -2  11 -10    1.20    2.70
   2  11  10    2.50    2.50
   3 -11  10  287.57   15.10
  -3 -11 -10  280.57   15.00
  -3 -11 -10  311.37   15.50
  -3  11 -10  333.37   15.50
  -4 -11 -10    3.00    1.80
  -4  11 -10    0.10    1.60
  -4  11 -10   -1.80    1.70
  -5  11 -10   -2.00    1.10
  -5  11 -10    0.50    1.60
  -5 -12  10    1.00    0.90
   5 -12 -10    2.30    1.30
  -5  12  10    1.80    1.10
  -5  12  10    1.30    1.40
  -5  12  10    0.10    1.60
  -4 -12  10    9.70    3.00
  -4 -12  10   10.70    2.00
  -4 -12  10    5.80    1.30
  -4  12  10    8.80    1.90
  -4  12  10    9.50    2.10
  -4  12  10    9.10    2.60
  -3 -12  10  109.19    6.20
  -3 -12  10  101.79    6.80
  -3 -12  10  115.19    6.40
  -3  12  10  119.39    7.10
  -3  12  10  111.99    6.30
  -3  12  10  109.29    6.40
  -2 -12  10  287.97   13.80
  -2 -12  10  289.07   13.60
  -2 -12  10  248.08   13.80
  -2  12  10  266.27   13.70
  -2  12  10  279.97   13.60
  -1 -12  10   25.50    3.90
   1 -12 -10   26.50    3.50
  -1  12  10   22.90    2.80
   0 -12  10    3.60    1.80
   0 -12 -10    3.60    2.00
   0  12  10    4.30    1.70
   1 -12  10   10.90    2.90
  -1 -12 -10    8.50    2.40
  -1  12 -10   13.20    4.00
   1  12  10    8.10    2.20
  -1  12 -10    9.50    2.10
  -2 -12 -10    3.00    2.60
  -2 -12 -10    5.70    2.20
   2 -12  10    4.10    2.10
  -2  12 -10    0.30    2.80
   2  12  10    2.10    2.30
   3 -12  10  122.29    7.70
  -3 -12 -10  116.49    7.00
  -3 -12 -10  125.79    7.10
  -3  12 -10  114.89    7.50
  -4 -12 -10   -0.30    1.80
  -4  12 -10    3.20    2.10
  -4  12 -10    4.80    1.60
  -5  12 -10   11.20    2.10
  -5 -13  10    9.50    1.50
   5 -13 -10   12.00    2.20
  -5  13  10   13.20    1.60
  -5  13  10   15.60    2.50
   4 -13 -10    4.10    1.90
  -4 -13  10    4.80    1.30
  -4 -13  10    1.40    1.90
  -4  13  10    3.90    1.40
  -4  13  10    5.80    2.00
  -4  13  10    5.00    1.30
   3 -13 -10   19.20    3.20
  -3 -13  10   18.00    2.50
  -3 -13  10   22.70    2.80
  -3 -13  10   20.80    2.80
  -3  13  10   17.10    4.00
  -3  13  10   13.80    2.80
  -3  13  10   22.30    2.80
   2 -13 -10   19.20    3.40
  -2 -13  10   29.60    3.60
  -2 -13  10   22.00    2.80
  -2  13  10   23.60    3.10
  -2  13  10   19.50    3.20
  -1 -13  10    6.20    2.20
   1 -13 -10    7.50    2.20
  -1  13  10    7.40    1.90
   0 -13  10  103.09    6.50
   0 -13 -10  116.29    7.00
   0  13  10  110.79    6.30
  -1 -13 -10   43.60    4.50
   1 -13  10   38.80    3.80
  -1  13 -10   39.40    3.60
   1  13  10   47.80    3.80
  -2 -13 -10    4.40    2.10
   2 -13  10    3.00    2.40
   2  13  10    6.20    2.30
  -2  13 -10    3.20    3.20
  -3 -13 -10   60.39    4.70
  -3  13 -10   61.69    4.80
  -4 -13 -10   37.00    3.90
  -4  13 -10   35.30    3.30
  -5 -14  10    0.40    0.80
   5 -14 -10   -0.70    1.30
  -5  14  10    0.60    0.90
  -4 -14  10    8.40    2.30
   4 -14 -10    9.50    2.20
  -4 -14  10   12.70    1.90
  -4  14  10    7.10    1.70
  -4  14  10   10.70    2.20
  -3 -14  10   55.79    3.80
   3 -14 -10   56.39    4.10
  -3 -14  10   54.79    4.10
  -3  14  10   52.89    3.70
  -3  14  10   53.89    3.80
  -2 -14  10   12.30    2.30
   2 -14 -10   15.40    3.10
  -2 -14  10   14.60    2.60
  -2  14  10   16.40    2.90
  -2  14  10   12.90    2.60
   1 -14 -10   10.70    3.40
  -1 -14  10   10.10    2.40
  -1  14  10    9.70    2.50
   0 -14  10   -1.80    1.40
   0 -14 -10    3.30    2.30
   0  14 -10    1.00    1.40
   0  14  10    2.00    1.70
  -1 -14 -10   60.89    5.20
   1 -14  10   62.89    4.80
  -1  14 -10   64.59    4.30
   1  14  10   71.99    4.50
   2 -14  10  106.69    7.00
   2  14  10  120.39    6.50
  -3 -14 -10   69.19    5.00
  -3  14 -10   75.39    5.30
  -4  14 -10   -1.10    1.60
  -4 -15  10   44.40    3.60
   4 -15 -10   44.00    3.40
  -4 -15  10   49.40    3.00
  -4  15  10   46.50    3.20
  -4  15  10   46.90    2.90
   3 -15 -10    9.40    2.40
  -3 -15  10    9.90    2.50
  -3  15  10    5.40    1.40
  -3  15  10   10.10    2.10
  -2 -15  10   14.00    2.50
  -2 -15  10   16.10    2.90
   2 -15 -10   22.30    4.40
  -2  15  10   14.70    3.60
  -2  15  10   14.60    2.80
   1 -15 -10   17.30    3.40
  -1 -15  10   16.80    2.60
  -1  15  10   17.20    2.90
   0 -15 -10   22.70    3.50
   0 -15  10   21.20    2.90
   0  15 -10   24.50    2.60
   0  15  10   26.90    2.90
   1 -15  10   -0.70    1.70
  -1 -15 -10    1.90    2.20
   1  15  10    3.80    1.60
  -1  15 -10    2.10    1.60
  -2 -15 -10   10.20    3.00
   2  15  10    8.60    1.90
  -3 -15 -10   -0.20    2.00
  -4 -16  10   16.40    1.80
   4 -16 -10   21.40    2.20
  -4  16  10   17.80    1.80
  -4  16  10   16.30    2.20
  -3 -16  10   31.10    3.00
   3 -16 -10   22.80    2.60
  -3 -16  10   24.30    2.40
  -3  16  10   29.50    2.40
  -3  16  10   24.90    2.50
   2 -16 -10    8.40    2.60
  -2 -16  10    5.50    2.10
  -2 -16  10    4.10    1.80
  -2  16  10    3.50    1.40
  -2  16  10    5.70    2.00
   1 -16 -10   61.99    4.60
  -1 -16  10   65.19    4.50
   1  16 -10   65.29    3.80
  -1  16  10   63.89    4.60
   0 -16  10  170.38    9.60
   0 -16 -10  197.58    9.70
   0  16 -10  175.98    9.00
   1 -16  10   38.80    3.80
  -1  16 -10   36.20    2.90
   1  16  10   35.10    3.00
  -2 -16 -10   26.40    3.30
   2  16  10   23.80    2.80
  -3 -17  10    9.50    2.00
  -3 -17  10   11.80    2.00
   3 -17 -10   13.10    2.20
  -3  17  10   11.30    1.80
  -3  17  10   14.50    2.70
   2 -17 -10   -0.30    1.20
  -2 -17  10    1.80    1.70
  -2  17  10    1.40    1.10
   2  17 -10    2.60    1.00
  -1 -17  10   21.30    2.80
   1 -17 -10   25.30    2.90
  -1  17  10   22.40    2.50
   1  17 -10   22.10    2.10
   0 -17  10   10.50    2.80
   0 -17 -10   13.30    2.90
   0  17  10   10.50    2.00
   0  17 -10   12.40    1.80
  -1 -17 -10   27.40    3.10
   1 -17  10   26.80    4.30
  -1  17 -10   27.60    2.50
   1  17  10   28.70    2.60
  -2 -17 -10    4.40    1.80
   2  17  10    8.00    2.20
   3 -18 -10    1.00    1.40
   3  18 -10    2.20    0.80
  -3  18  10    2.80    1.70
  -3  18  10    2.90    1.10
   2 -18 -10   40.20    3.00
  -2 -18  10   37.90    3.40
   2  18 -10   33.90    2.40
  -2  18  10   39.90    2.70
  -1 -18  10   26.50    3.20
   1 -18 -10   30.70    2.80
  -1  18  10   29.90    2.50
   1  18 -10   23.00    2.00
   0 -18 -10    3.50    1.70
   0 -18  10   -1.70    2.30
   0  18  10    0.30    1.10
   0  18 -10    0.90    1.00
  -1 -18 -10   61.69    4.30
   1  18  10   59.89    3.70
  -1  18 -10   63.39    3.70
   2  18  10  103.49    5.50
   2 -19 -10   35.70    3.80
  -2  19  10   19.70    2.00
   2  19 -10   28.30    1.90
  -1 -19  10    1.00    2.20
   1 -19 -10    3.80    1.40
  -1  19  10    2.60    1.10
   1  19 -10    0.90    0.80
   0 -19 -10    0.70    1.30
   0  19 -10    5.70    1.40
   0  19  10    4.50    1.10
  -1 -19 -10    0.30    2.10
   1  19  10    0.70    1.00
  -1  19 -10   -0.40    1.20
   2  19  10    6.70    2.20
   1 -20 -10   22.10    2.80
  -1  20  10   14.30    1.80
   1  20 -10   14.00    1.40
   0  20 -10    0.30    1.00
   0  20  10    1.20    1.60
   1  20  10    2.20    1.10
  -6   0  11   -0.10    0.90
  -6   0  11    1.00    1.00
  -5   0  11    1.10    1.50
  -5   0  11   -0.50    1.90
  -4   0  11    1.60    1.40
  -4   0  11    0.60    2.40
  -4   0  11   -0.70    2.20
  -3   0  11    0.80    1.80
  -3   0  11   -1.90    1.60
  -2   0  11   -0.60    2.30
  -2   0  11    2.50    2.00
  -1   0  11    0.80    2.80
  -1   0  11    2.50    1.60
   0   0  11    1.70    1.40
   0   0 -11    0.70    2.10
  -1   0 -11   -1.40    2.10
  -1   0 -11   -0.30    2.60
   1   0  11    0.00    1.40
  -2   0 -11   -0.70    2.10
  -2   0 -11    0.30    1.90
  -3   0 -11   -1.50    2.40
  -3   0 -11    1.10    1.90
   4   0  11    0.50    1.50
  -4   0 -11    1.60    2.10
  -4   0 -11   -0.40    2.30
  -5   0 -11    0.90    1.40
  -5   0 -11    2.10    2.00
   5   0  11   -0.80    1.60
  -6  -1  11   13.30    1.90
  -6  -1  11   16.00    1.70
  -6   1  11   14.50    2.00
  -6   1  11   16.50    1.70
  -5  -1  11   37.20    3.30
  -5  -1  11   50.49    4.80
  -5   1  11   37.70    3.50
  -4  -1  11   59.49    4.40
  -4  -1  11   52.69    3.90
  -4   1  11   54.69    3.90
  -4   1  11   57.89    4.40
  -4   1  11   57.89    5.10
  -3  -1  11    3.70    1.70
  -3  -1  11    4.90    2.10
  -3   1  11    0.50    1.70
  -3   1  11    5.10    2.50
  -3   1  11    0.40    1.60
  -2  -1  11   39.30    3.70
  -2  -1  11   37.10    4.10
  -2  -1  11   39.00    3.90
  -2   1  11   38.60    4.00
  -2   1  11   43.60    3.70
  -1  -1  11    4.90    1.70
  -1  -1  11    3.50    2.80
  -1   1  11    3.30    1.80
  -1   1  11    3.10    2.60
   0  -1 -11  128.99    9.00
   0  -1  11  145.99    7.50
   0  -1 -11  142.19    8.20
   0   1 -11  141.39    8.20
   0   1  11  152.58    7.60
  -1  -1 -11    4.40    2.50
  -1  -1 -11    2.60    2.30
   1  -1  11    2.30    1.40
  -1   1 -11    1.60    2.70
   1   1  11    1.10    1.30
  -1   1 -11    2.90    2.10
  -2  -1 -11   53.19    4.80
  -2  -1 -11   63.99    4.90
   2  -1  11   59.69    3.90
  -2   1 -11   45.10    5.00
  -2   1 -11   47.00    4.70
   3  -1  11    5.20    1.80
  -3  -1 -11    8.60    2.40
  -3  -1 -11    4.80    2.60
  -3   1 -11   10.10    2.50
  -3   1 -11    5.70    2.40
  -4  -1 -11   21.90    4.60
   4  -1  11   26.10    3.10
  -4  -1 -11   24.50    3.80
  -4   1 -11   28.00    3.80
  -4   1 -11   27.30    4.30
  -5  -1 -11   47.90    4.30
  -5  -1 -11   47.50    3.80
   5  -1  11   50.29    3.70
  -5   1 -11   48.80    4.00
   5   1  11   49.50    3.80
  -5   1 -11   47.10    4.10
  -6  -2  11   10.60    1.60
  -6  -2  11   10.70    1.60
  -6   2  11    8.80    1.80
  -6   2  11    7.90    1.70
  -5   2  11   -3.00    1.40
  -5   2  11    2.40    2.00
  -4  -2  11  127.69    7.50
  -4  -2  11  129.69    7.40
  -4   2  11  141.49    7.70
  -4   2  11  141.09    7.40
  -4   2  11  140.89    8.10
  -3  -2  11   99.89    5.80
  -3  -2  11  104.19    7.20
  -3   2  11  104.49    6.60
  -3   2  11  104.79    5.90
  -3   2  11   97.49    6.20
  -2  -2  11   16.20    3.10
  -2  -2  11   14.20    3.50
  -2   2  11   17.50    3.30
  -2   2  11   24.20    3.40
  -1  -2  11   45.70    5.70
   1  -2 -11   46.20    5.60
  -1  -2  11   54.59    5.30
  -1  -2  11   56.69    3.90
  -1   2  11   54.99    4.80
  -1   2  11   59.39    4.50
   0  -2 -11  183.38   10.70
   0  -2 -11  208.98   10.60
   0  -2  11  199.48   10.00
   0   2  11  212.78   10.00
   0   2 -11  178.08   10.50
  -1  -2 -11    2.60    2.00
   1  -2  11    0.50    1.30
  -1  -2 -11   -1.50    2.00
  -1   2 -11    1.80    2.00
  -1   2 -11   -1.90    3.00
  -2  -2 -11   53.19    4.80
  -2  -2 -11   57.79    4.80
   2  -2  11   49.10    3.80
  -2   2 -11   51.69    5.10
  -3  -2 -11    1.60    2.00
   3  -2  11    1.30    1.70
  -3  -2 -11   -3.00    2.40
  -3   2 -11    2.90    2.10
  -3   2 -11   -1.20    2.10
   4  -2  11   24.40    3.00
  -4  -2 -11   22.60    3.60
  -4  -2 -11   28.20    4.60
  -4   2 -11   28.90    3.80
  -4   2 -11   26.20    4.30
  -5  -2 -11    4.20    1.60
  -5  -2 -11    8.00    2.70
   5  -2  11    4.10    1.90
  -5   2 -11   10.00    2.50
   5   2  11    6.10    1.70
  -5   2 -11    5.40    1.80
  -6  -3  11  111.59    6.20
  -6  -3  11  124.79    6.30
  -6   3  11  124.09    6.30
  -6   3  11  129.99    6.40
  -5  -3  11   20.70    2.50
  -5  -3  11   18.20    2.40
  -5   3  11   13.90    2.00
  -5   3  11   21.10    3.40
  -5   3  11   20.50    2.40
  -4  -3  11  115.89    6.50
  -4  -3  11  112.39    6.70
  -4   3  11  118.39    6.90
  -4   3  11  114.29    6.50
  -4   3  11  119.49    7.00
  -3  -3  11  241.18   12.10
  -3  -3  11  238.48   11.60
  -3  -3  11  241.78   11.50
  -3   3  11  211.48   11.90
  -3   3  11  222.38   11.50
  -3   3  11  216.78   11.70
  -2  -3  11   19.90    2.90
  -2  -3  11   14.10    3.30
  -2  -3  11   19.60    3.00
   2  -3 -11   16.00    4.90
  -2   3  11   22.90    3.70
  -2   3  11   19.90    3.20
  -2   3  11   15.70    2.70
  -1  -3  11  201.18   10.30
   1  -3 -11  180.48   10.80
  -1  -3  11  174.58   11.20
  -1  -3  11  223.28   10.20
  -1   3  11  206.38   10.50
   1   3 -11  200.58   10.60
   0  -3  11   48.00    3.50
   0  -3 -11   45.90    4.90
   0  -3 -11   47.70    4.60
   0   3  11   49.99    3.70
   0   3 -11   49.30    4.70
  -1  -3 -11   39.60    4.20
  -1  -3 -11   32.20    4.30
   1  -3  11   34.00    2.90
  -1   3 -11   24.10    6.00
  -1   3 -11   32.30    4.00
  -2  -3 -11    2.40    2.30
   2  -3  11    1.70    1.60
  -2  -3 -11    4.60    2.40
  -2   3 -11    1.50    2.10
  -2   3 -11    2.80    2.70
  -3  -3 -11    0.70    2.20
  -3  -3 -11    0.20    2.70
   3  -3  11    1.00    1.70
  -3   3 -11   -0.40    2.10
  -3   3 -11    0.20    2.20
  -4  -3 -11    3.00    3.00
   4  -3  11    2.30    1.60
  -4  -3 -11   -2.60    2.00
  -4   3 -11    2.20    2.10
  -4   3 -11    1.90    2.10
  -5  -3 -11   35.40    3.40
   5  -3  11   41.20    3.50
   5   3  11   31.80    3.00
  -5   3 -11   35.90    3.40
  -5   3 -11   34.80    3.30
  -6  -4  11   21.50    2.00
  -6  -4  11   19.30    1.90
  -6   4  11   19.20    1.80
  -6   4  11   19.50    2.40
  -5  -4  11   36.50    3.00
  -5  -4  11   31.10    2.80
  -5   4  11   40.30    3.30
  -5   4  11   42.00    3.00
  -5   4  11   43.10    3.40
  -4  -4  11    1.20    1.70
  -4  -4  11    1.70    1.60
  -4   4  11    1.30    1.70
  -4   4  11   -1.70    1.90
  -4   4  11    0.50    1.60
  -3  -4  11   39.20    3.30
   3  -4 -11   26.80    5.10
  -3  -4  11   38.30    4.30
  -3  -4  11   36.70    3.60
  -3   4  11   38.10    3.50
  -3   4  11   34.30    4.00
  -3   4  11   36.40    3.70
  -2  -4  11  143.89    7.90
   2  -4 -11  139.79    8.40
  -2  -4  11  144.59    7.70
  -2  -4  11  143.79    7.90
  -2   4  11  143.19    8.20
  -2   4  11  143.39    7.90
  -2   4  11  147.19    7.90
  -1  -4  11   42.80    3.40
  -1  -4  11   33.90    4.10
   1  -4 -11   33.70    4.50
  -1   4  11   34.50    3.90
   1   4 -11   39.30    4.80
   0  -4 -11  187.88   10.90
   0  -4  11  228.18   10.70
   0  -4 -11  209.48   11.20
   0   4  11  212.28   10.60
   0   4  11  206.48   11.40
   0   4 -11  213.88   11.20
  -1  -4 -11   80.69    6.10
   1  -4  11   87.59    5.00
  -1  -4 -11   80.49    5.90
  -1   4 -11   86.09    5.90
   2  -4  11  108.49    6.00
  -2  -4 -11   95.29    6.60
  -2   4 -11  100.49    7.20
  -2   4 -11  102.59    7.00
  -3  -4 -11   19.50    3.70
   3  -4  11   20.40    3.90
  -3  -4 -11   14.60    3.40
  -3   4 -11   20.10    3.80
  -3   4 -11   22.50    3.80
  -4  -4 -11   62.99    6.40
   4  -4  11   56.89    4.00
  -4  -4 -11   59.79    4.90
  -4   4 -11   50.99    4.80
  -4   4 -11   49.60    4.60
   5  -4  11   35.50    3.90
  -5  -4 -11   37.20    3.30
  -5   4 -11   30.80    3.00
  -5   4 -11   33.00    3.20
  -6  -5  11  109.19    5.60
  -6  -5  11  104.99    5.70
  -6   5  11  116.59    5.80
  -6   5  11  111.59    5.60
  -5  -5  11  141.69    7.40
  -5  -5  11  129.99    7.20
  -5   5  11  142.09    7.50
  -5   5  11  133.99    7.20
  -5   5  11  145.29    7.60
  -4  -5  11    0.20    1.60
  -4  -5  11    0.10    1.50
   4  -5 -11    1.10    2.70
  -4   5  11    0.30    1.60
  -4   5  11   -0.50    1.70
  -4   5  11    3.40    1.80
  -3  -5  11  100.69    5.90
   3  -5 -11   90.19    6.60
  -3  -5  11   95.49    6.30
  -3  -5  11  102.09    5.60
  -3   5  11   97.29    6.00
  -3   5  11   98.69    6.30
  -3   5  11   93.89    5.70
  -2  -5  11   69.99    4.40
  -2  -5  11   75.99    5.00
   2  -5 -11   58.79    5.20
  -2  -5  11   66.69    4.60
  -2   5  11   60.39    4.60
  -2   5  11   60.29    5.00
   2   5 -11   64.79    6.20
  -2   5  11   63.59    4.80
  -1  -5  11  280.07   13.80
   1  -5 -11  277.97   14.10
  -1  -5  11  271.97   13.70
  -1   5  11  283.97   13.90
   1   5 -11  275.77   14.30
   0  -5 -11   85.69    5.90
   0  -5 -11  100.39    6.40
   0  -5  11   90.29    5.30
   0   5  11   86.99    5.50
   0   5  11   83.09    6.30
   0   5 -11   90.79    6.10
  -1  -5 -11   38.50    4.40
   1  -5  11   41.00    3.30
  -1  -5 -11   41.30    4.90
  -1   5 -11   41.20    4.20
   2  -5  11   91.89    5.40
  -2  -5 -11   81.29    6.20
  -2  -5 -11   73.39    5.80
  -2   5 -11   89.69    6.00
   3  -5  11  116.49    6.70
  -3  -5 -11  118.99    7.40
  -3  -5 -11  127.29    8.30
  -3   5 -11  111.09    7.60
  -3   5 -11  124.19    7.60
   4  -5  11    6.20    1.80
  -4  -5 -11    2.70    1.90
  -4   5 -11    8.00    2.30
  -4   5 -11    3.00    2.20
  -5  -5 -11    2.30    1.40
  -5   5 -11    0.70    1.30
  -5   5 -11   -0.30    1.20
  -6  -6  11    0.60    1.00
  -6  -6  11   -0.30    0.80
  -6   6  11    1.60    1.30
  -6   6  11   -0.60    0.80
  -5  -6  11    1.00    1.30
  -5  -6  11    2.90    1.30
  -5   6  11    3.30    1.70
  -5   6  11    0.40    1.20
  -5   6  11    0.80    1.40
  -4  -6  11   20.00    3.00
  -4  -6  11   15.60    3.40
  -4  -6  11   20.20    2.60
  -4   6  11   25.20    4.20
  -4   6  11   23.20    3.30
  -4   6  11   25.10    2.70
  -3  -6  11   28.00    2.90
  -3  -6  11   27.80    3.30
  -3  -6  11   31.00    3.80
  -3   6  11   29.60    3.20
  -3   6  11   25.20    3.60
  -3   6  11   26.40    3.50
   2  -6 -11   76.89    5.60
  -2  -6  11   85.79    5.40
  -2  -6  11   87.29    5.50
  -2   6  11   81.69    5.30
  -2   6  11   76.39    5.80
  -2   6  11   80.69    5.20
   2   6 -11   76.19    7.60
   1  -6 -11   29.10    3.90
  -1  -6  11   20.70    2.80
  -1  -6  11   20.70    3.40
   1   6 -11   16.60    3.20
  -1   6  11   20.10    3.50
   0  -6 -11   20.80    3.50
   0  -6 -11   19.70    4.20
   0  -6  11   17.00    2.50
   0   6  11   17.90    3.00
   0   6 -11   19.80    4.00
   0   6  11   15.40    3.40
  -1  -6 -11   73.09    6.00
  -1  -6 -11   77.79    5.60
   1  -6  11   79.29    4.90
  -1   6 -11   75.59    5.60
  -2  -6 -11   89.89    5.90
   2  -6  11   81.79    5.10
  -2  -6 -11   81.59    6.50
  -2   6 -11   73.59    6.80
  -2   6 -11   79.39    5.90
  -3  -6 -11   32.10    4.10
   3  -6  11   37.70    3.30
  -3   6 -11   39.90    5.10
  -3   6 -11   33.20    4.60
  -4  -6 -11  135.89    8.50
   4  -6  11  131.19    7.60
  -4   6 -11  147.09    8.10
  -5  -6 -11    6.80    2.10
  -5   6 -11    3.10    1.40
  -5   6 -11    2.00    1.90
  -6  -7  11   14.60    1.70
  -6  -7  11   14.60    1.50
  -6   7  11   17.00    1.50
  -6   7  11    9.20    2.20
  -5  -7  11    0.80    1.10
  -5  -7  11   -0.80    1.10
  -5   7  11    2.30    1.60
  -5   7  11    1.30    1.30
  -5   7  11    1.30    1.10
  -4  -7  11  101.29    5.50
  -4  -7  11   89.89    5.70
  -4  -7  11   80.39    6.30
  -4   7  11  101.39    5.50
  -4   7  11   97.39    5.90
  -4   7  11   98.49    6.00
  -3  -7  11   73.99    4.80
  -3  -7  11   72.89    5.00
  -3   7  11   76.19    5.90
  -3   7  11   78.59    5.40
  -3   7  11   72.79    4.80
  -2  -7  11  112.09    6.60
  -2  -7  11  110.79    6.20
   2  -7 -11  106.99    6.70
  -2  -7  11  108.79    6.70
  -2   7  11  109.89    6.40
  -2   7  11  109.29    6.90
  -1  -7  11   73.99    4.90
  -1  -7  11   80.09    5.00
   1  -7 -11   72.69    5.30
   1   7 -11   77.59    6.30
  -1   7  11   75.49    5.10
   0  -7  11    1.60    1.60
   0  -7 -11   -1.00    2.50
   0  -7 -11    2.30    2.00
   0   7 -11    6.10    2.50
   0   7  11    0.50    2.10
  -1  -7 -11    2.60    2.00
  -1  -7 -11    3.10    2.60
   1  -7  11    3.30    1.60
   2  -7  11  255.87   12.20
  -2  -7 -11  234.88   13.10
  -2  -7 -11  228.18   12.60
  -2   7 -11  237.68   12.70
  -2   7 -11  238.68   13.20
   3  -7  11   35.50    3.50
  -3  -7 -11   39.00    4.30
  -3   7 -11   39.20    5.00
  -3   7 -11   41.00    4.50
  -4  -7 -11    2.80    1.70
   4  -7  11    9.20    2.80
  -4   7 -11    5.40    1.90
  -4   7 -11    5.90    1.90
  -5  -7 -11    5.20    1.60
  -5   7 -11    4.00    1.40
  -5   7 -11    8.80    2.10
  -6  -8  11    0.60    0.80
  -6  -8  11   -0.90    1.00
  -6   8  11    0.60    0.90
  -5  -8  11    1.90    1.10
   5  -8 -11    1.10    2.10
  -5  -8  11    1.70    1.20
  -5   8  11    3.70    1.20
  -5   8  11    3.50    1.60
  -5   8  11    4.50    1.50
  -4  -8  11  366.36   17.70
  -4  -8  11  348.67   18.20
  -4  -8  11  358.46   17.90
  -4   8  11  367.46   17.70
  -4   8  11  376.86   18.10
  -4   8  11  391.36   18.00
  -3  -8  11    3.10    1.60
  -3  -8  11    2.30    1.90
  -3  -8  11    1.60    1.60
  -3   8  11    1.30    2.00
  -3   8  11   -0.10    1.80
  -3   8  11    0.20    1.70
   2  -8 -11   13.00    3.20
  -2  -8  11   10.60    2.60
  -2  -8  11   10.60    2.50
  -2   8  11   10.70    2.50
  -2   8  11    9.10    2.60
  -2   8  11    7.20    1.80
   1  -8 -11    3.70    2.00
  -1  -8  11    2.10    1.70
  -1  -8  11    1.10    2.00
  -1   8  11    1.70    1.90
   0  -8  11   57.39    4.00
   0  -8 -11   47.90    4.50
   0  -8 -11   48.20    5.10
   0   8 -11   51.09    5.40
   0   8  11   55.59    4.40
  -1  -8 -11   -0.60    1.80
   1  -8  11    3.20    1.50
  -1  -8 -11   -1.00    3.10
   1   8  11    4.70    2.70
  -1   8 -11    6.00    2.50
   2  -8  11    1.60    1.60
  -2  -8 -11    5.50    2.10
  -2   8 -11    0.70    2.30
   3  -8  11  202.98   10.80
  -3  -8 -11  219.08   11.40
  -3   8 -11  207.28   11.30
  -3   8 -11  213.78   11.30
  -4  -8 -11   55.59    4.10
   4  -8  11   50.29    4.40
  -4   8 -11   48.20    4.30
  -4   8 -11   54.79    4.30
  -5  -8 -11    2.50    2.20
  -5   8 -11   -0.30    1.40
  -5   8 -11    2.20    1.30
   5  -9 -11   40.40    3.60
  -5  -9  11   39.10    2.70
  -5  -9  11   37.00    2.80
  -5   9  11   37.70    3.20
  -5   9  11   39.40    3.10
  -5   9  11   39.00    2.70
  -4  -9  11    0.80    1.50
  -4  -9  11    3.70    2.20
  -4  -9  11    1.20    1.50
  -4   9  11    0.90    1.50
  -4   9  11    0.40    1.60
  -4   9  11    1.30    1.90
  -3  -9  11   92.59    6.10
  -3  -9  11  100.79    5.70
  -3  -9  11  103.39    6.10
   3  -9 -11  102.09    6.40
  -3   9  11   98.09    5.80
  -3   9  11  107.59    6.90
  -3   9  11   98.79    6.10
  -2  -9  11    1.90    1.70
   2  -9 -11   -2.60    1.80
  -2  -9  11    4.50    1.90
  -2  -9  11    2.10    2.20
  -2   9  11    2.50    2.10
  -2   9  11    1.90    1.50
  -2   9  11   -0.80    2.40
  -1  -9  11   14.10    2.90
   1  -9 -11   10.20    3.20
  -1  -9  11   14.80    3.00
  -1   9  11   12.80    2.90
   0  -9 -11  184.18   10.10
   0  -9 -11  187.68   10.40
   0  -9  11  192.38    9.90
   0   9  11  185.18    9.80
  -1  -9 -11   75.19    5.60
   1  -9  11   82.29    5.00
   1   9  11   72.19    5.50
  -1   9 -11   71.09    6.20
   2  -9  11  163.08    8.90
  -2  -9 -11  163.88    9.40
  -2   9 -11  173.38    9.60
  -3  -9 -11   -0.50    1.80
   3  -9  11    1.20    1.70
  -3   9 -11   -1.30    2.70
  -3   9 -11   -2.10    2.00
   4  -9  11   75.49    6.70
  -4  -9 -11   75.09    5.00
  -4   9 -11   70.39    4.90
  -4   9 -11   77.59    5.10
  -5  -9 -11    5.20    1.80
  -5   9 -11   10.40    2.40
  -5   9 -11    8.80    2.00
   5 -10 -11    0.00    1.50
  -5 -10  11    2.20    1.00
  -5 -10  11    1.40    1.40
  -5  10  11    0.30    1.40
  -5  10  11    1.20    1.10
  -5  10  11    2.30    2.50
  -4 -10  11    8.30    2.20
   4 -10 -11   11.20    2.80
  -4 -10  11    4.30    2.00
  -4 -10  11    8.70    2.10
  -4  10  11    7.40    1.70
  -4  10  11    7.70    2.00
  -4  10  11    6.10    1.50
  -3 -10  11   -0.20    1.80
  -3 -10  11    1.10    1.60
   3 -10 -11    0.60    1.90
  -3 -10  11    1.80    1.50
  -3  10  11   -2.90    1.70
  -3  10  11    1.30    2.40
  -3  10  11    1.40    1.80
   2 -10 -11   15.00    3.30
  -2 -10  11   16.00    3.60
  -2 -10  11    9.10    2.00
  -2 -10  11   16.00    2.60
  -2  10  11   12.10    2.80
  -2  10  11   15.80    3.40
  -1 -10  11  164.28    9.10
  -1 -10  11  175.88    8.70
   1 -10 -11  161.08    9.20
  -1  10  11  166.08    8.90
   0 -10  11    6.80    2.00
   0 -10 -11    4.20    2.00
   0 -10 -11   -1.50    2.90
   0  10 -11    3.00    4.40
   0  10  11    2.00    1.90
   1 -10  11    9.80    2.60
  -1 -10 -11    4.40    2.00
  -1  10 -11    1.70    3.00
   1  10  11    5.40    2.30
  -2 -10 -11  103.39    6.50
   2 -10  11   94.29    5.90
  -2  10 -11   97.39    6.80
   3 -10  11    6.00    2.10
  -3 -10 -11    3.60    2.10
  -3  10 -11    6.60    3.50
  -3  10 -11    6.80    2.20
  -4 -10 -11   22.40    3.10
  -4  10 -11   26.80    3.40
  -4  10 -11   21.10    3.00
  -5  10 -11   -0.20    1.10
  -5  10 -11   -0.10    3.10
  -5 -11  11    0.80    1.00
  -5 -11  11   -1.70    0.80
   5 -11 -11   -0.50    1.60
  -5  11  11    0.30    0.90
  -5  11  11   -0.30    1.40
   4 -11 -11   33.90    3.20
  -4 -11  11   31.90    2.70
  -4 -11  11   30.00    3.60
  -4 -11  11   29.50    2.60
  -4  11  11   34.40    3.40
  -4  11  11   31.80    3.00
  -4  11  11   29.70    2.60
  -3 -11  11   11.90    2.40
   3 -11 -11   12.40    3.10
  -3 -11  11   12.80    2.30
  -3 -11  11   11.60    2.70
  -3  11  11   11.20    2.60
  -3  11  11   13.30    2.80
  -3  11  11   15.80    2.70
  -2 -11  11   29.10    3.10
   2 -11 -11   34.60    3.80
  -2 -11  11   35.50    3.20
  -2 -11  11   37.60    3.90
  -2  11  11   35.10    3.80
  -2  11  11   29.90    3.30
   1 -11 -11   55.79    5.00
  -1  11  11   57.39    4.20
   0 -11 -11   27.50    3.70
   0  11  11   23.10    3.10
  -1 -11 -11    2.10    1.90
   1 -11  11    0.60    1.70
   1  11  11    1.00    2.10
  -1  11 -11    2.10    3.10
   2 -11  11  106.09    6.70
  -2 -11 -11  121.79    7.20
  -2  11 -11  123.89    7.70
  -3 -11 -11    3.00    1.60
   3 -11  11    3.00    2.40
  -3  11 -11    1.70    2.00
  -4 -11 -11    3.50    1.80
  -4  11 -11    8.20    2.40
   5 -12 -11    0.30    1.50
  -5 -12  11    1.70    0.90
  -5  12  11    0.00    1.40
  -5  12  11    0.00    1.30
  -4 -12  11   -0.60    1.90
   4 -12 -11    0.00    1.30
  -4 -12  11   -1.20    1.10
  -4 -12  11    1.20    1.10
  -4  12  11    0.50    1.30
  -4  12  11   -1.90    1.60
  -4  12  11    0.30    1.10
  -3 -12  11   34.40    4.40
  -3 -12  11   35.90    3.10
   3 -12 -11   37.10    3.70
  -3 -12  11   28.40    3.20
  -3  12  11   35.80    3.20
  -2 -12  11   37.60    3.90
  -2 -12  11   39.10    3.20
   2 -12 -11   33.40    3.70
  -2 -12  11   24.40    3.00
  -2  12  11   36.00    3.40
  -2  12  11   32.20    3.70
   1 -12 -11  162.18    8.80
  -1 -12  11  143.59    8.40
  -1  12  11  160.98    8.40
   0 -12 -11   50.79    4.40
   0 -12  11   48.20    4.00
   0  12  11   46.00    3.90
   1 -12  11   -1.50    1.70
  -1 -12 -11   -2.50    2.10
   1  12  11   -0.50    2.00
  -1  12 -11    2.30    2.10
  -1  12 -11   -3.60    3.40
  -2 -12 -11   22.60    3.70
   2 -12  11   19.50    3.10
  -2  12 -11   22.00    4.50
  -3 -12 -11    4.80    1.80
   3 -12  11    7.00    3.80
  -3  12 -11    4.40    2.10
  -4 -12 -11   18.20    2.80
  -4  12 -11   21.40    2.80
   5 -13 -11    4.50    1.50
  -5 -13  11    4.90    1.30
  -5  13  11    5.80    1.30
  -4 -13  11   18.90    2.10
  -4 -13  11   21.60    3.20
   4 -13 -11   20.60    2.50
  -4  13  11   16.20    2.20
  -4  13  11   16.30    1.90
  -3 -13  11    3.70    1.80
   3 -13 -11    1.10    1.40
  -3 -13  11    4.60    1.50
  -3  13  11    0.80    1.40
  -3  13  11    2.00    1.40
   2 -13 -11   11.00    3.00
  -2 -13  11    6.90    2.20
  -2 -13  11    7.50    2.30
  -2  13  11    6.90    2.30
  -2  13  11    6.20    1.80
   1 -13 -11   11.60    3.30
  -1 -13  11    9.10    2.00
  -1  13  11   15.70    2.70
   0 -13  11  130.09    7.80
   0 -13 -11  140.89    8.10
   0  13 -11  144.49    7.40
   0  13  11  147.49    7.70
   1 -13  11    0.50    1.70
  -1 -13 -11    1.90    2.30
  -1  13 -11   -0.40    2.00
   1  13  11   -1.90    1.70
   2 -13  11   32.50    3.80
   2  13  11   39.20    4.10
  -2  13 -11   30.90    4.90
  -3 -13 -11    2.00    1.50
  -3  13 -11    2.90    1.90
  -4 -13 -11   -1.00    2.00
  -4  13 -11    1.70    1.50
  -4 -14  11   16.90    1.90
   4 -14 -11   22.30    2.30
  -4 -14  11   20.00    3.10
  -4  14  11   16.30    1.80
  -4  14  11   20.20    2.10
  -3 -14  11    4.30    1.80
  -3 -14  11    2.90    1.40
   3 -14 -11    3.90    1.50
  -3  14  11    4.60    1.40
  -3  14  11    2.70    1.30
   2 -14 -11    2.60    2.10
  -2 -14  11    4.20    1.90
  -2 -14  11    4.00    1.70
  -2  14  11    4.90    2.10
  -2  14  11    2.10    1.60
  -1 -14  11   43.00    3.80
   1 -14 -11   59.29    4.50
  -1  14  11   52.49    3.80
   0 -14 -11   11.00    3.10
   0 -14  11    2.70    1.60
   0  14  11   12.00    2.50
   0  14 -11    6.50    1.50
  -1 -14 -11   11.20    3.50
   1 -14  11   14.30    2.90
   1  14  11    7.90    2.00
  -1  14 -11    9.00    2.00
  -2 -14 -11   93.39    5.80
   2 -14  11   98.69    6.20
   2  14  11   89.89    5.70
  -3 -14 -11   29.30    3.20
  -3  14 -11   26.50    4.10
  -4  14 -11    2.60    2.10
  -4 -15  11    0.50    1.00
   4 -15 -11    1.00    1.20
  -4  15  11    1.50    1.20
  -4  15  11    2.60    1.20
   3 -15 -11    2.20    1.30
  -3 -15  11    1.90    1.40
  -3 -15  11    0.60    1.50
  -3  15  11    1.30    1.30
  -3  15  11    1.50    1.20
  -2 -15  11   11.80    2.20
   2 -15 -11   18.40    2.70
  -2 -15  11    8.90    2.50
  -2  15  11   15.20    2.30
  -1 -15  11    9.30    2.40
   1 -15 -11    4.90    2.60
  -1  15  11    6.40    3.00
   0 -15  11   24.50    2.90
   0  15 -11   28.90    2.40
   1 -15  11   29.70    3.30
  -1  15 -11   24.60    2.80
   1  15  11   29.30    2.80
  -2 -15 -11   31.30    3.30
   2  15  11   30.80    3.40
  -3 -15 -11   24.10    3.20
  -4 -16  11    3.00    1.10
   4 -16 -11    6.90    1.80
  -4  16  11    3.50    1.30
   4  16 -11    2.80    0.80
  -4  16  11    0.80    1.60
  -3 -16  11    1.30    1.60
   3 -16 -11    1.30    1.20
  -3 -16  11   -0.10    1.50
  -3  16  11    2.10    1.40
  -3  16  11   -0.20    1.10
   2 -16 -11    1.10    1.30
  -2 -16  11    4.60    2.20
  -2  16  11    2.40    1.10
  -1 -16  11   23.40    2.90
   1 -16 -11   23.60    3.00
   1  16 -11   24.40    2.10
  -1  16  11   23.00    2.50
   0 -16 -11   93.49    5.70
   0 -16  11   92.99    5.60
   0  16  11   96.09    5.30
   0  16 -11   85.79    5.00
  -1 -16 -11   34.50    3.10
   1 -16  11   33.00    3.80
  -1  16 -11   33.30    2.90
   1  16  11   39.50    3.00
  -2 -16 -11   23.00    2.90
   2  16  11   27.10    3.10
   3 -17 -11   -0.40    1.00
  -3 -17  11    2.60    2.00
  -3  17  11    0.40    1.10
   3  17 -11   -0.70    0.70
  -2 -17  11   44.10    3.60
   2 -17 -11   41.70    3.40
   2  17 -11   49.10    3.60
   1 -17 -11   71.19    4.30
  -1 -17  11   61.59    4.30
  -1  17  11   62.59    3.90
   1  17 -11   61.09    3.60
   0 -17  11   11.00    2.90
   0 -17 -11    9.50    2.50
   0  17 -11   11.00    1.80
   0  17  11    8.00    2.00
   1 -17  11    1.90    3.20
  -1 -17 -11    4.60    1.60
   1  17  11    5.60    1.40
  -1  17 -11    4.60    1.50
  -2 -17 -11   -1.60    1.70
   2  17  11    0.60    2.20
   3 -18 -11    7.30    1.80
  -3  18  11    8.10    1.50
   2 -18 -11   20.10    2.20
  -2 -18  11   22.50    2.80
   2  18 -11   17.20    1.60
  -2  18  11   16.80    1.90
  -1 -18  11    1.30    2.00
   1 -18 -11    1.10    1.20
   1  18 -11    0.70    0.80
  -1  18  11    0.00    1.00
   0 -18 -11   15.30    2.50
   0 -18  11   14.80    3.40
   0  18  11   19.50    2.10
   0  18 -11   17.80    1.90
  -1 -18 -11  212.88   10.50
   1  18  11  204.48    9.80
  -1  18 -11  182.18    9.70
   2 -19 -11    8.20    2.00
  -2  19  11    9.30    1.50
   1 -19 -11   10.20    2.30
  -1  19  11    5.10    1.40
   1  19 -11    7.10    1.20
   0 -19 -11   38.50    3.10
   0  19 -11   39.60    2.60
   0  19  11   45.60    2.80
   1  19  11   23.80    2.20
  -6   0  12    4.00    1.10
  -6   0  12    2.70    1.00
  -5   0  12   25.50    2.60
  -5   0  12   26.70    2.50
  -4   0  12   54.59    4.10
  -4   0  12   57.49    4.00
  -3   0  12   -2.50    1.80
  -3   0  12   -2.60    1.60
  -2   0  12   13.30    3.10
  -2   0  12    8.90    2.20
  -1   0  12  632.74   30.40
  -1   0  12  644.34   30.20
   0   0  12    3.30    1.60
   0   0 -12    8.10    3.30
   0   0 -12    3.20    2.30
  -1   0 -12   20.30    3.30
   1   0  12   17.10    2.60
  -1   0 -12   14.70    3.10
  -2   0 -12  194.48   10.70
  -2   0 -12  188.48   10.70
   2   0  12  207.98   10.30
   3   0  12   99.89    6.10
  -3   0 -12  110.49    7.00
  -3   0 -12  105.99    6.80
  -4   0 -12    5.90    2.40
  -4   0 -12    2.50    1.80
   4   0  12    6.50    1.80
   5   0  12   -0.70    1.60
  -5   0 -12    0.70    1.50
  -5   0 -12   -0.50    1.80
  -6  -1  12   71.49    4.10
  -6  -1  12   73.59    4.00
  -6   1  12   75.49    4.00
  -6   1  12   78.49    4.30
  -5  -1  12  155.98    7.80
  -5  -1  12  153.28    8.00
  -5   1  12  147.69    8.00
  -5   1  12  152.58    7.80
  -4  -1  12  134.59    7.60
  -4  -1  12  136.89    7.80
  -4   1  12  147.69    8.10
  -4   1  12  157.38    7.80
  -3  -1  12    1.40    1.90
  -3  -1  12    0.20    1.70
  -3   1  12    1.40    1.60
  -3   1  12    3.90    1.90
  -2  -1  12   39.60    3.90
  -2  -1  12   34.40    3.90
  -2  -1  12   39.70    4.10
  -2   1  12   32.70    3.90
  -2   1  12   34.60    3.70
  -1  -1  12    7.50    3.20
  -1  -1  12    8.20    2.50
  -1   1  12   12.70    2.90
   1   1 -12    2.00    2.10
  -1   1  12    4.80    2.90
   0  -1  12   82.59    4.90
   0  -1 -12   80.59    5.70
   0   1 -12   72.89    5.50
   0   1  12   77.99    4.80
  -1  -1 -12  337.47   16.50
   1  -1  12  333.47   16.20
  -1  -1 -12  325.87   16.70
  -1   1 -12  310.57   16.70
   1   1  12  332.97   16.10
  -1   1 -12  335.17   16.40
  -2  -1 -12   13.80    3.80
  -2  -1 -12   13.70    3.60
   2  -1  12   15.30    2.60
  -2   1 -12   14.00    3.90
  -2   1 -12   20.20    3.60
   2   1  12   14.20    2.60
  -3  -1 -12   -0.60    2.40
   3  -1  12    1.00    1.50
  -3  -1 -12   -3.10    1.90
  -3   1 -12    0.70    2.20
   3   1  12    2.70    1.60
  -3   1 -12    1.30    2.10
  -4  -1 -12  150.98    8.50
  -4  -1 -12  157.48    8.60
   4  -1  12  143.49    8.00
   4   1  12  138.79    8.00
  -4   1 -12  157.88    8.50
  -5  -1 -12   35.30    3.60
   5  -1  12   31.90    3.30
  -5  -1 -12   27.20    4.70
  -5   1 -12   34.90    3.00
   5   1  12   31.10    3.00
  -5   1 -12   33.70    3.30
  -6  -2  12   47.60    2.80
  -6  -2  12   42.70    2.80
  -6   2  12   46.80    3.00
  -6   2  12   45.20    2.80
  -5  -2  12    3.10    1.20
  -5  -2  12    3.90    1.30
  -5   2  12    1.30    1.30
  -5   2  12    3.00    1.30
  -4  -2  12  118.29    6.70
  -4  -2  12  121.49    6.90
  -4   2  12  122.39    7.10
  -4   2  12  122.59    6.70
  -3  -2  12    7.10    1.90
  -3  -2  12   10.70    2.80
  -3   2  12    7.20    1.80
  -3   2  12    9.10    2.20
  -2  -2  12   62.49    4.70
  -2  -2  12   59.79    4.40
  -2  -2  12   50.39    4.70
  -2   2  12   56.09    4.40
  -2   2  12   46.30    5.20
   1  -2 -12   -0.60    2.80
  -1  -2  12    7.40    1.90
  -1  -2  12   -3.10    3.30
  -1   2  12    4.00    2.70
  -1   2  12    4.00    2.20
   1   2 -12    4.60    2.30
   0  -2  12   41.90    3.40
   0  -2 -12   46.60    5.10
   0  -2 -12   39.30    4.30
   0   2 -12   38.30    4.40
   0   2  12   43.40    3.50
  -1  -2 -12    2.50    2.20
   1  -2  12    5.60    1.80
  -1  -2 -12    0.50    2.30
  -1   2 -12    2.20    1.90
   1   2  12    2.90    1.60
  -1   2 -12   -2.10    2.90
  -2  -2 -12    7.30    2.30
   2  -2  12    9.60    2.40
  -2  -2 -12    8.20    2.50
  -2   2 -12    6.90    2.50
  -2   2 -12    5.60    2.10
  -3  -2 -12    0.20    2.50
   3  -2  12   -0.40    1.50
  -3  -2 -12    2.80    1.90
  -3   2 -12    1.50    2.10
  -3   2 -12   -2.20    2.20
   4  -2  12  166.98    8.80
  -4  -2 -12  163.78    9.20
  -4  -2 -12  175.38    9.70
  -4   2 -12  167.28   10.60
   4   2  12  153.38    8.80
   5  -2  12    0.40    1.90
  -5  -2 -12    2.30    1.40
  -5   2 -12    0.90    1.30
   5   2  12   -2.20    1.60
  -5   2 -12    8.70    2.40
  -6  -3  12    9.10    1.80
  -6  -3  12    7.30    1.40
  -6   3  12    9.80    1.60
  -6   3  12    9.20    1.40
  -5  -3  12   65.99    4.30
  -5  -3  12   68.09    4.00
  -5   3  12   62.49    4.10
  -5   3  12   73.89    4.10
  -4  -3  12   58.39    4.40
  -4  -3  12   60.19    4.00
  -4   3  12   64.79    4.20
  -4   3  12   58.19    4.60
  -4   3  12   63.29    5.10
  -3  -3  12   69.69    4.60
  -3  -3  12   60.99    4.50
  -3   3  12   69.09    4.80
  -3   3  12   66.89    4.50
  -2  -3  12   27.10    3.80
  -2  -3  12   23.60    3.40
   2  -3 -12   22.20    5.30
  -2   3  12   25.60    3.50
  -2   3  12   33.40    3.90
   1  -3 -12   66.59    5.70
  -1  -3  12   69.79    4.60
  -1  -3  12   63.29    5.30
  -1   3  12   66.49    5.20
   1   3 -12   69.99    5.40
   0  -3 -12    8.70    2.40
   0  -3 -12    9.50    2.70
   0  -3  12    7.40    2.20
   0   3 -12    4.60    2.10
   0   3  12   11.10    2.70
  -1  -3 -12  282.97   14.90
  -1  -3 -12  268.47   15.20
   1  -3  12  329.87   14.70
   1   3  12  308.17   14.50
  -1   3 -12  276.47   15.40
  -2  -3 -12    5.40    2.30
   2  -3  12    3.30    1.70
  -2  -3 -12    3.90    2.00
  -2   3 -12    0.90    1.90
  -2   3 -12    0.70    2.70
  -3  -3 -12  236.38   12.30
   3  -3  12  215.28   11.60
  -3  -3 -12  234.08   12.10
  -3   3 -12  226.78   12.10
  -3   3 -12  221.68   12.80
  -4  -3 -12    5.70    2.30
   4  -3  12    3.10    1.60
  -4   3 -12    2.00    1.80
  -4   3 -12    3.30    2.00
  -5  -3 -12    1.90    1.30
   5  -3  12    4.30    2.40
  -5   3 -12    1.10    1.20
   5   3  12    3.20    1.60
  -5   3 -12    2.80    1.40
  -6  -4  12   63.09    3.40
  -6  -4  12   58.79    3.30
  -6   4  12   58.59    3.40
  -6   4  12   48.60    3.30
  -5  -4  12   21.90    2.30
  -5  -4  12   20.60    2.20
  -5   4  12   21.70    2.30
  -4  -4  12   22.50    2.80
  -4  -4  12   18.70    3.00
  -4   4  12   22.20    3.20
  -4   4  12   21.90    3.50
  -4   4  12   18.50    2.70
  -3  -4  12    1.20    2.90
   3  -4 -12    3.10    3.00
  -3  -4  12    0.90    1.80
  -3  -4  12    2.90    1.60
  -3   4  12    1.10    1.80
  -3   4  12   -0.10    2.10
  -3   4  12    1.90    1.90
  -2  -4  12    4.00    1.80
   2  -4 -12    3.50    2.90
  -2  -4  12    8.70    2.40
  -2  -4  12    5.40    2.20
  -2   4  12    4.90    1.90
  -2   4  12    5.20    2.30
   2   4 -12    4.90    3.10
  -1  -4  12    0.20    1.70
  -1  -4  12   -3.30    2.60
   1  -4 -12    2.90    2.40
   1   4 -12    2.60    2.50
  -1   4  12   -0.30    2.10
   0  -4 -12  301.17   15.40
   0  -4 -12  284.67   15.40
   0  -4  12  324.47   15.20
   0   4 -12  303.07   15.40
   0   4  12  318.07   15.10
  -1  -4 -12    3.60    3.00
  -1  -4 -12    7.40    2.50
   1  -4  12    3.30    1.60
  -1   4 -12    7.90    2.40
   1   4  12    3.20    1.80
  -2  -4 -12  248.28   12.90
   2  -4  12  252.27   12.40
  -2  -4 -12  247.68   12.90
  -2   4 -12  235.48   12.90
  -2   4 -12  239.28   12.80
  -3  -4 -12  211.18   11.20
   3  -4  12  197.18   10.50
  -3  -4 -12  201.38   11.20
  -3   4 -12  204.88   11.00
  -3   4 -12  199.38   11.10
  -4  -4 -12   11.30    3.10
   4  -4  12    4.90    1.70
  -4  -4 -12    3.20    2.80
  -4   4 -12    3.90    1.80
  -4   4 -12    3.00    1.80
  -5  -4 -12    0.00    1.50
  -5   4 -12    0.40    1.30
  -5   4 -12    0.00    1.20
   5   4  12   -0.10    1.60
  -6  -5  12    1.30    0.90
  -6  -5  12    2.80    1.00
  -6   5  12    1.80    1.00
  -6   5  12    2.80    1.20
  -5  -5  12    6.50    1.80
  -5  -5  12    9.90    1.90
  -5   5  12    9.00    1.80
  -4  -5  12    3.00    1.50
  -4  -5  12    0.40    1.50
  -4   5  12    0.00    1.50
  -4   5  12   -2.40    2.00
  -4   5  12    1.90    1.60
  -3  -5  12   17.50    3.30
  -3  -5  12   15.90    3.00
  -3  -5  12   19.90    2.70
   3  -5 -12   13.80    4.30
  -3   5  12   19.10    3.30
  -3   5  12   16.50    3.10
  -3   5  12   18.10    3.60
   3   5 -12   28.30    5.70
  -2  -5  12   59.09    4.70
  -2  -5  12   51.79    4.10
   2  -5 -12   55.29    5.20
  -2  -5  12   57.19    4.40
  -2   5  12   53.79    4.30
  -2   5  12   52.69    4.80
   2   5 -12   53.09    6.00
  -1  -5  12    8.30    2.20
  -1  -5  12    9.40    2.50
   1  -5 -12    8.50    2.50
   1   5 -12    5.20    2.80
  -1   5  12   13.00    3.20
   0  -5 -12   73.89    5.70
   0  -5  12  100.59    5.30
   0  -5 -12   74.89    5.90
   0   5  12   88.39    5.50
   0   5  12   73.69    6.00
   0   5 -12   91.39    5.90
  -1  -5 -12   41.30    4.80
   1  -5  12   40.60    3.50
  -1  -5 -12   49.99    4.30
  -1   5 -12   43.30    4.40
  -2  -5 -12    2.20    2.10
   2  -5  12    2.60    1.80
  -2  -5 -12    0.90    2.50
  -2   5 -12    0.50    2.90
  -2   5 -12   -0.80    2.10
  -3  -5 -12  101.69    6.80
   3  -5  12  104.29    6.20
  -3  -5 -12  100.49    7.40
  -3   5 -12  107.59    7.10
  -3   5 -12  110.89    7.10
  -4  -5 -12    1.50    1.70
   4  -5  12    2.60    1.60
  -4   5 -12    2.20    1.80
  -4   5 -12    1.10    1.70
  -5  -5 -12    3.20    1.40
  -5   5 -12    3.10    1.40
   5   5  12    3.90    1.70
  -5   5 -12    3.00    1.30
  -6  -6  12   34.90    2.40
  -6  -6  12   35.90    2.30
  -6   6  12   35.70    2.30
  -6   6  12   35.30    2.60
  -5  -6  12    9.50    2.00
  -5  -6  12    9.80    1.70
  -5   6  12   13.10    2.20
  -5   6  12   11.00    1.90
  -4  -6  12    3.10    1.60
  -4  -6  12    0.30    1.40
  -4   6  12   -0.10    1.50
  -4   6  12    1.20    2.20
  -4   6  12    0.70    1.70
  -3  -6  12   54.09    4.40
  -3  -6  12   53.79    4.10
   3  -6 -12   49.40    4.90
  -3  -6  12   54.49    3.90
  -3   6  12   58.59    4.10
  -3   6  12   47.00    4.90
  -3   6  12   53.19    4.30
   2  -6 -12   12.80    2.60
  -2  -6  12   12.80    2.90
  -2  -6  12    9.20    2.60
  -2  -6  12   12.90    3.20
  -2   6  12   12.70    2.70
  -2   6  12   11.20    2.90
   2   6 -12   12.90    3.40
  -1  -6  12   69.49    4.80
   1  -6 -12   70.69    5.30
  -1  -6  12   69.49    4.80
  -1   6  12   66.89    4.90
   1   6 -12   63.09    6.30
   0  -6  12  152.18    7.90
   0  -6 -12  137.19    8.10
   0  -6 -12  137.19    8.30
   0   6  12  143.69    8.30
   1  -6  12   64.19    4.30
  -1  -6 -12   57.79    5.60
  -1  -6 -12   63.49    4.80
  -1   6 -12   59.99    5.00
   2  -6  12  171.58   10.80
  -2  -6 -12  189.78   10.10
  -2  -6 -12  170.28    9.80
  -2   6 -12  173.68   10.50
  -2   6 -12  181.08    9.90
  -3  -6 -12   -0.10    2.00
  -3  -6 -12    3.60    3.50
   3  -6  12   -0.30    1.60
  -3   6 -12    1.10    2.40
  -3   6 -12   -1.10    2.40
   4  -6  12   21.00    3.00
  -4  -6 -12   22.70    3.00
  -4   6 -12   24.60    3.10
  -4   6 -12   24.00    3.30
  -5  -6 -12    1.10    1.20
  -5   6 -12    2.20    1.30
   5   6  12    1.90    1.70
  -5   6 -12    2.60    1.20
  -5  -7  12   -0.80    1.00
  -5  -7  12    0.70    1.00
  -5   7  12    0.30    1.00
  -5   7  12    2.40    1.30
  -4  -7  12    2.40    1.70
  -4  -7  12    3.10    1.50
  -4  -7  12    1.60    2.90
   4  -7 -12   -0.30    2.00
  -4   7  12   -1.80    2.00
  -4   7  12    2.70    1.60
  -4   7  12    0.60    1.60
   3  -7 -12  190.08   10.60
  -3  -7  12  202.68   10.20
  -3  -7  12  215.18   10.40
  -3  -7  12  187.88   10.50
  -3   7  12  204.88   11.00
  -3   7  12  201.28   10.80
  -3   7  12  195.48   10.20
  -2  -7  12    2.20    2.20
   2  -7 -12    1.00    2.00
  -2  -7  12   -0.20    1.70
  -2  -7  12    4.30    2.10
  -2   7  12    1.90    1.70
  -2   7  12    6.10    2.60
  -1  -7  12    9.60    2.30
  -1  -7  12   10.30    2.20
   1  -7 -12    5.00    2.10
   1   7 -12    5.60    2.90
  -1   7  12    5.20    1.90
   0  -7 -12    3.20    1.90
   0  -7  12    0.80    1.50
   0  -7 -12    0.80    2.30
   0   7 -12    3.70    2.30
   0   7  12    0.00    2.40
  -1  -7 -12  394.06   20.50
  -1  -7 -12  390.66   20.50
   1  -7  12  455.75   20.30
  -1   7 -12  415.66   20.60
   2  -7  12   45.90    3.70
  -2  -7 -12   56.79    4.70
  -2  -7 -12   47.40    5.60
  -2   7 -12   47.20    4.70
   3  -7  12    2.10    1.50
  -3  -7 -12    2.00    1.90
  -3   7 -12    4.70    2.50
  -3   7 -12    2.00    2.10
  -4  -7 -12   32.80    3.60
   4  -7  12   30.40    3.90
  -4   7 -12   35.50    3.50
  -4   7 -12   33.30    3.50
  -5  -7 -12  126.59    6.40
  -5   7 -12  120.39    6.30
  -5   7 -12  114.99    6.40
  -5  -8  12    7.10    1.60
  -5  -8  12    8.90    1.70
  -5   8  12   10.80    1.70
  -5   8  12   11.30    2.10
  -4  -8  12    7.90    2.70
   4  -8 -12   10.00    3.20
  -4  -8  12   10.10    2.30
  -4  -8  12    9.00    2.20
  -4   8  12    6.00    2.10
  -4   8  12    9.70    2.10
  -4   8  12    5.70    1.80
  -3  -8  12    0.30    1.70
   3  -8 -12   -2.30    1.80
  -3  -8  12    0.50    1.60
  -3  -8  12    1.10    1.80
  -3   8  12    2.70    2.20
  -3   8  12    1.30    1.60
  -3   8  12   -1.40    1.70
  -2  -8  12   49.10    3.70
   2  -8 -12   51.39    4.50
  -2  -8  12   49.40    4.50
  -2   8  12   48.50    3.90
  -2   8  12   53.09    4.60
   1  -8 -12   49.80    4.50
  -1  -8  12   48.50    4.00
  -1  -8  12   51.59    4.30
   1   8 -12   44.30    6.00
  -1   8  12   49.60    4.10
   0  -8 -12  150.48    8.60
   0  -8 -12  157.48    8.90
   0  -8  12  159.58    8.50
   0   8  12  153.28    8.60
   0   8 -12  156.28    9.20
  -1  -8 -12  199.78   11.10
   1  -8  12  212.08   10.70
  -1  -8 -12  197.38   11.20
  -1   8 -12  209.58   11.10
   2  -8  12  506.35   24.60
  -2  -8 -12  480.25   24.80
  -2   8 -12  548.15   25.80
   3  -8  12   78.99    5.20
  -3  -8 -12   84.49    5.80
  -3   8 -12   86.59    5.90
  -4  -8 -12    0.40    1.40
   4  -8  12   -0.70    2.20
  -4   8 -12   -0.60    1.70
  -4   8 -12    1.20    1.60
  -5  -8 -12    1.90    1.40
  -5   8 -12    1.30    1.50
  -5   8 -12    0.90    1.20
  -5  -9  12    1.40    0.90
  -5  -9  12    2.40    1.00
  -5   9  12    0.20    0.90
  -5   9  12   -0.50    1.10
  -4  -9  12    0.90    1.20
  -4  -9  12    2.60    2.40
   4  -9 -12    1.30    1.70
  -4  -9  12    2.20    1.30
  -4   9  12   -0.70    1.50
  -4   9  12    0.20    1.30
  -4   9  12    1.10    1.70
  -3  -9  12   22.40    3.10
  -3  -9  12   16.00    2.50
   3  -9 -12   17.10    3.40
  -3  -9  12   19.90    2.90
  -3   9  12   19.10    2.90
  -3   9  12   19.20    2.90
  -2  -9  12  171.48    8.90
  -2  -9  12  133.29    8.50
  -2  -9  12  167.58    8.40
   2  -9 -12  162.78    8.90
  -2   9  12  166.38    8.80
  -2   9  12  161.78    8.60
  -1  -9  12   36.90    3.60
  -1  -9  12   40.60    3.80
   1  -9 -12   34.60    4.30
  -1   9  12   39.20    3.70
   0  -9  12    8.60    2.70
   0  -9 -12    4.90    2.40
   0  -9 -12    2.50    2.70
   0   9  12    5.10    2.20
   0   9 -12    5.20    3.00
   1  -9  12   -0.10    1.50
  -1  -9 -12    1.50    2.90
  -1  -9 -12    2.90    2.30
  -1   9 -12   -2.20    2.50
   1   9  12    3.00    2.80
   2  -9  12  139.19    8.10
  -2  -9 -12  156.98    8.60
  -2   9 -12  151.38    8.80
   3  -9  12    6.30    2.00
  -3   9 -12    8.60    3.10
  -3   9 -12    3.90    3.40
  -4  -9 -12    7.10    1.60
  -4   9 -12   14.20    2.50
  -4   9 -12    8.90    2.10
  -5 -10  12    0.20    1.00
  -5 -10  12    0.10    0.90
   5 -10 -12    4.70    2.70
  -5  10  12    2.40    1.20
  -5  10  12    1.10    1.00
  -4 -10  12   47.70    3.30
  -4 -10  12   40.70    3.10
  -4 -10  12   51.69    4.30
   4 -10 -12   44.70    3.80
  -4  10  12   43.50    3.10
  -4  10  12   46.30    3.70
  -3 -10  12   -0.20    1.70
  -3 -10  12    1.20    1.70
   3 -10 -12    1.00    1.70
  -3 -10  12    0.10    1.30
  -3  10  12   -0.30    1.70
  -3  10  12    2.70    1.80
   2 -10 -12   46.30    4.10
  -2 -10  12   43.20    3.50
  -2 -10  12   32.50    3.40
  -2 -10  12   41.40    4.40
  -2  10  12   48.20    3.60
  -2  10  12   45.10    4.40
  -1 -10  12   30.60    3.20
   1 -10 -12   26.20    3.70
  -1  10  12   34.80    3.50
   0 -10 -12  136.59    8.50
   0 -10 -12  141.69    7.90
   0 -10  12  127.89    7.70
   0  10  12  142.49    7.70
   0  10 -12  130.19    9.00
  -1 -10 -12    0.30    2.00
   1 -10  12    1.00    1.50
  -1  10 -12   -0.50    2.60
   1  10  12    0.40    2.40
  -2 -10 -12   -0.20    1.80
   2 -10  12    2.00    1.70
  -2  10 -12   -2.20    2.20
  -3 -10 -12   15.10    2.90
   3 -10  12   14.10    3.10
  -3  10 -12   18.40    3.30
  -4 -10 -12    1.30    1.40
  -4  10 -12    0.90    1.40
  -5 -11  12    3.00    1.00
   5 -11 -12    4.10    2.60
  -5  11  12    1.50    1.00
  -5  11  12    9.20    1.70
   4 -11 -12   16.70    2.70
  -4 -11  12   10.70    3.40
  -4 -11  12   13.70    2.10
  -4 -11  12   12.10    1.90
  -4  11  12   15.70    2.10
  -4  11  12   17.40    2.40
  -3 -11  12    4.20    2.10
  -3 -11  12    5.90    1.70
  -3 -11  12    5.00    1.50
  -3  11  12    6.20    1.70
  -3  11  12    5.10    1.80
  -2 -11  12    5.20    1.60
   2 -11 -12    3.50    2.00
  -2 -11  12    3.80    2.30
  -2 -11  12    4.00    1.70
  -2  11  12    1.50    1.80
   1 -11 -12    4.60    2.10
  -1 -11  12    3.20    1.70
  -1  11  12    1.20    1.60
   0 -11 -12   79.29    5.60
   0 -11  12   87.99    5.50
   0 -11 -12   83.59    7.00
   0  11  12   80.59    5.40
  -1 -11 -12    2.80    2.10
   1 -11  12    1.70    1.70
  -1  11 -12    0.70    2.80
   1  11  12    3.20    2.30
   2 -11  12  222.78   12.40
  -2 -11 -12  256.97   12.70
  -2  11 -12  253.37   12.80
   3 -11  12    3.80    3.00
  -3 -11 -12    2.50    1.40
  -3  11 -12    4.80    2.00
  -4 -11 -12   12.70    2.40
  -4  11 -12   11.90    2.30
  -5 -12  12    8.30    1.30
  -5  12  12    6.90    1.30
   4 -12 -12   13.70    2.40
  -4 -12  12   12.90    1.90
  -4 -12  12   13.50    3.30
  -4  12  12   14.50    2.00
  -4  12  12   10.50    2.20
  -3 -12  12    4.60    1.60
  -3 -12  12    4.50    1.60
  -3 -12  12    5.50    1.40
   3 -12 -12    3.30    1.70
  -3  12  12    4.20    1.40
  -3  12  12    6.20    1.60
   2 -12 -12    3.90    1.80
  -2 -12  12    6.00    1.90
  -2  12  12    3.60    1.60
   1 -12 -12  160.18    9.00
   1 -12 -12  151.18    8.60
  -1 -12  12  134.49    8.20
  -1  12  12  157.88    8.20
   0 -12 -12   60.29    4.70
   0 -12  12   48.40    4.20
   0  12  12   62.49    4.30
   0  12 -12   56.99    4.00
  -1 -12 -12   11.80    3.40
   1 -12  12   14.20    2.90
  -1  12 -12   15.60    3.80
   1  12  12   13.60    3.40
   2 -12  12    0.80    2.00
  -2 -12 -12    0.50    1.50
  -2  12 -12    2.70    2.40
  -3 -12 -12   53.49    4.00
   3 -12  12   50.19    5.70
  -3  12 -12   53.19    4.20
  -4 -12 -12    0.30    1.60
  -4  12 -12    0.00    1.40
  -4 -13  12   18.40    2.00
   4 -13 -12   21.60    2.50
  -4 -13  12   24.60    3.50
  -4  13  12   19.00    2.00
  -4  13  12   19.90    2.20
  -3 -13  12    1.30    1.40
   3 -13 -12    0.80    1.40
  -3 -13  12    1.50    1.60
  -3  13  12    0.90    1.30
  -3  13  12   -0.40    1.50
  -2 -13  12   57.39    4.60
  -2 -13  12   56.79    4.00
   1 -13 -12    4.80    2.00
  -1 -13  12    3.80    2.20
  -1  13  12    8.00    1.80
   0 -13  12    4.60    2.20
   0 -13 -12    4.80    1.90
   0  13 -12    6.70    1.90
   0  13  12    6.50    1.80
   1 -13  12    6.40    2.00
  -1 -13 -12   12.30    2.80
   1  13  12    4.90    2.00
   2 -13  12    2.60    2.00
  -2 -13 -12    1.80    1.40
  -2  13 -12    1.30    2.60
  -3 -13 -12   62.29    4.20
  -3  13 -12   59.79    4.30
  -4  13 -12   40.20    3.40
   4 -14 -12    1.90    1.60
  -4 -14  12    1.80    1.10
  -4  14  12    1.60    1.30
  -4  14  12    3.20    1.20
  -3 -14  12    0.90    1.70
  -3 -14  12   -0.30    1.30
   3 -14 -12    0.00    1.30
  -3  14  12   -2.10    1.10
  -3  14  12   -1.10    1.60
  -2 -14  12   23.10    2.90
   2 -14 -12   26.50    3.10
  -2  14  12   30.50    2.60
  -1 -14  12    7.80    2.20
   1 -14 -12   10.50    3.00
  -1  14  12   10.30    2.30
   0 -14  12   44.80    3.60
   0  14  12   45.40    3.70
   0  14 -12   51.19    3.30
   1 -14  12    3.20    2.00
   1  14  12    5.10    1.70
  -2 -14 -12    3.70    1.40
   2 -14  12    5.10    2.60
  -3 -14 -12    4.30    1.60
  -3  14 -12    4.50    2.50
  -4 -15  12   -0.10    1.20
   4 -15 -12    2.30    1.20
  -4  15  12    2.30    1.10
  -3 -15  12   72.59    4.30
   3 -15 -12   62.59    4.00
   3 -15 -12   46.80    5.10
  -3 -15  12   65.09    4.10
  -3  15  12   62.79    3.80
  -2 -15  12    6.20    2.30
   2 -15 -12    4.60    1.50
  -2  15  12    3.50    1.20
  -1 -15  12   15.90    2.50
   1 -15 -12   16.40    2.70
   1  15 -12   11.50    1.80
  -1  15  12   14.80    2.20
   0 -15  12   37.10    3.30
   0 -15 -12   37.50    3.60
   0  15 -12   37.00    2.80
   0  15  12   35.10    3.10
   1 -15  12    2.50    2.20
  -1 -15 -12    3.20    1.30
   1  15  12    5.40    1.60
  -2 -15 -12    2.50    1.40
  -3 -15 -12   13.10    2.90
   3 -16 -12   31.30    2.60
  -3  16  12   29.80    2.30
  -2 -16  12   30.80    3.00
   2 -16 -12   25.50    2.90
   2  16 -12   26.60    2.10
  -2  16  12   27.30    2.40
   1 -16 -12   82.59    5.20
  -1 -16  12   87.09    5.20
  -1  16  12   83.49    4.80
   1  16 -12   85.79    4.60
   0 -16 -12   98.69    5.70
   0 -16  12   89.19    5.50
   0  16  12   90.49    5.10
   0  16 -12   85.99    4.90
   1 -16  12   -4.40    2.10
  -1 -16 -12   -1.70    1.20
   1  16  12   -0.90    1.40
  -2 -16 -12    2.20    1.90
   3 -17 -12    3.90    1.20
  -3  17  12    3.70    1.10
   3  17 -12    3.00    0.80
   2 -17 -12    3.80    1.70
  -2 -17  12    2.40    1.90
   2  17 -12    2.50    0.80
  -2  17  12    2.00    1.00
   1 -17 -12    3.20    1.40
  -1 -17  12    5.20    1.90
   1  17 -12    4.40    1.00
  -1  17  12    3.60    1.10
   0 -17 -12   -1.10    1.40
   0 -17  12    0.20    2.00
   0  17  12    2.40    1.20
   0  17 -12    2.60    1.20
  -1 -17 -12   64.29    4.10
   1  17  12   64.79    4.60
  -2 -17 -12   11.50    2.90
   2 -18 -12   16.20    2.10
  -2  18  12   12.20    1.60
   2  18 -12   15.10    1.40
   1 -18 -12   15.50    2.40
  -1  18  12   14.60    1.70
   1  18 -12   17.90    1.60
   0 -18 -12    2.10    1.90
   0  18  12    4.40    1.20
   0  18 -12    1.10    1.30
  -1 -18 -12   14.50    2.40
   1  18  12    9.60    2.10
   1 -19 -12   -2.40    1.10
   1  19 -12    2.20    1.00
  -1  19  12    2.40    1.00
   0 -19 -12    1.60    1.50
   0  19  12    2.50    1.10
  -6   0  13    0.80    0.90
  -6   0  13   -0.80    0.80
  -5   0  13   -0.20    1.10
  -5   0  13   -0.80    1.00
  -4   0  13    0.80    1.50
  -4   0  13    0.10    1.50
  -3   0  13   -1.70    1.70
  -3   0  13    0.50    1.90
  -2   0  13    0.40    2.10
  -2   0  13    1.90    2.30
  -1   0  13    3.20    2.00
   1   0 -13   -0.50    2.10
  -1   0  13   -0.40    3.00
   0   0  13    2.60    1.70
   0   0 -13   -1.30    3.20
   0   0 -13   -0.40    2.10
   1   0  13    0.60    1.70
  -1   0 -13   -1.80    1.90
  -1   0 -13   -0.10    2.50
  -2   0 -13   -2.00    1.90
  -2   0 -13   -1.20    2.00
  -3   0 -13   -2.10    1.80
   3   0  13   -0.50    1.30
  -3   0 -13    0.10    2.20
  -4   0 -13   -1.10    1.40
   4   0  13   -0.10    1.40
  -4   0 -13    0.40    1.70
   5   0  13    2.20    2.00
  -5   0 -13    0.00    1.20
  -5   0 -13   -2.20    1.80
  -6  -1  13   15.20    1.60
  -6  -1  13   16.20    1.70
  -6   1  13   16.20    1.50
  -6   1  13   18.10    1.70
  -5  -1  13    1.30    1.10
  -5  -1  13    2.80    1.20
  -5   1  13    1.60    1.20
  -5   1  13    3.10    1.20
  -4  -1  13  168.88    8.50
  -4  -1  13  162.08    8.60
  -4   1  13  158.98    8.40
  -4   1  13  157.78    8.70
  -3  -1  13  185.78    9.60
  -3  -1  13  187.58    9.90
  -3   1  13  182.78    9.90
  -3   1  13  181.78    9.50
  -2  -1  13   13.80    3.20
  -2  -1  13   14.80    2.60
  -2  -1  13   14.40    3.40
  -2   1  13    9.20    2.30
  -2   1  13    8.80    2.50
   1  -1 -13  209.08   11.40
  -1  -1  13  210.88   11.90
  -1  -1  13  221.88   11.20
  -1   1  13  221.58   11.20
   1   1 -13  215.28   11.50
  -1   1  13  223.78   11.60
   0  -1 -13   33.20    5.20
   0  -1 -13   36.10    4.10
   0  -1  13   26.70    3.30
   0   1 -13   27.50    4.10
   0   1  13   37.70    3.40
   1  -1  13   92.09    5.30
  -1  -1 -13   76.39    6.30
  -1  -1 -13   81.99    5.70
  -1   1 -13   84.39    5.70
   1   1  13   82.49    5.20
  -1   1 -13   76.69    6.50
  -2  -1 -13   13.90    3.70
  -2  -1 -13   15.10    3.80
  -2   1 -13   16.90    3.80
  -2   1 -13   13.10    3.50
   2   1  13   18.90    3.90
   3  -1  13   37.20    3.50
  -3  -1 -13   39.50    4.20
  -3  -1 -13   44.00    4.60
  -3   1 -13   42.30    4.30
   3   1  13   40.20    3.40
  -3   1 -13   40.60    4.50
  -4  -1 -13   12.20    2.60
   4  -1  13    9.70    2.40
  -4  -1 -13   10.80    3.20
  -4   1 -13   10.90    3.00
   4   1  13    9.30    2.30
  -4   1 -13   11.00    2.80
  -5  -1 -13   -0.20    1.10
  -5   1 -13    0.90    1.10
  -5   1 -13    2.30    1.60
   5   1  13    0.50    1.80
  -6  -2  13   -0.60    0.90
  -6  -2  13   -0.50    0.90
  -6   2  13    1.80    0.80
  -6   2  13    0.90    0.90
  -5  -2  13   19.00    2.10
  -5  -2  13   21.80    2.00
  -5   2  13   16.90    2.00
  -5   2  13   15.60    2.10
  -4  -2  13    2.50    1.60
  -4  -2  13    0.80    1.50
  -4   2  13    0.10    1.70
  -4   2  13    1.40    1.50
  -3  -2  13   38.40    3.60
  -3  -2  13   36.20    3.50
  -3   2  13   40.40    3.90
  -3   2  13   45.30    3.60
  -2  -2  13   36.00    3.60
  -2  -2  13   28.50    4.10
  -2  -2  13   26.40    3.80
   2   2 -13   29.60    4.30
  -2   2  13   25.50    3.90
  -2   2  13   32.80    3.90
  -1  -2  13   30.50    3.50
   1  -2 -13   29.40    5.50
   1   2 -13   30.50    4.30
  -1   2  13   27.80    4.00
  -1   2  13   27.80    4.50
   0  -2  13   24.10    2.90
   0  -2 -13   32.80    4.80
   0  -2 -13   20.80    3.90
   0   2  13   30.90    3.30
   0   2 -13   21.30    3.60
  -1  -2 -13  564.84   27.50
   1  -2  13  587.14   27.20
  -1  -2 -13  586.04   27.30
   1   2  13  577.24   27.10
  -1   2 -13  529.15   27.50
  -1   2 -13  559.84   27.30
   2  -2  13    0.50    1.40
  -2  -2 -13    1.00    2.20
  -2  -2 -13    1.10    2.10
  -2   2 -13    0.40    2.00
  -2   2 -13    2.70    2.50
   2   2  13    1.90    1.70
  -3  -2 -13  205.88   10.60
  -3  -2 -13  203.18   10.50
   3  -2  13  180.08   10.10
  -3   2 -13  187.98   10.50
   3   2  13  187.38   10.00
  -3   2 -13  189.08   10.50
  -4  -2 -13    1.20    1.50
  -4  -2 -13    1.30    2.00
   4  -2  13   -1.90    1.50
  -4   2 -13   -2.00    1.40
   4   2  13    2.70    1.50
  -4   2 -13    0.00    1.60
  -5  -2 -13   23.40    2.30
   5   2  13   17.30    2.60
  -5   2 -13   17.60    2.50
  -5   2 -13   23.00    2.30
  -6  -3  13   34.20    2.20
  -6   3  13   33.60    2.10
  -5  -3  13   19.30    2.10
  -5  -3  13   21.50    2.00
  -5   3  13   21.00    2.10
  -5   3  13   13.70    2.00
  -4  -3  13    4.30    1.50
  -4  -3  13    5.40    1.70
  -4   3  13    5.90    1.90
   4   3 -13    7.60    2.80
  -4   3  13    7.50    1.70
  -3  -3  13   29.60    3.10
  -3  -3  13   33.90    3.50
  -3   3  13   39.20    3.40
  -3   3  13   32.80    3.50
   3   3 -13   25.80    4.60
  -2  -3  13   -2.00    2.10
   2  -3 -13    2.00    3.60
  -2  -3  13    0.10    1.80
  -2  -3  13    6.90    2.10
  -2   3  13   -0.20    2.00
   2   3 -13   -1.70    2.20
  -2   3  13   -3.80    2.30
  -1  -3  13   26.30    3.20
   1   3 -13   22.00    4.10
  -1   3  13   23.70    4.90
   0  -3 -13  111.09    7.60
   0  -3 -13  119.49    7.20
   0  -3  13  107.39    6.60
   0   3  13  125.59    6.70
   0   3 -13  118.59    8.00
  -1  -3 -13  161.38    9.30
  -1  -3 -13  163.48    9.40
   1  -3  13  183.38    9.00
   1   3  13  169.28    8.90
  -1   3 -13  169.68    9.30
  -1   3 -13  156.48   10.20
  -2  -3 -13   -0.10    1.80
  -2  -3 -13    1.80    2.20
   2  -3  13    1.20    1.60
  -2   3 -13   -1.60    3.10
   2   3  13    2.90    1.50
  -2   3 -13   -4.30    2.50
  -3  -3 -13    2.80    1.90
  -3  -3 -13    1.20    2.40
   3  -3  13    0.70    1.50
   3   3  13    1.20    1.50
  -3   3 -13    1.60    2.00
  -3   3 -13    0.20    2.10
  -4  -3 -13   -2.50    2.10
  -4  -3 -13   -1.70    1.40
   4  -3  13   -0.10    1.50
  -4   3 -13    0.00    1.50
   4   3  13   -0.60    1.50
  -4   3 -13    0.60    1.60
  -5  -3 -13    0.60    1.20
  -5   3 -13    1.10    2.00
   5   3  13    2.40    2.10
  -5   3 -13    1.40    1.30
  -5  -4  13   40.80    2.80
  -5  -4  13   41.20    2.90
  -5   4  13   36.00    2.90
  -5   4  13   43.60    2.90
  -4  -4  13   18.40    2.60
  -4  -4  13   26.00    3.00
  -4   4  13   27.10    3.20
  -4   4  13   23.50    2.70
  -3  -4  13    8.10    2.10
  -3  -4  13    6.90    1.80
  -3  -4  13    3.30    2.50
   3   4 -13    4.90    2.80
  -3   4  13    4.80    2.10
  -3   4  13    6.10    1.90
  -2  -4  13  141.29    8.00
   2  -4 -13  127.29    8.30
  -2  -4  13  151.18    7.50
  -2  -4  13  137.99    7.90
  -2   4  13  132.39    7.80
   2   4 -13  133.49    8.40
  -2   4  13  132.49    7.80
   1  -4 -13   75.19    6.20
  -1  -4  13   99.49    5.80
  -1   4  13   82.19    5.90
   1   4 -13   91.39    6.40
   0  -4  13   73.39    4.90
   0  -4 -13   75.19    5.70
   0  -4 -13   81.09    6.00
   0   4 -13   74.09    5.20
   0   4  13   79.29    5.20
  -1  -4 -13  416.26   21.90
  -1  -4 -13  431.46   21.80
   1  -4  13  477.25   21.70
  -1   4 -13  451.75   21.90
   1   4  13  459.65   21.60
   2  -4  13    2.20    1.60
  -2  -4 -13    5.50    2.50
  -2  -4 -13    4.10    2.90
  -2   4 -13    7.50    2.30
   2   4  13    2.90    1.60
  -2   4 -13    3.90    2.90
  -3  -4 -13   90.09    6.00
  -3  -4 -13   88.39    6.30
   3  -4  13   87.89    5.50
   3   4  13   81.99    5.30
  -3   4 -13   85.49    6.20
  -3   4 -13   87.19    6.10
  -4  -4 -13    4.60    2.70
   4  -4  13    2.10    1.70
  -4  -4 -13    2.70    1.40
  -4   4 -13    1.00    1.60
   4   4  13    0.70    1.40
  -4   4 -13    1.80    2.50
  -5  -4 -13   24.90    3.30
  -5   4 -13   25.50    2.40
  -5   4 -13   27.80    2.40
  -5  -5  13   18.20    2.10
  -5  -5  13   20.00    2.00
  -5   5  13   16.80    2.10
  -4   5  13   22.00    2.80
   3  -5 -13   14.80    3.10
  -3  -5  13   15.10    3.50
  -3  -5  13   23.50    3.20
  -3  -5  13   15.70    2.70
   3   5 -13   18.60    3.70
  -3   5  13   22.40    3.10
  -3   5  13   16.20    2.90
  -2  -5  13    7.60    2.40
  -2  -5  13    9.00    2.20
  -2  -5  13    6.00    2.40
   2  -5 -13    6.70    2.50
  -2   5  13    8.70    2.60
   2   5 -13   10.60    2.80
  -2   5  13    7.60    2.10
  -1  -5  13   95.89    5.80
   1  -5 -13   84.99    6.10
  -1  -5  13   96.39    5.80
  -1   5  13   82.39    5.80
   1   5 -13   90.89    6.40
   0  -5  13   54.79    4.10
   0  -5 -13   47.00    4.90
   0  -5 -13   50.29    4.70
   0   5  13   54.29    4.60
   0   5 -13   55.69    4.60
   1  -5  13   39.70    3.40
  -1  -5 -13   31.20    4.00
  -1  -5 -13   38.60    4.30
   1   5  13   37.40    3.70
  -1   5 -13   36.60    4.10
   2  -5  13   70.69    4.70
  -2  -5 -13   71.69    5.80
  -2  -5 -13   73.79    5.50
   2   5  13   74.69    4.80
  -2   5 -13   76.39    5.40
  -2   5 -13   66.99    6.60
   3  -5  13   13.40    2.50
  -3  -5 -13   14.40    3.40
  -3   5 -13   12.70    3.70
  -3   5 -13   13.30    2.80
   4  -5  13   49.60    3.90
  -4  -5 -13   53.89    3.90
   4   5  13   52.79    3.80
  -4   5 -13   49.30    3.90
  -4   5 -13   52.29    4.00
  -5  -5 -13    1.60    1.20
  -5   5 -13    1.90    1.20
  -5   5 -13    1.70    1.20
  -5  -6  13   -1.00    1.00
  -5  -6  13    0.10    1.00
  -5   6  13    0.00    1.00
  -4  -6  13   20.70    2.50
  -4  -6  13   21.00    2.50
  -4   6  13   21.40    2.40
  -4   6  13   18.40    2.80
   3  -6 -13   24.80    4.40
  -3  -6  13   18.90    2.90
  -3  -6  13   14.40    3.20
  -3  -6  13   19.00    3.10
  -3   6  13   19.40    3.10
  -3   6  13   19.70    3.10
  -2  -6  13    0.90    2.30
  -2  -6  13   10.30    3.00
   2  -6 -13    5.80    2.30
  -2  -6  13    5.20    1.90
  -2   6  13    8.10    2.10
  -2   6  13    1.90    3.60
   2   6 -13    4.40    2.90
   1  -6 -13  147.99    8.90
  -1  -6  13  159.28    8.70
  -1  -6  13  173.78    8.90
  -1   6  13  155.38    8.70
   1   6 -13  165.78    9.00
   0  -6 -13    2.30    2.40
   0  -6 -13    0.10    2.10
   0  -6  13    1.70    1.70
   0   6  13    4.90    2.70
   0   6 -13    1.50    2.10
  -1  -6 -13  134.89    8.00
   1  -6  13  135.09    9.20
  -1  -6 -13  131.89    8.10
  -1   6 -13  144.59    8.10
   1   6  13  141.79    7.90
  -2  -6 -13   -1.00    2.30
  -2  -6 -13    1.00    2.40
   2  -6  13    0.30    1.40
  -2   6 -13    2.80    2.10
  -3  -6 -13   57.49    4.70
   3  -6  13   47.60    3.90
  -3  -6 -13   49.90    5.90
  -3   6 -13   56.69    5.10
  -3   6 -13   54.59    4.70
   4  -6  13    9.00    2.20
  -4  -6 -13    9.70    2.40
  -4   6 -13   13.90    2.60
  -4   6 -13    8.10    1.90
   4   6  13   11.00    2.30
  -5  -6 -13    2.70    1.30
  -5   6 -13   -2.40    1.40
  -5   6 -13    2.90    1.30
  -5  -7  13    2.10    1.00
  -5  -7  13   -1.00    0.90
  -5   7  13    0.50    1.00
  -4  -7  13    1.90    1.30
   4  -7 -13    2.90    2.50
  -4  -7  13    0.80    1.30
  -4   7  13    0.70    1.30
  -4   7  13    2.40    1.40
  -3  -7  13    4.60    2.00
   3  -7 -13    5.20    2.40
  -3  -7  13    8.00    2.10
  -3  -7  13    5.90    1.70
  -3   7  13    0.90    1.80
  -3   7  13    3.10    1.80
  -2  -7  13   26.30    4.00
  -2  -7  13   25.80    3.10
   2  -7 -13   15.70    3.70
  -2   7  13   24.40    3.20
   1  -7 -13  198.88   10.70
  -1  -7  13  205.18   10.30
  -1  -7  13  196.18   11.80
   1   7 -13  190.18   10.90
  -1   7  13  203.68   10.40
   0  -7  13   22.90    3.10
   0  -7 -13   21.30    3.60
   0  -7 -13   12.90    4.00
   0   7  13   21.20    3.90
   0   7 -13   21.10    4.10
   1  -7  13  147.59    8.00
  -1  -7 -13  140.09    8.30
  -1  -7 -13  148.99    8.40
   1   7  13  141.49    8.00
  -1   7 -13  144.59    8.50
  -2  -7 -13    0.90    2.10
  -2  -7 -13   -0.40    2.70
   2  -7  13    1.30    1.60
  -2   7 -13    0.40    2.00
   3  -7  13   26.70    3.00
  -3   7 -13   25.80    4.40
   4  -7  13   24.70    3.20
  -4  -7 -13   18.30    2.50
  -4   7 -13   14.60    3.00
   4   7  13   20.60    2.50
  -4   7 -13   23.00    2.90
  -5  -8  13   -0.30    0.90
  -5  -8  13    0.10    0.90
  -5   8  13    2.20    1.00
   4  -8 -13    3.10    2.10
  -4  -8  13    2.90    1.30
  -4  -8  13    2.80    1.20
  -4   8  13    1.60    1.30
  -4   8  13    2.30    1.40
  -3  -8  13   84.59    5.20
  -3  -8  13   81.19    4.90
  -3  -8  13   72.79    5.30
   3  -8 -13   76.59    5.60
  -3   8  13   87.39    5.10
  -3   8  13   73.69    5.10
  -2  -8  13   -2.60    1.50
   2  -8 -13    1.40    2.00
  -2  -8  13    4.40    2.50
  -2  -8  13    1.60    1.70
  -2   8  13   -2.00    1.80
  -1  -8  13    6.10    2.20
  -1  -8  13    4.90    2.00
   1  -8 -13    7.30    2.20
  -1   8  13    3.10    1.90
   1   8 -13    6.70    2.90
   0  -8  13    0.40    1.70
   0  -8 -13    0.30    2.40
   0  -8 -13    0.10    2.00
   0   8 -13    1.90    2.50
   0   8  13    1.20    2.10
  -1  -8 -13   15.70    4.30
   1  -8  13    5.80    1.70
  -1  -8 -13   19.60    3.50
   1   8  13   10.30    2.70
  -1   8 -13   10.00    2.50
  -2  -8 -13  355.36   17.60
   2  -8  13  338.67   17.30
  -2   8 -13  361.66   17.70
  -3  -8 -13    0.50    1.50
   3  -8  13    2.70    1.60
  -3   8 -13    1.50    1.70
  -4  -8 -13   16.10    2.30
   4  -8  13   12.00    3.00
  -4   8 -13    8.10    3.50
  -4   8 -13   11.80    2.70
   4   8  13    7.30    2.10
  -5  -9  13   18.40    1.90
  -5  -9  13   17.80    1.70
  -5   9  13   16.40    1.70
  -4  -9  13   29.30    2.50
   4  -9 -13   30.40    3.50
  -4  -9  13   33.90    2.70
  -4  -9  13   32.70    5.10
  -4   9  13   26.50    2.70
  -4   9  13   32.10    2.60
  -3  -9  13    4.70    1.50
  -3  -9  13    3.90    1.90
  -3   9  13    3.50    1.80
  -3   9  13    0.30    1.60
   2  -9 -13   15.60    3.50
  -2  -9  13    7.80    2.30
  -2  -9  13   14.70    2.90
  -2  -9  13   14.20    3.90
  -2   9  13   15.60    2.80
   1  -9 -13  380.16   19.10
  -1  -9  13  385.46   19.20
  -1   9  13  398.66   18.90
   0  -9  13    1.70    1.80
   0  -9 -13    2.20    1.80
   0  -9 -13    4.60    2.60
   0   9  13   -0.30    2.10
   0   9 -13    1.60    2.90
  -1  -9 -13   50.39    5.40
   1  -9  13   53.19    4.00
  -1  -9 -13   54.29    4.70
  -1   9 -13   52.79    5.20
  -2  -9 -13   26.20    3.50
   2  -9  13   17.50    2.70
  -2   9 -13   17.80    3.90
   3  -9  13   -0.20    1.80
  -3  -9 -13    1.40    1.40
  -3   9 -13    2.70    2.60
  -4  -9 -13    4.20    1.30
   4   9  13   10.60    2.60
  -4   9 -13    4.10    1.30
  -5 -10  13    5.50    1.40
  -5  10  13    8.90    1.40
  -4 -10  13    9.60    1.90
   4 -10 -13    2.90    1.70
  -4 -10  13    7.50    1.70
  -4 -10  13   17.80    4.20
  -4  10  13    7.70    1.90
  -4  10  13    7.60    1.90
  -3 -10  13   24.40    3.00
   3 -10 -13   26.40    3.30
  -3 -10  13   24.10    3.20
  -3 -10  13   27.00    2.70
  -3  10  13   26.40    2.90
  -3  10  13   26.30    2.90
  -2 -10  13   15.30    2.70
  -2 -10  13   21.10    2.80
  -2 -10  13   18.50    3.80
   2 -10 -13   21.10    3.40
  -2  10  13   17.50    2.70
  -1 -10  13   12.60    2.70
   1 -10 -13   10.80    3.30
   1 -10 -13    6.80    2.50
  -1  10  13    7.90    1.90
   0 -10  13    8.90    2.60
   0 -10 -13    8.70    2.90
   0 -10 -13    9.10    2.30
   0  10  13   12.80    3.40
   0  10 -13    3.70    3.40
  -1 -10 -13    3.80    1.90
   1 -10  13    7.20    2.00
  -1  10 -13    4.00    2.70
   2 -10  13    2.20    2.80
  -2 -10 -13    1.70    2.00
  -2  10 -13    1.50    2.60
   2  10  13   -0.80    2.10
   3 -10  13   37.90    3.90
  -3 -10 -13   41.80    3.80
  -3  10 -13   40.20    3.70
  -4 -10 -13    6.20    2.20
  -4  10 -13    2.00    1.40
  -4 -11  13   15.40    4.30
  -4 -11  13   11.20    1.90
   4 -11 -13    9.70    2.60
  -4 -11  13   12.50    2.00
  -4  11  13   14.20    1.90
  -4  11  13   11.90    2.00
   3 -11 -13   37.60    3.50
  -3 -11  13   41.60    3.70
  -3 -11  13   41.70    3.30
  -3 -11  13   42.90    3.00
  -3  11  13   41.70    3.30
  -3  11  13   41.30    3.40
   2 -11 -13   57.69    4.40
  -2 -11  13   46.90    3.90
  -2  11  13   56.49    4.00
   1 -11 -13   -2.90    2.20
   1 -11 -13    0.60    1.70
  -1  11  13   -0.20    1.50
   0 -11 -13   21.20    5.20
   0 -11  13   22.40    3.30
   0 -11 -13   26.80    3.60
   0  11  13   26.10    3.40
  -1 -11 -13  116.49    6.80
   1 -11  13  112.39    6.60
  -1  11 -13  114.29    8.40
   1  11  13   97.99    7.90
  -2 -11 -13   41.00    3.70
   2 -11  13   38.00    3.50
  -2  11 -13   42.00    4.20
  -3 -11 -13    3.20    1.40
   3 -11  13    3.30    2.60
  -3  11 -13    3.10    1.70
   3  11  13    4.70    2.40
  -4 -11 -13    7.90    2.20
  -4  11 -13    4.40    1.50
  -4 -12  13   22.80    2.10
   4 -12 -13   19.30    3.00
  -4  12  13   21.30    2.10
  -4  12  13   16.70    2.20
   3 -12 -13    4.30    1.60
  -3 -12  13    6.10    1.60
  -3 -12  13    6.40    2.10
  -3  12  13    5.20    1.40
  -3  12  13    5.70    2.00
   2 -12 -13    9.90    2.80
  -2 -12  13   11.60    2.50
  -2  12  13   11.50    2.30
   1 -12 -13   15.70    4.00
   1 -12 -13   16.40    3.10
  -1  12  13   17.50    2.70
   0 -12 -13    0.80    1.70
   0 -12  13    1.00    1.70
   0  12  13    1.20    1.80
   0  12 -13    3.20    1.70
   1 -12  13  128.49    7.90
  -1  12 -13  134.09    8.50
   1  12  13  134.69    7.60
   2 -12  13   36.30    3.70
  -2 -12 -13   34.80    3.30
  -2  12 -13   40.00    4.30
  -3 -12 -13    4.40    1.30
  -3  12 -13    6.00    1.70
  -4 -13  13   90.79    4.80
   4 -13 -13   99.59    5.20
  -4  13  13   88.29    4.90
  -4  13  13   87.79    5.20
  -3 -13  13    6.90    1.60
  -3 -13  13    9.20    2.20
   3 -13 -13    6.70    1.60
  -3  13  13    7.50    1.90
  -2 -13  13    5.60    1.60
   2 -13 -13    2.40    1.50
   2 -13 -13    5.50    2.00
  -2  13  13    3.50    1.40
   1 -13 -13   60.59    4.20
  -1 -13  13   48.00    3.90
  -1  13  13   57.39    3.80
   0 -13 -13    2.10    1.70
   0  13  13    7.20    1.80
   0  13 -13    4.00    1.60
   1 -13  13   32.90    3.20
  -1 -13 -13   27.40    3.00
   1  13  13   34.40    3.80
  -2 -13 -13    4.80    1.40
   2 -13  13    3.70    2.10
  -2  13 -13    7.70    2.50
  -3 -13 -13   52.49    3.60
  -3  13 -13   46.80    4.10
   4 -14 -13    3.00    1.40
  -4  14  13    1.90    1.10
  -3 -14  13   14.60    2.60
  -3 -14  13   10.90    2.00
   3 -14 -13   12.30    3.00
   3 -14 -13   12.50    2.40
  -3  14  13   11.90    1.80
  -2 -14  13    1.70    1.60
   2 -14 -13    2.20    2.40
   2 -14 -13    1.20    1.40
  -2  14  13    2.10    1.30
   1 -14 -13  104.59    6.30
  -1 -14  13  111.89    6.30
  -1  14  13  107.79    6.00
   1  14 -13  113.89    5.70
   0 -14  13   25.80    2.80
   0 -14 -13   29.30    3.30
   0  14 -13   26.80    2.70
   0  14  13   24.30    2.80
  -1 -14 -13   14.20    2.40
   1 -14  13   12.70    2.40
   1  14  13   15.80    3.10
  -2 -14 -13    0.80    1.10
   2 -14  13   -2.00    2.30
  -3 -14 -13   24.50    2.60
   3 -15 -13    3.40    1.20
  -3  15  13    4.10    1.10
  -2 -15  13   16.30    2.50
   2 -15 -13   17.20    2.20
  -2  15  13   13.10    1.90
   2  15 -13    9.60    1.50
   1 -15 -13    0.40    1.30
  -1 -15  13   -2.00    1.20
  -1  15  13   -0.10    1.20
   1  15 -13    1.60    1.00
   0 -15  13   -0.10    1.50
   0 -15 -13    1.30    1.60
   0  15 -13    1.30    1.50
   0  15  13    1.40    1.40
   1 -15  13   37.40    3.50
  -1 -15 -13   35.30    3.10
   1  15  13   39.80    3.30
  -2 -15 -13    0.90    1.20
   3 -16 -13    6.20    1.80
  -3  16  13    3.30    1.00
   3  16 -13    4.60    1.10
  -2 -16  13    2.30    1.80
   2 -16 -13    0.90    1.10
   2  16 -13    1.20    0.80
  -2  16  13   -0.30    1.00
   1 -16 -13    1.10    1.30
  -1 -16  13    4.00    1.70
   1  16 -13    1.50    1.00
  -1  16  13    0.70    1.00
   0 -16  13    1.40    1.70
   0  16 -13    0.30    1.60
   0  16  13   -0.60    1.10
  -1 -16 -13    4.00    1.20
   1  16  13    9.50    1.90
  -2 -16 -13    0.50    1.40
   2 -17 -13    6.40    1.90
   2  17 -13    5.80    1.20
  -2  17  13    6.20    1.50
  -1 -17  13   27.40    3.30
   1 -17 -13   26.90    3.30
  -1  17  13   32.10    2.30
   1  17 -13   30.10    2.20
   0 -17 -13    0.20    1.10
   0  17  13   -0.10    1.20
  -1 -17 -13    1.00    1.20
  -1  18  13    9.80    1.60
   0 -18 -13    5.60    1.30
   0  18  13    8.70    1.80
   5   0 -14   -3.40    2.00
  -5   0  14   -1.30    0.90
  -5   0  14    0.70    1.00
  -4   0  14   38.70    2.90
  -4   0  14   28.30    2.80
  -3   0  14  137.89    7.80
  -3   0  14  140.39    7.50
  -2   0  14    0.90    2.50
   2   0 -14    0.50    2.20
  -2   0  14    1.60    2.30
  -1   0  14  312.97   15.70
   1   0 -14  317.37   15.90
   0   0  14 2331.87  103.59
   0   0 -14 2230.58  103.79
   0   0 -14 2144.29  103.79
  -1   0 -14    3.00    2.60
  -1   0 -14    1.40    1.80
  -2   0 -14   21.00    3.70
  -2   0 -14   30.10    4.30
   2   0  14   24.80    2.80
  -3   0 -14   43.50    4.70
  -3   0 -14   41.10    4.20
  -4   0 -14   45.30    3.50
  -4   0 -14   40.10    3.70
   4   0  14   41.50    3.40
  -5  -1  14    9.10    1.60
  -5  -1  14    6.60    1.60
  -5   1  14    6.40    1.30
  -5   1  14    5.60    1.60
  -4  -1  14   31.70    2.80
  -4  -1  14   26.60    2.70
  -4   1  14   33.50    2.90
  -3  -1  14    4.90    2.00
  -3  -1  14   13.20    2.60
  -3   1  14    4.40    2.00
  -3   1  14    5.60    2.00
  -2  -1  14   10.00    2.40
  -2  -1  14   15.10    2.80
  -2   1  14   11.70    2.50
  -2   1  14    9.40    2.80
   2   1 -14    5.90    2.20
   1  -1 -14    3.80    2.20
  -1  -1  14    1.20    2.20
   1   1 -14    2.00    2.20
  -1   1  14    4.20    2.80
  -1   1  14   -1.20    3.10
   0  -1 -14  211.88   11.90
   0  -1  14  205.18   11.00
   0  -1 -14  221.38   11.30
   0   1 -14  194.78   11.20
   0   1  14  229.58   11.10
   1  -1  14  328.97   17.20
  -1  -1 -14  353.06   17.00
  -1  -1 -14  342.77   17.10
  -1   1 -14  352.26   17.40
   1   1  14  313.77   17.70
  -1   1 -14  341.57   17.00
  -2  -1 -14  194.18   10.40
   2  -1  14  189.88    9.90
  -2  -1 -14  182.68   10.30
  -2   1 -14  197.38   10.50
  -2   1 -14  188.68   10.30
   2   1  14  176.78    9.80
   3  -1  14    3.10    1.70
  -3  -1 -14    3.90    2.00
  -3   1 -14    1.90    2.00
   3   1  14    2.60    1.60
  -4  -1 -14    0.20    1.80
   4  -1  14   -1.70    1.30
  -4  -1 -14   -0.30    1.40
   4   1  14   -1.30    1.40
  -4   1 -14    1.10    1.50
  -4   1 -14    0.00    1.40
  -5  -1 -14    2.20    1.10
  -5   1 -14    1.70    1.20
  -5  -2  14   20.10    2.00
  -5  -2  14   22.10    2.00
  -5   2  14   20.20    2.00
  -5   2  14   18.40    2.00
  -4  -2  14    0.50    1.20
  -4  -2  14    4.10    1.30
   4   2 -14    3.00    2.10
  -4   2  14    0.60    1.40
  -3  -2  14    7.60    1.90
  -3  -2  14    7.40    2.00
   3   2 -14    5.30    2.30
  -3   2  14    7.30    2.00
  -3   2  14    8.60    2.20
  -2  -2  14    2.20    2.60
  -2  -2  14    4.10    2.20
  -2  -2  14    1.30    2.10
   2   2 -14    4.50    2.40
  -2   2  14    0.50    2.10
  -2   2  14   -0.10    2.70
   1  -2 -14    6.20    2.20
  -1  -2  14    6.80    2.20
  -1   2  14   10.70    2.90
   1   2 -14    3.60    2.10
   0  -2  14  113.49    6.40
   0  -2 -14  102.29    7.30
   0  -2 -14   99.39    6.70
   0   2  14  108.79    6.50
   0   2 -14  109.49    6.70
  -1  -2 -14  360.86   18.00
   1  -2  14  369.56   17.60
  -1  -2 -14  361.76   17.80
   1   2  14  351.96   17.60
  -1   2 -14  365.76   17.90
  -1   2 -14  341.27   18.10
   2  -2  14  159.28    8.60
  -2  -2 -14  165.68    9.10
  -2  -2 -14  161.08    9.10
  -2   2 -14  163.98    9.40
   2   2  14  144.99    8.50
  -2   2 -14  168.08    9.10
  -3  -2 -14   62.09    5.30
  -3  -2 -14   51.09    4.40
   3  -2  14   46.30    4.10
  -3   2 -14   55.69    5.50
   3   2  14   51.89    4.30
  -3   2 -14   52.29    6.40
  -4  -2 -14    2.60    1.90
   4  -2  14    0.20    1.40
  -4  -2 -14    3.20    1.50
  -4   2 -14    3.50    1.50
  -4   2 -14    2.40    1.40
   4   2  14    2.20    1.50
  -5  -3  14   11.80    1.70
  -5  -3  14   14.50    1.70
  -5   3  14   11.60    1.70
  -5   3  14   10.20    1.70
  -4  -3  14    2.80    1.30
  -4  -3  14    0.20    1.10
  -4   3  14    0.80    1.30
  -4   3  14    2.50    1.70
   4   3 -14    5.20    2.70
  -3  -3  14   19.10    2.80
  -3  -3  14   17.40    3.10
  -3   3  14   18.30    3.00
   3   3 -14   16.50    4.30
  -3   3  14   19.10    3.10
  -2  -3  14   77.39    5.20
  -2  -3  14   78.79    5.40
  -2  -3  14   77.89    5.60
  -2   3  14   71.19    5.50
   2   3 -14   75.09    5.90
  -1  -3  14   14.30    3.30
   1  -3 -14   10.30    3.40
   1  -3 -14   14.00    3.50
  -1   3  14   15.40    3.00
   1   3 -14   13.70    3.90
   0  -3  14  196.48   10.30
   0  -3 -14  191.88   10.60
   0  -3 -14  198.98   10.60
   0   3 -14  187.58   10.30
   0   3  14  199.08   10.30
  -1  -3 -14   80.89    5.90
  -1  -3 -14   84.49    6.10
   1  -3  14   91.29    5.40
  -1   3 -14   95.29    5.90
   1   3  14   82.39    5.40
  -2  -3 -14   24.40    3.80
   2  -3  14   21.20    2.80
  -2  -3 -14   26.30    3.90
  -2   3 -14   25.70    4.60
  -2   3 -14   25.30    3.70
   2   3  14   21.40    2.70
  -3  -3 -14    6.50    2.20
   3  -3  14    6.40    1.90
  -3   3 -14    5.80    2.10
   3   3  14    8.20    2.20
  -4  -3 -14    5.10    2.20
  -4  -3 -14    2.50    1.30
   4  -3  14    1.10    1.70
  -4   3 -14    0.10    1.30
  -4   3 -14    2.20    1.50
   4   3  14    1.00    1.50
  -5  -4  14    1.60    1.00
  -5  -4  14    0.40    1.00
  -5   4  14    2.50    1.20
  -5   4  14   -1.10    0.90
  -4  -4  14    2.30    1.30
  -4  -4  14    1.40    1.30
  -4   4  14    1.40    1.40
  -4   4  14    2.70    1.50
  -3  -4  14    4.60    1.90
  -3  -4  14    4.60    1.80
  -3   4  14    6.20    1.90
   3   4 -14    8.80    2.90
  -3   4  14   11.90    2.70
   2  -4 -14   11.50    3.10
  -2  -4  14   17.20    3.70
  -2  -4  14   12.40    3.40
  -2  -4  14   13.30    3.30
  -2   4  14   16.30    3.30
   2   4 -14   13.40    4.10
   1  -4 -14  419.66   20.70
  -1  -4  14  396.86   21.80
[truncated: 58,882 more chars]
