# Supplementary material for: Crystal structure, Hirshfeld surface analysis, DFT and mol­ecular docking investigation of 2-(2-oxo-1,3-oxazolidin-3-yl)ethyl 2-[2-(2-oxo-1,3-oxazolidin-3-yl)eth­oxy]quinoline-4-carboxyl­ate
Source: Acta Crystallogr E Crystallogr Commun. 2021 Jan 1;77(Pt 1):28–33. doi: 10.1107/S2056989020015960 (PMC7784058; doi:10.1107/S2056989020015960)
Supplement: Supplementary file 2 [file e-77-00028-Isup2.hkl]

data_I                                                                          
_shelx_title ' JTM1170_0m_a.res in P2(1)/c'                                     
_shelx_refln_list_code          4                                               
_shelx_F_calc_maximum      187.62                                               
_exptl_crystal_F_000       872.00                                               
_reflns_d_resolution_high  0.8094                                               
                                                                                
loop_                                                                           
 _space_group_symop_operation_xyz                                               
 'x, y, z'                                                                      
 '-x, y+1/2, -z+1/2'                                                            
 '-x, -y, -z'                                                                   
 'x, -y-1/2, z-1/2'                                                             
                                                                                
_cell_length_a     6.0686                                                       
_cell_length_b    19.2791                                                       
_cell_length_c    16.3795                                                       
_cell_angle_alpha  90.000                                                       
_cell_angle_beta   94.185                                                       
_cell_angle_gamma  90.000                                                       
                                                                                
_shelx_F_squared_multiplier     1.000                                           
                                                                                
loop_                                                                           
 _refln_index_h                                                                 
 _refln_index_k                                                                 
 _refln_index_l                                                                 
 _refln_F_squared_calc                                                          
 _refln_F_squared_meas                                                          
 _refln_F_squared_sigma                                                         
 _refln_observed_status                                                         
   1   0   0        184.66        191.72        10.09 o                         
   3   0   0          7.07         12.53         4.10 o                         
   4   0   0        101.95        104.72         8.02 o                         
   5   0   0         62.71         47.56        13.41 o                         
   6   0   0          1.22         -1.16         6.59 o                         
   1   1   0        819.59        830.11        22.79 o                         
   2   1   0        262.24        243.17        14.36 o                         
   3   1   0       1869.18       1761.28        64.22 o                         
   4   1   0          0.02          6.31         4.46 o                         
   5   1   0         55.26         55.09         6.14 o                         
   6   1   0         36.51         43.05         6.87 o                         
   0   2   0        130.71        121.06        14.38 o                         
   1   2   0       1241.08       1122.25        29.22 o                         
   2   2   0       5927.12       5948.60       195.08 o                         
   3   2   0        120.50        130.77         6.82 o                         
   4   2   0        612.09        616.12        16.82 o                         
   5   2   0         72.04         72.01         8.16 o                         
   6   2   0          1.33         -3.54         4.63 o                         
   1   3   0        795.01        682.46        16.44 o                         
   2   3   0       2786.38       2735.20        74.25 o                         
   3   3   0        843.50        830.65        21.84 o                         
   4   3   0          2.90          8.02         3.37 o                         
   5   3   0         28.77         22.37         4.28 o                         
   6   3   0         69.02         62.51         7.75 o                         
   7   3   0         62.05         36.28        10.37 o                         
   0   4   0       1140.73       1195.11        43.39 o                         
   1   4   0       6528.20       6055.61       139.76 o                         
   2   4   0         27.95         34.27         3.72 o                         
   3   4   0        264.99        274.72        12.88 o                         
   4   4   0          2.01         -0.37         3.51 o                         
   5   4   0         30.53         25.66         4.28 o                         
   6   4   0        333.63        332.93        14.78 o                         
   7   4   0          9.85          7.73         3.96 o                         
   1   5   0      11214.40      11476.38       264.27 o                         
   2   5   0       1787.63       1851.55        45.18 o                         
   3   5   0        697.19        722.04        26.89 o                         
   4   5   0         27.98         35.95         3.89 o                         
   5   5   0          1.90         -1.01         3.34 o                         
   6   5   0          1.47         -1.52         7.16 o                         
   7   5   0         11.85         14.06         3.55 o                         
   0   6   0          0.14          2.12         1.83 o                         
   1   6   0       5873.02       5605.83       129.80 o                         
   2   6   0       2345.76       2451.73        58.10 o                         
   3   6   0        667.54        592.89        27.69 o                         
   4   6   0         66.65         64.30         4.75 o                         
   5   6   0          5.73          3.14         3.43 o                         
   6   6   0          2.46          5.19         3.06 o                         
   7   6   0          9.64         21.25         6.25 o                         
   1   7   0       1111.40       1115.31        27.29 o                         
   2   7   0       5133.69       5179.60       118.93 o                         
   3   7   0        264.19        272.58        14.46 o                         
   4   7   0         12.93         16.18         2.92 o                         
   5   7   0        269.52        257.67         7.81 o                         
   6   7   0        353.71        341.65        11.51 o                         
   7   7   0         85.98         42.69         4.57 o                         
   0   8   0       2602.57       2211.73       211.24 o                         
   1   8   0        282.57        280.27        10.36 o                         
   2   8   0        906.53        995.06        26.10 o                         
   3   8   0         60.68         65.00         5.92 o                         
   4   8   0         33.88         41.32         5.13 o                         
   5   8   0         10.40         14.37         2.71 o                         
   6   8   0          0.92          1.56         3.96 o                         
   7   8   0          0.95         -1.22         2.74 o                         
   1   9   0         41.29         40.29         5.92 o                         
   2   9   0        368.76        333.40        13.56 o                         
   3   9   0        268.51        281.54         7.83 o                         
   4   9   0         74.11         76.43         5.86 o                         
   5   9   0         55.65         71.78         4.39 o                         
   6   9   0        253.98        231.01         8.66 o                         
   0  10   0        465.69        466.21        18.24 o                         
   1  10   0       1717.81       1696.91        47.51 o                         
   2  10   0        311.49        340.30        10.35 o                         
   3  10   0          0.84          2.79         2.53 o                         
   4  10   0          1.20         -0.35         2.51 o                         
   5  10   0        174.82        149.59         5.56 o                         
   6  10   0        148.61        162.17         6.97 o                         
   1  11   0        434.51        457.39        16.53 o                         
   2  11   0       2214.12       2258.41        53.12 o                         
   3  11   0        341.21        376.18         9.73 o                         
   4  11   0        310.34        292.46         8.22 o                         
   5  11   0        424.47        440.36        16.87 o                         
   6  11   0         28.05         23.57         6.92 o                         
   0  12   0       3008.35       2980.30        98.17 o                         
   1  12   0        194.77        206.43         7.74 o                         
   2  12   0        416.69        403.93        10.28 o                         
   3  12   0        138.74        141.31         5.50 o                         
   4  12   0         94.63         72.28         4.35 o                         
   5  12   0          0.11          1.34         2.76 o                         
   6  12   0          9.55          0.48         3.51 o                         
   1  13   0          0.03          1.10         2.85 o                         
   2  13   0        100.23         94.96         4.71 o                         
   3  13   0         43.69         42.80         4.01 o                         
   4  13   0        217.50        258.12        11.47 o                         
   5  13   0        403.56        376.55         9.25 o                         
   6  13   0          0.19         -0.61         3.35 o                         
   0  14   0          0.24          0.16         3.88 o                         
   1  14   0        315.96        300.45         7.38 o                         
   2  14   0        247.59        257.24         8.16 o                         
   3  14   0        117.44        115.99         5.08 o                         
   4  14   0          3.02          1.55         2.36 o                         
   5  14   0          2.74          4.43         2.22 o                         
   6  14   0          3.61         -1.29         3.35 o                         
   1  15   0         25.88         25.08         3.52 o                         
   2  15   0        256.94        278.77         7.79 o                         
   3  15   0          5.80         10.54         2.34 o                         
   4  15   0        127.46        124.70         5.74 o                         
   5  15   0          0.03         -3.15         3.15 o                         
   0  16   0        536.01        540.17        27.50 o                         
   1  16   0        218.56        213.79         7.19 o                         
   2  16   0          1.77          3.88         2.63 o                         
   3  16   0          0.73          2.83         2.38 o                         
   4  16   0         14.41         14.06         2.32 o                         
   5  16   0          0.40         -2.51         2.51 o                         
   1  17   0         90.88         85.61         5.28 o                         
   2  17   0        101.98        105.96         5.88 o                         
   3  17   0          9.48         17.74         8.35 o                         
   4  17   0         13.99         19.18         5.36 o                         
   5  17   0        298.40        251.32        13.44 o                         
   0  18   0         36.02         36.53         5.16 o                         
   1  18   0         48.29         48.40         4.71 o                         
   2  18   0         29.96         32.61         4.67 o                         
   3  18   0        109.24        110.75         6.89 o                         
   4  18   0          0.09          2.70         3.09 o                         
   1  19   0         68.00         70.78         5.21 o                         
   2  19   0          1.39          4.48         2.73 o                         
   3  19   0          3.53          0.54         3.20 o                         
   4  19   0         38.90         32.62         4.57 o                         
   0  20   0         51.77         47.99         4.85 o                         
   1  20   0        100.38         90.72         4.08 o                         
   2  20   0          2.34          1.57         2.93 o                         
   3  20   0         13.63          8.94         3.51 o                         
   4  20   0         82.06         83.75         5.34 o                         
   1  21   0         10.04          6.61         2.16 o                         
   2  21   0         54.05         60.06         4.30 o                         
   3  21   0         55.88         39.23         3.34 o                         
   0  22   0         70.56         79.86         5.28 o                         
   1  22   0          0.86          0.71         2.06 o                         
   2  22   0          8.83          6.95         2.04 o                         
   1  23   0         22.97         26.70         3.99 o                         
  -6   1   1        105.81        115.36        10.13 o                         
  -5   1   1        224.21        233.21        10.57 o                         
  -4   1   1          1.57          3.78         7.13 o                         
  -3   1   1        898.70        959.68        23.25 o                         
  -2   1   1       2404.78       2432.90        65.86 o                         
  -1   1   1       7522.73       7370.91       229.94 o                         
   0   1   1        356.48        356.87         8.34 o                         
   1   1   1       6991.90       6497.68       300.03 o                         
   2   1   1        350.26        372.75        14.59 o                         
   3   1   1        531.59        499.86        12.67 o                         
   4   1   1        150.98        148.40         6.08 o                         
   5   1   1         95.06         90.26         6.29 o                         
   6   1   1        106.00        134.02        11.39 o                         
  -6   2   1        146.01        146.77         9.81 o                         
  -5   2   1        207.34        196.48         8.00 o                         
  -4   2   1        388.51        390.87        11.11 o                         
  -3   2   1       1224.75       1203.01        29.74 o                         
  -2   2   1       3913.62       3779.46       126.54 o                         
  -1   2   1       5185.15       4742.65       109.22 o                         
   0   2   1        156.19        148.17         4.98 o                         
   1   2   1       2248.06       2157.00        61.81 o                         
   2   2   1        577.68        615.66        33.09 o                         
   3   2   1        299.15        319.43        10.13 o                         
   4   2   1         47.38         32.78         4.17 o                         
   5   2   1         27.69         40.08         5.20 o                         
   6   2   1        150.50        146.06         8.67 o                         
   7   2   1         52.26         61.28         9.76 o                         
  -7   3   1          6.94          1.22         5.79 o                         
  -6   3   1         55.24         46.97         7.65 o                         
  -5   3   1         13.36         10.68         3.64 o                         
  -4   3   1        327.42        293.61         9.16 o                         
  -3   3   1        420.54        420.09        12.52 o                         
  -2   3   1       1255.22       1198.01        33.32 o                         
  -1   3   1       6560.16       6300.63       145.15 o                         
   0   3   1        501.73        458.00        11.07 o                         
   1   3   1       1987.50       1818.73        88.93 o                         
   2   3   1          7.91          9.24         4.27 o                         
   3   3   1         39.27         37.91         8.45 o                         
   4   3   1         90.43         88.50         6.17 o                         
   5   3   1        613.85        614.55        16.68 o                         
   6   3   1        285.36        325.34        14.66 o                         
   7   3   1         31.16         49.69         8.54 o                         
  -7   4   1         27.15          7.99         3.59 o                         
  -6   4   1        123.68        114.08         9.64 o                         
  -5   4   1         68.11         61.86         5.20 o                         
  -4   4   1        117.10        103.30         5.30 o                         
  -3   4   1          0.32         -1.56         3.13 o                         
  -2   4   1          0.04          7.63         1.86 o                         
  -1   4   1      35201.01      40395.50       931.70 o                         
   0   4   1       2913.80       2637.52        61.21 o                         
   1   4   1        886.02        915.11        26.83 o                         
   2   4   1        428.32        424.61        11.24 o                         
   3   4   1        574.90        583.74        22.46 o                         
   4   4   1        532.50        505.87        15.92 o                         
   5   4   1          6.82          3.87         3.74 o                         
   6   4   1        252.33        174.51        16.17 o                         
   7   4   1         41.91         25.34         4.61 o                         
  -7   5   1         30.40         22.86         6.71 o                         
  -6   5   1          8.70         23.47         6.10 o                         
  -5   5   1          0.12          4.00         2.86 o                         
  -4   5   1        543.19        549.87        13.14 o                         
  -3   5   1       2188.78       2307.29        63.81 o                         
  -2   5   1          7.04          6.26         1.80 o                         
  -1   5   1        137.69        144.02         4.68 o                         
   0   5   1      21442.59      22094.04       512.23 o                         
   1   5   1        523.23        513.82        13.12 o                         
   2   5   1       1747.99       1690.73        42.19 o                         
   3   5   1        558.29        572.26        22.26 o                         
   4   5   1        119.87        122.77         6.32 o                         
   5   5   1         16.08         17.34         4.04 o                         
   6   5   1         90.40         96.20         6.21 o                         
   7   5   1          0.00          0.91         6.40 o                         
  -7   6   1         12.55         -3.33         4.42 o                         
  -6   6   1        114.41        109.31         6.75 o                         
  -5   6   1        176.33        160.33         6.20 o                         
  -4   6   1          6.55          8.07         2.83 o                         
  -3   6   1         86.03        105.95         8.08 o                         
  -2   6   1       1680.48       1718.37        36.85 o                         
  -1   6   1       4670.34       4421.48       160.93 o                         
   0   6   1       4017.94       3681.98       109.64 o                         
   1   6   1         45.83         43.30         3.51 o                         
   2   6   1          2.16          3.30         2.19 o                         
   3   6   1         39.77         64.93        18.90 o                         
   4   6   1         71.11         72.01         5.52 o                         
   5   6   1          0.70          3.61         3.38 o                         
   6   6   1        159.50        166.37         7.43 o                         
   7   6   1         89.16         66.33         5.39 o                         
  -7   7   1          0.32         -2.47         2.47 o                         
  -6   7   1        428.34        421.58        13.56 o                         
  -5   7   1          4.70          3.84         2.71 o                         
  -4   7   1        638.72        650.85        15.12 o                         
  -3   7   1       1212.80       1214.02        32.42 o                         
  -2   7   1        450.97        429.25        11.23 o                         
  -1   7   1       1650.98       1657.07        39.60 o                         
   0   7   1       9896.87       9191.39       212.29 o                         
   1   7   1       5901.94       5741.46       157.79 o                         
   2   7   1         22.88         15.22         2.97 o                         
   3   7   1        152.53        125.92        14.15 o                         
   4   7   1          2.55          4.09         2.79 o                         
   5   7   1        123.50        124.51         9.11 o                         
   6   7   1         15.14         17.81         3.70 o                         
   7   7   1         90.71        100.37         5.82 o                         
  -7   8   1         12.43          0.83         4.11 o                         
  -6   8   1         12.56         13.30         4.62 o                         
  -5   8   1        104.38        108.04         5.10 o                         
  -4   8   1        303.30        299.11        12.73 o                         
  -3   8   1       1552.22       1600.30        34.14 o                         
  -2   8   1        358.32        396.54        12.05 o                         
  -1   8   1       1184.53       1092.93        25.30 o                         
   0   8   1        938.09        898.20        31.42 o                         
   1   8   1        107.41        113.06         5.14 o                         
   2   8   1        146.23        169.12         8.29 o                         
   3   8   1       1404.82       1361.87        29.36 o                         
   4   8   1         33.07         38.74         3.86 o                         
   5   8   1          2.63          7.44         2.98 o                         
   6   8   1          2.46          5.42         3.91 o                         
  -6   9   1          0.04          0.55         2.41 o                         
  -5   9   1        162.45        145.10         5.38 o                         
  -4   9   1        317.01        337.45         8.98 o                         
  -3   9   1        341.10        360.62         8.57 o                         
  -2   9   1        702.10        701.56        22.15 o                         
  -1   9   1         84.41         96.30         5.49 o                         
   0   9   1       1043.36       1006.88        25.40 o                         
   1   9   1       4040.36       3992.62       107.88 o                         
   2   9   1        241.39        217.12        11.47 o                         
   3   9   1        239.30        218.32         9.20 o                         
   4   9   1        151.12        135.83         5.59 o                         
   5   9   1         41.27         55.41         4.66 o                         
   6   9   1         63.87         63.97         5.00 o                         
  -6  10   1        111.50        105.70         7.00 o                         
  -5  10   1        175.91        162.01         5.86 o                         
  -4  10   1         49.03         71.09         4.46 o                         
  -3  10   1          5.71          6.09         2.37 o                         
  -2  10   1         72.70         76.12         4.56 o                         
  -1  10   1          1.94          7.36         3.17 o                         
   0  10   1         11.79         18.60         4.74 o                         
   1  10   1       2179.03       2199.30        60.90 o                         
   2  10   1        597.31        617.69        19.96 o                         
   3  10   1          4.90          4.48         2.59 o                         
   4  10   1         52.15         52.67         5.63 o                         
   5  10   1        104.65        104.95         5.08 o                         
   6  10   1         76.73         67.34         4.75 o                         
  -6  11   1          3.54          5.71         3.06 o                         
  -5  11   1        111.05        100.71         4.84 o                         
  -4  11   1         79.77         77.48         4.51 o                         
  -3  11   1        130.12        131.89         4.96 o                         
  -2  11   1       1437.90       1442.97        31.54 o                         
  -1  11   1        516.30        498.59        17.54 o                         
   0  11   1       2903.12       2853.72        67.57 o                         
   1  11   1        471.89        485.92        17.38 o                         
   2  11   1        946.54        972.39        21.60 o                         
   3  11   1        561.03        560.88        13.30 o                         
   4  11   1        521.79        459.77        11.51 o                         
   5  11   1        184.10        183.87         6.08 o                         
   6  11   1         21.00         31.13         5.16 o                         
  -6  12   1         38.59         28.06         4.52 o                         
  -5  12   1          3.85          3.87         2.63 o                         
  -4  12   1          0.32          1.93         2.29 o                         
  -3  12   1        113.94        116.56         5.05 o                         
  -2  12   1        367.26        334.72        10.49 o                         
  -1  12   1         33.24         33.45         4.09 o                         
   0  12   1          2.89          2.12         2.58 o                         
   1  12   1        241.62        242.74         7.68 o                         
   2  12   1        101.94        100.17         6.69 o                         
   3  12   1        167.36        147.91         6.04 o                         
   4  12   1        731.09        685.86        15.81 o                         
   5  12   1        254.16        244.95         7.02 o                         
   6  12   1         18.94         25.35         7.77 o                         
  -6  13   1          6.13         -0.71         2.29 o                         
  -5  13   1         10.72          8.20         2.08 o                         
  -4  13   1         44.77         44.43         3.63 o                         
  -3  13   1        200.13        195.32         6.38 o                         
  -2  13   1        595.72        561.51        12.22 o                         
  -1  13   1         15.80          8.23         2.60 o                         
   0  13   1        780.49        755.41        21.61 o                         
   1  13   1         27.62         29.07         3.37 o                         
   2  13   1         29.52         28.13         3.16 o                         
   3  13   1         81.63         89.63         6.49 o                         
   4  13   1          0.34         -2.45         2.45 o                         
   5  13   1         24.16         15.75         2.80 o                         
   6  13   1         16.29          6.60         2.70 o                         
  -5  14   1          2.71          2.37         2.00 o                         
  -4  14   1        717.05        685.18        15.72 o                         
  -3  14   1         39.35         37.85         4.55 o                         
  -2  14   1        310.86        320.93         9.51 o                         
  -1  14   1        302.26        307.33         9.52 o                         
   0  14   1         36.31         33.88         4.13 o                         
   1  14   1         90.90         92.46         4.93 o                         
   2  14   1        219.77        215.12         7.76 o                         
   3  14   1         65.38         49.43         4.55 o                         
   4  14   1          2.64          4.46         2.36 o                         
   5  14   1          7.88         15.19         2.62 o                         
   6  14   1         38.40         20.43         4.57 o                         
  -5  15   1         22.84         16.00         2.40 o                         
  -4  15   1          3.23         14.21         3.93 o                         
  -3  15   1        130.98        130.59         5.19 o                         
  -2  15   1         22.71         21.83         2.81 o                         
  -1  15   1          8.04          9.41         2.53 o                         
   0  15   1          0.80         -0.49         2.87 o                         
   1  15   1        108.85        115.18         5.43 o                         
   2  15   1         13.77         14.29         2.81 o                         
   3  15   1         11.72          5.40         2.89 o                         
   4  15   1          0.72          0.79         2.85 o                         
   5  15   1        162.58        133.19         4.86 o                         
  -5  16   1          3.44         -0.15         3.50 o                         
  -4  16   1          0.90         -1.46         2.20 o                         
  -3  16   1        196.19        210.15         6.04 o                         
  -2  16   1        303.55        297.45         8.22 o                         
  -1  16   1         15.10         18.40         2.98 o                         
   0  16   1        303.49        311.02        22.59 o                         
   1  16   1        379.29        385.06        10.80 o                         
   2  16   1          9.56          8.64         2.96 o                         
   3  16   1        207.48        224.96        11.36 o                         
   4  16   1        329.18        288.36         8.49 o                         
   5  16   1         17.96         11.96         2.11 o                         
  -5  17   1          0.31         -3.05         3.05 o                         
  -4  17   1          0.39          2.38         2.69 o                         
  -3  17   1         62.10         83.05         4.55 o                         
  -2  17   1          3.70          3.60         3.17 o                         
  -1  17   1          0.95          1.37         2.84 o                         
   0  17   1       1238.67       1218.62        41.30 o                         
   1  17   1        140.75        146.59         9.82 o                         
   2  17   1        237.29        249.00        10.44 o                         
   3  17   1         31.54         30.10         4.46 o                         
   4  17   1          3.97          6.36         2.42 o                         
   5  17   1         49.43         38.11         5.79 o                         
  -4  18   1          2.69          1.12         2.99 o                         
  -3  18   1        121.09        112.47         5.76 o                         
  -2  18   1        215.22        227.71         8.38 o                         
  -1  18   1         68.29         74.23         4.61 o                         
   0  18   1         37.43         37.13         4.19 o                         
   1  18   1        299.89        308.86        10.67 o                         
   2  18   1          0.08         -2.98         2.98 o                         
   3  18   1        145.95        146.67        10.66 o                         
   4  18   1         75.06         91.71        16.46 o                         
  -4  19   1         59.93         69.07         5.17 o                         
  -3  19   1          1.94          0.44         3.20 o                         
  -2  19   1          8.50          5.05         2.64 o                         
  -1  19   1         17.34         19.60         2.81 o                         
   0  19   1          7.88          5.92         2.24 o                         
   1  19   1         70.05         65.08         6.45 o                         
   2  19   1          7.16         21.14         6.13 o                         
   3  19   1          6.67          8.98        10.21 o                         
   4  19   1         95.16         93.32         7.93 o                         
  -4  20   1         30.09         39.33         4.88 o                         
  -3  20   1          6.91          4.39         8.69 o                         
  -2  20   1          0.91          2.63         2.73 o                         
  -1  20   1         53.26         58.75         4.24 o                         
   0  20   1          2.81          2.74         1.97 o                         
   1  20   1         16.41         11.77         2.22 o                         
   2  20   1        157.60        150.07        10.07 o                         
   3  20   1          7.45          6.10         3.66 o                         
   4  20   1          8.93          7.99         5.18 o                         
  -3  21   1          3.39          1.66         1.90 o                         
  -2  21   1         11.74         12.16         2.78 o                         
  -1  21   1          6.94          4.11         1.92 o                         
   0  21   1          9.91         15.32         2.13 o                         
   1  21   1          3.65          2.31         2.07 o                         
   2  21   1         78.22         78.18         4.63 o                         
   3  21   1          8.43          6.25         1.94 o                         
  -2  22   1         17.13         12.34         2.26 o                         
  -1  22   1          6.26          4.39         1.86 o                         
   0  22   1         17.67         23.06         2.35 o                         
   1  22   1         65.62         65.99         3.74 o                         
   2  22   1          0.62         -0.91         2.59 o                         
  -1  23   1          1.82          1.62         2.20 o                         
   0  23   1        323.90        333.32         9.99 o                         
   1  23   1         91.56         96.16        18.30 o                         
  -6   0   2         57.28         80.48        22.86 o                         
  -5   0   2        158.33        161.25         8.99 o                         
  -4   0   2         24.22         41.19         9.47 o                         
  -3   0   2      14222.56      13777.06       450.04 o                         
  -2   0   2        984.34        894.04        30.77 o                         
  -1   0   2         37.41         44.22         3.05 o                         
   0   0   2        675.42        657.18        22.94 o                         
   1   0   2      24461.48      29019.72      1341.92 o                         
   2   0   2       7802.79       8043.57       469.43 o                         
   3   0   2        700.09        823.95        30.03 o                         
   4   0   2        102.96        102.33         7.47 o                         
   5   0   2       1151.51       1206.26        34.44 o                         
   6   0   2        296.45        281.37        20.14 o                         
  -6   1   2          0.13         -2.74         7.01 o                         
  -5   1   2          2.45          0.70         3.35 o                         
  -4   1   2       1096.49       1125.57        21.95 o                         
  -3   1   2         21.41         27.09         3.78 o                         
  -2   1   2          0.70          2.04         1.34 o                         
  -1   1   2        422.03        446.70        12.34 o                         
   0   1   2       5092.78       4867.47       112.07 o                         
   1   1   2        567.88        475.64        16.73 o                         
   2   1   2       1965.38       1949.90        53.69 o                         
   3   1   2         27.19         35.66         4.31 o                         
   4   1   2         82.21         82.03         5.34 o                         
   5   1   2        292.25        285.80         8.92 o                         
   6   1   2        181.18        187.55        10.93 o                         
   7   1   2         19.28         14.94         6.71 o                         
  -6   2   2         30.54         64.54        28.65 o                         
  -5   2   2         63.92         59.76         5.32 o                         
  -4   2   2          9.35         15.22         2.93 o                         
  -3   2   2        535.15        543.66        14.79 o                         
  -2   2   2        122.50        133.56         6.36 o                         
  -1   2   2       9668.54       9806.55       226.01 o                         
   0   2   2       3727.80       3593.99       101.30 o                         
   1   2   2         53.15         60.25         3.43 o                         
   2   2   2         57.72        113.21         7.42 o                         
   3   2   2         20.68         24.13         7.91 o                         
   4   2   2          0.63         -1.53         3.10 o                         
   5   2   2          2.60          3.20         3.58 o                         
   6   2   2        173.38        198.65        16.13 o                         
   7   2   2          0.07          3.66         5.49 o                         
  -7   3   2          0.05          6.40         6.10 o                         
  -5   3   2        116.80        115.41         5.30 o                         
  -4   3   2        385.24        377.82         8.98 o                         
  -3   3   2        447.82        446.61        12.81 o                         
  -2   3   2        552.48        497.38        14.89 o                         
  -1   3   2      22225.74      23426.41       540.38 o                         
   0   3   2         99.54        107.35         3.13 o                         
   1   3   2        559.43        459.53        17.49 o                         
   2   3   2       1764.38       1711.50        58.26 o                         
   3   3   2        604.72        587.78        18.07 o                         
   4   3   2         15.08         21.46         3.81 o                         
   5   3   2          0.01         -1.93         3.61 o                         
   6   3   2        356.09        358.92        16.92 o                         
   7   3   2         21.70         17.37         4.23 o                         
  -7   4   2          0.03          1.83         5.18 o                         
  -6   4   2        205.22        182.71        10.02 o                         
  -5   4   2        247.35        232.89         7.36 o                         
  -4   4   2        239.63        225.81         8.24 o                         
  -3   4   2       3073.62       3235.97        87.85 o                         
  -2   4   2       3993.13       4137.84        96.20 o                         
  -1   4   2       5390.66       5437.29       125.50 o                         
   0   4   2      17609.38      17900.00       413.81 o                         
   1   4   2       3935.83       3446.96        80.50 o                         
   2   4   2        958.80        815.38        20.65 o                         
   3   4   2        687.35        664.62        27.54 o                         
   4   4   2        562.95        566.12        15.51 o                         
   5   4   2         30.79         30.23         3.99 o                         
   6   4   2        230.14        220.38        13.69 o                         
   7   4   2          9.76          7.67         3.29 o                         
  -7   5   2         34.40          6.68         3.59 o                         
  -6   5   2        697.50        651.44        23.34 o                         
  -5   5   2         10.01         14.29         2.94 o                         
  -4   5   2         89.43         86.60         7.11 o                         
  -3   5   2        154.40        158.31         8.43 o                         
  -2   5   2       2746.08       2701.66        56.72 o                         
  -1   5   2       6317.96       6147.63       147.40 o                         
   0   5   2       5086.78       4722.02       109.26 o                         
   1   5   2       1281.89       1120.34        34.23 o                         
   2   5   2          0.59          5.27         1.95 o                         
   3   5   2       1136.18       1072.33        95.41 o                         
   4   5   2        341.96        351.32        10.93 o                         
   5   5   2        509.38        548.83        21.38 o                         
   6   5   2         59.05         67.49         5.74 o                         
   7   5   2        190.34        160.99         7.55 o                         
  -7   6   2          4.57         -1.99         2.99 o                         
  -6   6   2         10.69          9.35         3.81 o                         
  -5   6   2         46.21         58.73         4.82 o                         
  -4   6   2        136.87        140.35         5.08 o                         
  -3   6   2        834.89        803.91        25.04 o                         
  -2   6   2        204.57        191.95         6.20 o                         
  -1   6   2       3650.58       3766.36       100.35 o                         
   0   6   2      14480.10      13262.61       305.36 o                         
   1   6   2         70.54         69.94         4.25 o                         
   2   6   2          4.01          6.41         2.26 o                         
   3   6   2        255.50        265.37        10.10 o                         
   4   6   2        500.24        489.31        15.68 o                         
   5   6   2        164.99        158.21         7.92 o                         
   6   6   2         45.95         47.22         4.87 o                         
   7   6   2        128.63        131.78         9.46 o                         
  -7   7   2          0.03          0.40         5.18 o                         
  -6   7   2         21.96         32.83         6.13 o                         
  -5   7   2        617.58        579.22        13.72 o                         
  -4   7   2          5.87          6.25         2.44 o                         
  -3   7   2        177.44        159.64         5.58 o                         
  -2   7   2       1080.30       1076.27        24.02 o                         
  -1   7   2       5550.03       5755.17       119.31 o                         
   0   7   2       4393.28       3956.85        92.21 o                         
   1   7   2        237.47        217.47         8.02 o                         
   2   7   2        434.69        473.82        15.54 o                         
   3   7   2         71.90         71.80         5.86 o                         
   4   7   2        152.53        128.97         7.32 o                         
   5   7   2          3.46          7.50         3.18 o                         
   6   7   2         14.98         17.91         5.80 o                         
   7   7   2        259.86        251.00        13.74 o                         
  -7   8   2          0.05         -3.05         3.05 o                         
  -6   8   2          1.12          1.98         2.58 o                         
  -5   8   2         91.25         77.33         4.57 o                         
  -4   8   2        183.91        209.19         7.37 o                         
  -3   8   2        100.42         82.40         7.66 o                         
  -2   8   2       1531.32       1491.09        38.64 o                         
  -1   8   2       1760.21       1836.12        39.22 o                         
   0   8   2       2889.44       2782.30        65.62 o                         
   1   8   2        161.87        158.44         6.05 o                         
   2   8   2       3538.91       3535.11        96.38 o                         
   3   8   2       1927.87       1894.70        40.21 o                         
   4   8   2         47.86         46.45         4.27 o                         
   5   8   2         42.82         42.13         5.45 o                         
   6   8   2         46.25         46.90         4.83 o                         
  -6   9   2          0.28          1.79         2.51 o                         
  -5   9   2         26.14         41.09         4.25 o                         
  -4   9   2          0.22          0.49         2.52 o                         
  -3   9   2        411.12        412.21         9.42 o                         
  -2   9   2        954.45        974.41        27.30 o                         
  -1   9   2          0.39          6.20         2.49 o                         
   0   9   2        111.92        104.07         5.24 o                         
   1   9   2        544.22        585.73        18.33 o                         
   2   9   2         37.18         46.06         5.24 o                         
   3   9   2        228.08        231.91         7.07 o                         
   4   9   2         67.14         64.95         4.84 o                         
   5   9   2          0.17          1.18         3.50 o                         
   6   9   2         33.38         35.11         4.43 o                         
  -6  10   2         48.78         57.12         4.05 o                         
  -5  10   2         15.48         10.08         2.42 o                         
  -4  10   2         72.31         78.41         4.27 o                         
  -3  10   2         55.36         62.93         3.88 o                         
  -2  10   2        131.76        137.74         5.38 o                         
  -1  10   2        709.88        645.85        20.20 o                         
   0  10   2        130.68        142.98         7.64 o                         
   1  10   2        104.97        110.95         6.17 o                         
   2  10   2        590.37        597.43        22.47 o                         
   3  10   2          5.40          8.90         2.72 o                         
   4  10   2        365.61        386.95        10.07 o                         
   5  10   2         13.56         13.12         5.82 o                         
   6  10   2         12.83         20.64         5.22 o                         
  -6  11   2          8.80          7.27         2.29 o                         
  -5  11   2        157.52        150.62         6.09 o                         
  -4  11   2         12.92          7.55         2.32 o                         
  -3  11   2          1.45         -0.57         2.13 o                         
  -2  11   2       1005.54       1010.17        18.74 o                         
  -1  11   2        566.16        564.94        22.48 o                         
   0  11   2         29.90         42.79         8.27 o                         
   1  11   2          6.19          3.99         3.03 o                         
   2  11   2         19.16         17.88         2.78 o                         
   3  11   2         25.88         23.25         3.13 o                         
   4  11   2        151.28        174.96         6.26 o                         
   5  11   2        121.31        131.90         5.90 o                         
   6  11   2          5.78          5.48         2.49 o                         
  -6  12   2         20.13         13.65         4.42 o                         
  -5  12   2         35.49         31.38         3.65 o                         
  -4  12   2        237.37        240.10         7.05 o                         
  -3  12   2        358.66        373.57         9.72 o                         
  -2  12   2        152.74        169.44         5.43 o                         
  -1  12   2        106.50        116.21         4.77 o                         
   0  12   2         60.11         66.82         6.25 o                         
   1  12   2        595.73        608.53        17.94 o                         
   2  12   2          4.18          1.72         2.60 o                         
   3  12   2         10.44         13.98         2.83 o                         
   4  12   2          9.28          9.49         2.75 o                         
   5  12   2         48.88         47.54         4.26 o                         
   6  12   2          2.40          6.42         2.32 o                         
  -6  13   2         49.52         39.55        11.89 o                         
  -5  13   2          7.67         10.65         3.31 o                         
  -4  13   2          1.15          3.09         2.32 o                         
  -3  13   2         14.22          6.76         3.02 o                         
  -2  13   2        167.35        165.75         5.99 o                         
  -1  13   2       1872.56       1883.10        44.54 o                         
   0  13   2        159.12        172.18         7.71 o                         
   1  13   2       1013.19       1043.91        29.18 o                         
   2  13   2        214.64        218.26         7.08 o                         
   3  13   2         23.68         27.50         3.23 o                         
   4  13   2          1.00         -0.97         2.52 o                         
   5  13   2          5.88         10.71         4.32 o                         
   6  13   2         69.31         25.92         4.57 o                         
  -6  14   2          0.09          0.00         3.05 o                         
  -5  14   2         80.19         75.66         5.21 o                         
  -4  14   2          0.33         -2.38         2.38 o                         
  -3  14   2        107.42        113.27         6.77 o                         
  -2  14   2         50.40         49.59         4.32 o                         
  -1  14   2         22.46         21.47         2.97 o                         
   0  14   2        247.81        237.06         8.57 o                         
   1  14   2         12.10         22.13         4.98 o                         
   2  14   2        610.58        625.82        16.27 o                         
   3  14   2        121.08        117.17         5.18 o                         
   4  14   2         24.26         29.00         3.28 o                         
   5  14   2        348.31        351.27        12.20 o                         
  -5  15   2          0.16         -1.16         1.68 o                         
  -4  15   2          0.18          1.26         2.17 o                         
  -3  15   2        213.82        221.59         6.80 o                         
  -2  15   2        381.34        423.14        10.58 o                         
  -1  15   2          8.28         14.70         2.35 o                         
   0  15   2         26.28         26.54         3.53 o                         
   1  15   2         58.45         59.65         4.80 o                         
   2  15   2         10.59         11.09         3.60 o                         
   3  15   2        157.57        143.89         6.45 o                         
   4  15   2         59.71         51.82         4.52 o                         
   5  15   2        105.56        100.00         5.96 o                         
  -5  16   2         74.52         64.86         4.85 o                         
  -4  16   2        106.61         84.97         3.85 o                         
  -3  16   2         33.48         35.25         5.78 o                         
  -2  16   2        330.72        354.05         9.03 o                         
  -1  16   2        121.39        124.67         4.84 o                         
   0  16   2        407.22        408.88        13.14 o                         
   1  16   2        759.24        710.12        23.88 o                         
   2  16   2        226.21        241.84        14.94 o                         
   3  16   2        174.47        167.08         9.44 o                         
   4  16   2          2.38         -0.99         2.82 o                         
   5  16   2          0.41          2.17         2.15 o                         
  -5  17   2         66.88         53.97         5.18 o                         
  -4  17   2         11.00         13.40         4.38 o                         
  -3  17   2         41.15         42.17         4.04 o                         
  -2  17   2          2.23          3.21         2.30 o                         
  -1  17   2         28.47         35.56         4.00 o                         
   0  17   2          0.54          0.40         2.63 o                         
   1  17   2         78.79         80.79         5.67 o                         
   2  17   2         19.95         11.91         4.00 o                         
   3  17   2         78.50         80.23         6.15 o                         
   4  17   2         78.07         72.58         4.34 o                         
  -4  18   2         65.44         83.49         8.23 o                         
  -3  18   2         23.68         22.54         3.06 o                         
  -2  18   2        171.83        208.33         7.39 o                         
  -1  18   2         11.51          5.60         2.47 o                         
   0  18   2         27.53         34.98         6.02 o                         
   1  18   2         48.92         45.79         5.64 o                         
   2  18   2          1.51          8.50         4.42 o                         
   3  18   2         16.70          8.13         5.64 o                         
   4  18   2          0.38         -0.89         3.81 o                         
  -4  19   2          0.01          6.12         6.71 o                         
  -3  19   2         65.33         60.32         4.32 o                         
  -2  19   2         67.08         70.23         3.94 o                         
  -1  19   2          3.51          6.00         2.73 o                         
   0  19   2        499.85        559.04        14.28 o                         
   1  19   2        144.70        151.32        11.12 o                         
   2  19   2        356.28        359.33        19.54 o                         
   3  19   2          8.25          4.30         3.09 o                         
   4  19   2          2.24          4.05         2.34 o                         
  -3  20   2         15.98         12.42         2.88 o                         
  -2  20   2          0.12         -0.35         2.18 o                         
  -1  20   2         69.87         62.15         4.15 o                         
   0  20   2          0.80          0.95         1.91 o                         
   1  20   2         20.08         15.50         2.46 o                         
   2  20   2          0.86         -0.41         2.26 o                         
   3  20   2         10.83         10.23         2.26 o                         
  -3  21   2          6.51          8.84         3.05 o                         
  -2  21   2          5.45          3.41         2.47 o                         
  -1  21   2         59.30         68.54         4.38 o                         
   0  21   2        168.79        166.51         5.44 o                         
   1  21   2         13.46         13.12         3.44 o                         
   2  21   2         24.98         15.12         5.18 o                         
   3  21   2         17.79         13.85         3.20 o                         
  -2  22   2          4.22         -0.55         2.10 o                         
  -1  22   2         62.50         53.91         3.42 o                         
   0  22   2         32.31         33.22         2.84 o                         
   1  22   2         41.82         51.36         4.47 o                         
   2  22   2         16.40         18.14         2.90 o                         
  -1  23   2         64.42         66.04         5.43 o                         
   0  23   2          0.94          3.70         2.37 o                         
   1  23   2         23.51         15.19         5.18 o                         
  -6   1   3         89.88        106.46        23.33 o                         
  -5   1   3        247.45        227.66         7.27 o                         
  -4   1   3         44.59         48.82         4.12 o                         
  -3   1   3         98.06        113.36        10.21 o                         
  -2   1   3       1908.90       1746.40        47.16 o                         
  -1   1   3        456.91        428.70        14.41 o                         
   0   1   3      20143.71      21535.52       814.72 o                         
   1   1   3        509.59        505.50        38.79 o                         
   2   1   3         49.17         46.84         5.99 o                         
   3   1   3          7.00         10.80         4.27 o                         
   4   1   3        194.33        196.73         6.71 o                         
   5   1   3        722.29        730.61        17.31 o                         
   6   1   3         90.82        100.48         9.02 o                         
   7   1   3         29.76         32.01         8.84 o                         
  -6   2   3         32.88         31.89         5.01 o                         
  -5   2   3        258.50        248.71         7.55 o                         
  -4   2   3        158.46        143.89         5.14 o                         
  -3   2   3        826.73        801.74        20.32 o                         
  -2   2   3        354.55        351.19         9.16 o                         
  -1   2   3       1113.27       1074.44        29.00 o                         
   0   2   3        371.80        375.53         9.15 o                         
   1   2   3        354.87        335.41        10.36 o                         
   2   2   3        163.33        159.81         7.82 o                         
   3   2   3          3.35          4.87         2.87 o                         
   4   2   3         14.66          7.64         2.82 o                         
   5   2   3         70.81         68.84         6.15 o                         
   6   2   3         69.68         87.99         6.90 o                         
   7   2   3         12.87         27.74         8.23 o                         
  -7   3   3         11.18         -6.40         6.71 o                         
  -6   3   3        157.56        159.93         8.59 o                         
  -5   3   3          2.89          1.32         2.74 o                         
  -4   3   3        475.22        454.79         9.54 o                         
  -3   3   3        192.46        202.76         7.64 o                         
  -2   3   3       1501.36       1455.59        50.59 o                         
  -1   3   3        190.67        195.07        12.08 o                         
   0   3   3         32.86         35.55         2.99 o                         
   1   3   3         61.77         61.75         3.52 o                         
   2   3   3          3.87          4.85         2.64 o                         
   3   3   3        557.32        562.17        19.36 o                         
   4   3   3         59.88         59.75         5.14 o                         
   5   3   3         15.64         16.12         3.67 o                         
   6   3   3        897.59        905.59        26.22 o                         
   7   3   3         10.42          8.53         4.57 o                         
  -7   4   3          6.22         10.97         5.18 o                         
  -6   4   3         40.87         32.83         4.09 o                         
  -5   4   3        313.77        308.55         7.84 o                         
  -4   4   3       1619.97       1574.56        30.74 o                         
  -3   4   3        404.35        386.24        11.71 o                         
  -2   4   3       1723.53       1700.86        40.25 o                         
  -1   4   3       1406.23       1571.05        51.14 o                         
   0   4   3      14451.75      14269.93       329.32 o                         
   1   4   3       2626.09       2320.90       101.21 o                         
   2   4   3        402.44        421.31        11.89 o                         
   3   4   3        234.31        255.90        12.68 o                         
   4   4   3         56.33         60.45         5.71 o                         
   5   4   3         40.77         37.57         4.82 o                         
   6   4   3        618.39        625.20        17.12 o                         
   7   4   3          1.75         -3.96         3.96 o                         
  -7   5   3         17.84         11.89         4.57 o                         
  -6   5   3        158.74        145.23         5.96 o                         
  -5   5   3         44.08         47.53         4.10 o                         
  -4   5   3        827.29        858.92        16.24 o                         
  -3   5   3         24.38         35.08         4.36 o                         
  -2   5   3        869.10        884.50        19.49 o                         
  -1   5   3       7180.18       6536.49       150.88 o                         
   0   5   3       1695.42       1624.19        38.27 o                         
   1   5   3       3355.35       3251.48        76.06 o                         
   2   5   3        392.69        383.33        11.37 o                         
   3   5   3         37.33         36.00         6.71 o                         
   4   5   3         21.45         17.10         3.58 o                         
   5   5   3       1134.18       1190.10        29.56 o                         
   6   5   3        200.11        218.08        13.96 o                         
   7   5   3          6.32         -1.92         6.71 o                         
  -7   6   3         19.43          5.79         3.96 o                         
  -6   6   3        205.46        208.62         8.59 o                         
  -5   6   3          0.09          0.31         2.42 o                         
  -4   6   3        184.45        189.08         5.67 o                         
  -3   6   3          2.51          1.52         5.03 o                         
  -2   6   3         31.61         34.32         3.21 o                         
  -1   6   3        409.32        419.16        11.07 o                         
   0   6   3        639.66        576.96        14.63 o                         
   1   6   3       3167.40       3089.88        72.64 o                         
   2   6   3        117.93        126.37         6.72 o                         
   3   6   3         21.10         19.32         3.40 o                         
   4   6   3         25.40         17.36         3.65 o                         
   5   6   3        181.05        186.30         9.30 o                         
   6   6   3         25.97         27.86         5.42 o                         
   7   6   3         91.47         88.45         7.62 o                         
  -7   7   3          6.96         -2.74         3.35 o                         
  -6   7   3         39.97         31.53         4.10 o                         
  -5   7   3        179.03        166.90         5.50 o                         
  -4   7   3         79.01         85.55         4.96 o                         
  -3   7   3         68.97         69.35         4.28 o                         
  -2   7   3       8392.54       8491.72       175.58 o                         
  -1   7   3        401.78        377.02         9.55 o                         
   0   7   3          3.22          3.26         2.07 o                         
   1   7   3        859.90        849.35        19.21 o                         
   2   7   3       2491.74       2483.99        94.02 o                         
   3   7   3       1081.67       1078.15        30.61 o                         
   4   7   3       1050.27       1028.07        25.94 o                         
   5   7   3        160.73        167.01         7.84 o                         
   6   7   3         33.76         30.81         4.68 o                         
  -7   8   3          0.27         -3.05         3.05 o                         
  -6   8   3        370.82        300.46        10.20 o                         
  -5   8   3         72.52         71.31         4.08 o                         
  -4   8   3        454.83        428.72         9.74 o                         
  -3   8   3         57.12         68.64         3.79 o                         
  -2   8   3       1590.84       1655.06        40.00 o                         
  -1   8   3       1160.92       1086.54        24.03 o                         
   0   8   3        438.56        452.43        11.19 o                         
   1   8   3          1.14          5.49         2.17 o                         
   2   8   3         57.54         65.41         6.38 o                         
   3   8   3        786.91        755.17        17.27 o                         
   4   8   3        662.69        731.26        21.94 o                         
   5   8   3        146.18        162.39         8.40 o                         
   6   8   3         79.41         83.43         5.31 o                         
  -6   9   3          0.01         -0.21         3.52 o                         
  -5   9   3         39.92         34.85         3.27 o                         
  -4   9   3          0.11          0.46         2.31 o                         
  -3   9   3        120.49        123.54         5.11 o                         
  -2   9   3       1937.74       1866.48        65.66 o                         
  -1   9   3        672.07        668.72        24.08 o                         
   0   9   3        495.88        476.94        16.94 o                         
   1   9   3        192.08        175.26        12.91 o                         
   2   9   3        301.10        277.49        16.79 o                         
   3   9   3        204.79        214.32         6.99 o                         
   4   9   3          6.49         18.17         5.27 o                         
   5   9   3         73.75         79.39         6.39 o                         
   6   9   3          2.69          7.74         2.62 o                         
  -6  10   3          6.34          3.36         2.18 o                         
  -5  10   3         76.58         73.82         5.10 o                         
  -4  10   3        375.90        357.91         8.45 o                         
  -3  10   3         59.30         59.90         3.59 o                         
  -2  10   3       4362.07       4307.06        75.83 o                         
  -1  10   3        117.54        109.69         6.64 o                         
   0  10   3       1206.02       1237.70        35.52 o                         
   1  10   3        816.63        794.94        25.32 o                         
   2  10   3         87.69         85.05         5.02 o                         
   3  10   3        113.77        114.92         5.34 o                         
   4  10   3        298.73        323.49         9.07 o                         
   5  10   3          1.64          1.31         3.20 o                         
   6  10   3          0.15          1.10         2.38 o                         
  -6  11   3          0.15          1.69         2.11 o                         
  -5  11   3          1.87          1.16         2.31 o                         
  -4  11   3          5.77          4.78         2.51 o                         
  -3  11   3         49.27         38.79         3.38 o                         
  -2  11   3        691.25        679.79        13.07 o                         
  -1  11   3          0.44         -0.58         2.45 o                         
   0  11   3        586.89        589.28        37.20 o                         
   1  11   3          3.17         -1.15         2.81 o                         
   2  11   3         31.54         34.35         3.66 o                         
   3  11   3         27.66         23.84         3.46 o                         
   4  11   3        201.61        200.01         6.77 o                         
   5  11   3          7.63          6.40         5.18 o                         
   6  11   3          1.43          3.51         2.31 o                         
  -6  12   3          6.14          5.87         1.81 o                         
  -5  12   3        299.03        286.14         8.26 o                         
  -4  12   3        105.43        113.56         4.45 o                         
  -3  12   3         11.01         15.93         2.35 o                         
  -2  12   3        320.51        341.72         7.56 o                         
  -1  12   3         46.86         36.37         4.40 o                         
   1  12   3       1000.95        984.25        27.54 o                         
   2  12   3          8.55         10.57         2.95 o                         
   3  12   3        211.66        212.59         7.04 o                         
   4  12   3        452.55        481.90        18.91 o                         
   5  12   3          1.81          1.73         2.75 o                         
   6  12   3        118.95        113.46         5.93 o                         
  -6  13   3          0.98          7.31         3.96 o                         
  -5  13   3          0.05         -2.01         2.01 o                         
  -4  13   3         46.46         43.02         4.63 o                         
  -3  13   3          2.87          5.30         2.69 o                         
  -2  13   3        152.12        134.57         6.95 o                         
  -1  13   3         31.43         38.08         4.02 o                         
   0  13   3       1369.44       1300.11        36.09 o                         
   1  13   3        169.51        151.03         7.70 o                         
   2  13   3        469.41        486.31        13.77 o                         
   3  13   3         74.03         77.96         5.61 o                         
   4  13   3         78.07         83.69         5.36 o                         
   5  13   3          4.14          4.15         2.85 o                         
   6  13   3          8.80         -3.05         3.05 o                         
  -5  14   3        257.76        225.73         6.07 o                         
  -4  14   3          1.62          3.54         2.14 o                         
  -3  14   3        112.53        123.04         6.93 o                         
  -2  14   3         18.39         28.63         4.39 o                         
  -1  14   3          4.59          7.21         3.34 o                         
   0  14   3        368.53        334.45         9.72 o                         
   1  14   3        896.72        909.20        25.74 o                         
   2  14   3        408.08        417.90        25.65 o                         
   3  14   3        112.90        116.81         8.23 o                         
   4  14   3          0.50          4.54         3.26 o                         
   5  14   3         59.42         58.36         5.28 o                         
  -5  15   3          0.21          2.20         1.71 o                         
  -4  15   3         60.83         59.71         4.97 o                         
  -3  15   3        787.79        807.39        22.57 o                         
  -2  15   3        132.44        145.90         5.90 o                         
  -1  15   3        879.44        908.82        22.49 o                         
   0  15   3        498.88        500.65        13.75 o                         
   1  15   3         76.65         66.26         8.23 o                         
   2  15   3         26.12         24.51         6.08 o                         
   3  15   3        414.31        414.60        11.90 o                         
   4  15   3        148.65        149.29         6.81 o                         
   5  15   3         35.42         42.99         5.39 o                         
  -5  16   3        233.33        254.84        11.90 o                         
  -4  16   3         28.73         30.91         2.91 o                         
  -3  16   3        145.99        176.19         6.06 o                         
  -2  16   3          1.14          4.03         2.65 o                         
  -1  16   3         37.51         43.45         3.70 o                         
   0  16   3        115.53        126.31         5.76 o                         
   1  16   3          4.31         -0.93         3.27 o                         
   2  16   3          0.45         -1.83         3.66 o                         
   3  16   3         83.40         90.71         8.66 o                         
   4  16   3         12.22         12.08         2.61 o                         
   5  16   3          0.21         -2.36         2.42 o                         
  -5  17   3         19.44         13.41         3.05 o                         
  -4  17   3         27.13         23.24         3.03 o                         
  -3  17   3          1.71          2.49         2.11 o                         
  -2  17   3          3.66          2.81         2.57 o                         
  -1  17   3          7.65          7.46         2.33 o                         
   0  17   3         89.49         88.72         5.17 o                         
   1  17   3        942.11        982.57        33.88 o                         
   2  17   3         10.10         19.10         4.28 o                         
   3  17   3         29.98         31.46         4.23 o                         
   4  17   3          1.54          3.25         2.71 o                         
  -4  18   3         29.35         27.86         4.34 o                         
  -3  18   3         42.34         41.46         3.93 o                         
  -2  18   3         71.65         75.94         5.02 o                         
  -1  18   3         99.10        109.89         5.60 o                         
   0  18   3        381.76        391.78        12.43 o                         
   1  18   3         35.81         35.42         4.10 o                         
   2  18   3        117.37        122.18         8.01 o                         
   3  18   3         68.55         53.23         8.69 o                         
   4  18   3         38.29         49.73         4.45 o                         
  -4  19   3          1.14          1.22         2.67 o                         
  -3  19   3          2.19         -1.67         2.13 o                         
  -2  19   3          4.22          6.21         2.05 o                         
  -1  19   3         38.99         48.87         4.07 o                         
   0  19   3        457.62        508.48        15.16 o                         
   1  19   3        115.87        121.89         6.01 o                         
   2  19   3          5.74          4.47         2.47 o                         
   3  19   3         67.63         69.34         4.37 o                         
   4  19   3          0.96         -0.67         3.05 o                         
  -3  20   3          4.12         -0.96         2.07 o                         
  -2  20   3         21.31         28.69         3.74 o                         
  -1  20   3        604.73        575.66        16.65 o                         
   0  20   3        105.07        109.42         4.44 o                         
   1  20   3         32.49         33.06         3.79 o                         
   2  20   3          3.02          2.44         2.37 o                         
   3  20   3         20.15         28.81         3.45 o                         
  -3  21   3         17.93         12.19         4.88 o                         
  -2  21   3         64.43         70.26         4.18 o                         
  -1  21   3         25.34         22.90         2.55 o                         
   0  21   3          9.10          8.94         1.92 o                         
   1  21   3         60.87         66.31         4.94 o                         
   2  21   3          3.07          3.93         2.04 o                         
   3  21   3         52.86         46.69         4.73 o                         
  -2  22   3         34.25         37.18         3.38 o                         
  -1  22   3        415.94        411.30        10.48 o                         
   0  22   3        229.82        223.59        13.07 o                         
   1  22   3         14.69         10.64         2.26 o                         
   2  22   3         10.28          9.50         2.47 o                         
  -1  23   3          2.76          9.06         2.70 o                         
   0  23   3         17.02         20.74         3.34 o                         
   1  23   3         12.27         11.41         4.27 o                         
  -6   0   4          2.10         -2.13         5.60 o                         
  -5   0   4         30.24         42.46         6.23 o                         
  -4   0   4        175.12        171.23         8.28 o                         
  -3   0   4       5400.14       5864.84       192.30 o                         
  -2   0   4       1575.49       1630.76        53.69 o                         
   0   0   4       5998.64       6046.83       278.56 o                         
   1   0   4       2969.47       2858.37       133.78 o                         
   2   0   4        934.58        958.64        27.60 o                         
   3   0   4          0.18         10.67         9.75 o                         
   4   0   4          0.02          4.46         3.96 o                         
   5   0   4       1126.04       1259.25        35.91 o                         
   6   0   4         63.50         83.36        10.67 o                         
   7   0   4        171.97        184.27        13.43 o                         
  -6   1   4        112.61        105.11        14.18 o                         
  -5   1   4         19.11         34.44         5.00 o                         
  -4   1   4         70.05         66.16         4.35 o                         
  -3   1   4         13.57         14.66         2.68 o                         
  -2   1   4        593.85        541.20        15.09 o                         
  -1   1   4        246.97        275.33         9.51 o                         
   0   1   4        301.25        287.57         7.23 o                         
   1   1   4         98.80         72.29         5.07 o                         
   2   1   4       1566.19       1554.33        33.44 o                         
   3   1   4        278.64        305.71        10.20 o                         
   4   1   4         74.25         67.28         4.49 o                         
   5   1   4        573.54        628.70        15.32 o                         
   6   1   4        460.85        476.77        15.23 o                         
   7   1   4         13.51         30.18         7.92 o                         
  -6   2   4          6.09         10.62         3.67 o                         
  -5   2   4          8.65          7.09         2.72 o                         
  -4   2   4         65.12         82.27         4.31 o                         
  -3   2   4          7.00         17.85         3.58 o                         
  -2   2   4       1018.59       1015.90        27.61 o                         
  -1   2   4        508.32        562.89        19.17 o                         
   0   2   4        692.29        590.94        16.44 o                         
   1   2   4        216.33        242.14         8.23 o                         
   2   2   4         74.23         78.23         4.08 o                         
   3   2   4        439.40        474.30        14.04 o                         
   4   2   4        476.76        499.79        12.87 o                         
   5   2   4       1153.44       1211.88        30.26 o                         
   6   2   4         43.19         44.08         6.28 o                         
   7   2   4         30.06         28.04         7.01 o                         
  -6   3   4         87.76         73.23         5.02 o                         
  -5   3   4        553.47        545.69        11.90 o                         
  -4   3   4       1363.81       1358.94        24.71 o                         
  -3   3   4        736.58        756.27        19.24 o                         
  -2   3   4        510.55        555.83        13.78 o                         
  -1   3   4          0.01          5.14         1.57 o                         
   0   3   4       2248.07       2162.30        56.31 o                         
   1   3   4        563.71        542.89        30.63 o                         
   2   3   4        499.74        531.11        16.60 o                         
   3   3   4          3.98          8.67         3.91 o                         
   4   3   4        143.39        142.56         7.39 o                         
   5   3   4        274.41        289.71        21.01 o                         
   6   3   4         89.41        109.03         6.57 o                         
   7   3   4         75.61         86.60         8.23 o                         
  -7   4   4         10.71          4.27         5.79 o                         
  -6   4   4        111.69         94.95         4.73 o                         
  -5   4   4         40.14         37.10         3.51 o                         
  -4   4   4         54.55         67.08         3.93 o                         
  -3   4   4         20.19         15.72         3.80 o                         
  -2   4   4       2410.08       2563.97        59.96 o                         
  -1   4   4        580.76        517.20        12.70 o                         
   0   4   4          2.83          3.02         1.10 o                         
   1   4   4          5.69         10.00         1.94 o                         
   2   4   4        143.13        137.29         6.91 o                         
   3   4   4        580.53        632.09        23.30 o                         
   4   4   4        252.75        299.26        12.38 o                         
   5   4   4        480.86        520.56        17.24 o                         
   6   4   4        171.74        176.09         8.21 o                         
   7   4   4         12.35          9.14         3.96 o                         
  -7   5   4          7.37          1.83         4.57 o                         
  -6   5   4          1.11          2.00         2.51 o                         
  -5   5   4        392.00        408.57         9.76 o                         
  -4   5   4        519.82        509.99        10.32 o                         
  -3   5   4       1124.15       1056.60        37.36 o                         
  -2   5   4         92.07        109.57         8.63 o                         
  -1   5   4        498.28        461.33        11.73 o                         
   0   5   4       2559.93       2633.05        93.25 o                         
   1   5   4        284.37        248.95         7.97 o                         
   2   5   4        916.39       1004.80        29.56 o                         
   3   5   4        197.14        178.39        11.56 o                         
   4   5   4        360.17        335.79        10.32 o                         
   5   5   4        141.77        150.90         7.17 o                         
   6   5   4          3.44          6.29         3.14 o                         
   7   5   4          2.05          3.35         3.96 o                         
  -7   6   4          0.21         -0.61         3.96 o                         
  -6   6   4        118.66        124.51         5.23 o                         
  -5   6   4          5.24         10.22         2.43 o                         
  -4   6   4          2.78          1.94         2.21 o                         
  -3   6   4        493.12        482.77        10.07 o                         
  -2   6   4        437.50        495.12        12.01 o                         
  -1   6   4          5.28          2.60         1.56 o                         
   0   6   4         19.13         14.30         2.22 o                         
   1   6   4        680.78        636.63        14.85 o                         
   2   6   4        715.90        772.37        19.86 o                         
   3   6   4        464.41        458.14        11.50 o                         
   4   6   4          1.06          7.30         3.49 o                         
   5   6   4          2.59          6.27         3.20 o                         
   6   6   4        124.68        124.02         6.32 o                         
  -7   7   4         11.54          8.84         3.96 o                         
  -6   7   4         13.62         14.83         3.04 o                         
  -5   7   4        250.98        262.74         6.89 o                         
  -4   7   4          6.24          4.21         2.26 o                         
  -3   7   4        176.63        169.35         4.86 o                         
  -2   7   4       1100.28       1108.23        24.74 o                         
  -1   7   4       2426.42       2372.13        49.99 o                         
   0   7   4        213.71        192.00         5.91 o                         
   1   7   4         49.72         48.38         3.38 o                         
   2   7   4        966.48        890.96        22.85 o                         
   3   7   4       1444.18       1497.84        32.27 o                         
   4   7   4        490.23        526.63        25.97 o                         
   5   7   4          0.54          0.15         3.25 o                         
   6   7   4          2.55          2.12         2.64 o                         
  -6   8   4          3.10         -0.76         2.23 o                         
  -5   8   4        133.87        137.73         4.91 o                         
  -4   8   4         17.05         22.90         2.47 o                         
  -3   8   4       1065.92       1086.38        19.99 o                         
  -2   8   4       2916.27       2831.79        66.93 o                         
  -1   8   4        986.00        944.77        21.29 o                         
   0   8   4        316.08        306.86         8.73 o                         
   1   8   4         18.83         17.17         2.62 o                         
   2   8   4          0.85          5.97         3.39 o                         
   3   8   4         15.86         14.31         3.14 o                         
   4   8   4         92.62         92.57         6.23 o                         
   5   8   4        451.57        473.47        19.62 o                         
   6   8   4          8.41          9.05         2.82 o                         
  -6   9   4         35.32         34.25         3.62 o                         
  -5   9   4        261.19        255.87         6.80 o                         
  -4   9   4         17.45         18.06         2.36 o                         
  -3   9   4        182.07        182.41         5.08 o                         
  -2   9   4        130.78        149.49         5.29 o                         
  -1   9   4          8.54         19.25        25.91 o                         
   0   9   4        440.53        469.43        13.49 o                         
   1   9   4        804.59        777.79        20.21 o                         
   2   9   4         21.18         17.16         3.48 o                         
   3   9   4        374.86        370.11         9.32 o                         
   4   9   4        556.30        608.41        18.99 o                         
   5   9   4        252.19        263.12        31.73 o                         
   6   9   4          0.20         -0.54         2.40 o                         
  -6  10   4          4.19         -0.37         1.81 o                         
  -5  10   4         19.41         23.76         2.66 o                         
  -4  10   4        307.12        315.19         7.24 o                         
  -3  10   4        158.89        163.02         4.84 o                         
  -2  10   4        285.22        268.43         6.32 o                         
  -1  10   4        230.90        258.08        10.07 o                         
   0  10   4        547.27        581.00        20.66 o                         
   1  10   4       1056.21       1009.19        29.19 o                         
   2  10   4          6.76          8.41         2.62 o                         
   3  10   4        450.63        469.26        11.79 o                         
   4  10   4         15.99         22.69         5.35 o                         
   5  10   4        209.06        228.66        13.33 o                         
   6  10   4          0.22         -0.55         2.25 o                         
  -6  11   4         57.78         47.97         3.52 o                         
  -5  11   4         30.89         46.07         3.37 o                         
  -4  11   4          0.59         -0.85         2.01 o                         
  -3  11   4        572.73        560.66        12.70 o                         
  -2  11   4        679.19        706.77        13.47 o                         
  -1  11   4         29.07         26.88         2.87 o                         
   0  11   4        479.78        491.82        20.85 o                         
   1  11   4        742.40        807.66        22.97 o                         
   2  11   4         28.89         27.35         4.04 o                         
   3  11   4        145.98        165.87         9.15 o                         
   4  11   4         79.61         92.53         5.81 o                         
   5  11   4         53.23         73.56         6.89 o                         
   6  11   4          1.71          1.34         2.09 o                         
  -6  12   4         16.59         20.02         2.82 o                         
  -5  12   4         41.37         26.38         3.63 o                         
  -4  12   4         53.14         54.16         4.34 o                         
  -3  12   4       1231.77       1281.26        23.42 o                         
  -2  12   4        704.61        682.26        16.28 o                         
  -1  12   4         24.42         33.58         3.74 o                         
   0  12   4        161.79        190.30        16.96 o                         
   1  12   4        868.79        818.90        20.56 o                         
   2  12   4        174.05        158.68         7.11 o                         
   3  12   4         51.51         61.45         5.37 o                         
   4  12   4         37.35         41.28         5.14 o                         
   5  12   4         20.11         14.35         3.03 o                         
   6  12   4        109.15        118.61         8.24 o                         
  -6  13   4         17.95         16.09         4.04 o                         
  -5  13   4         17.67         14.72         2.21 o                         
  -4  13   4        680.22        718.79        16.33 o                         
  -3  13   4         78.07         78.00         3.78 o                         
  -2  13   4        219.77        246.98        12.87 o                         
  -1  13   4         15.94         16.42         3.43 o                         
   0  13   4        497.88        492.33        13.39 o                         
   1  13   4        138.47        150.04         7.54 o                         
   2  13   4        260.72        241.31         8.81 o                         
   3  13   4        383.31        386.97        11.61 o                         
   4  13   4        199.26        213.68        10.35 o                         
   5  13   4         65.41         68.04         5.14 o                         
  -5  14   4          4.99          3.98         1.83 o                         
  -4  14   4        103.32        103.12         6.52 o                         
  -3  14   4        256.29        249.36         8.48 o                         
  -2  14   4        413.38        447.03        12.13 o                         
  -1  14   4        292.59        295.31         9.06 o                         
   0  14   4        143.09        142.79         4.89 o                         
   1  14   4          0.10         -0.32         3.48 o                         
   2  14   4          0.55          1.65         3.55 o                         
   3  14   4        100.61        106.44         6.03 o                         
   4  14   4        173.39        171.87         7.39 o                         
   5  14   4         24.34         33.29         4.22 o                         
  -5  15   4          0.14          1.05         1.74 o                         
  -4  15   4        232.48        206.93         6.78 o                         
  -3  15   4         48.33         48.02         3.76 o                         
  -2  15   4          0.36          6.27         2.58 o                         
  -1  15   4        132.34        136.62         5.98 o                         
   0  15   4        131.93        122.04         4.99 o                         
   1  15   4          1.31         17.37        10.36 o                         
   2  15   4        127.88        149.19         8.85 o                         
   3  15   4         57.79         55.66         4.90 o                         
   4  15   4        385.54        376.80        10.52 o                         
   5  15   4         57.16         63.20         6.02 o                         
  -5  16   4         14.33         15.55         2.82 o                         
  -4  16   4         12.01          6.54         2.11 o                         
  -3  16   4          1.35          5.67         2.50 o                         
  -2  16   4        428.53        425.07        11.68 o                         
  -1  16   4       1026.72       1112.58        24.24 o                         
   0  16   4         83.16         81.32         4.58 o                         
   1  16   4         26.18         27.43         7.01 o                         
   2  16   4         18.80         23.15         4.34 o                         
   3  16   4          4.01          5.01         3.66 o                         
   4  16   4          0.02          1.29         3.20 o                         
   5  16   4         37.81         25.11         3.88 o                         
  -5  17   4          0.05          4.27         2.44 o                         
  -4  17   4         36.00         46.56         3.86 o                         
  -3  17   4         17.23         18.90         6.10 o                         
  -2  17   4        263.06        310.06         8.13 o                         
  -1  17   4          0.01          4.34         2.27 o                         
   0  17   4         36.85         44.02         3.88 o                         
   1  17   4         54.08         66.56         5.60 o                         
   2  17   4          2.72          3.01         5.18 o                         
   3  17   4         28.12         19.23         6.25 o                         
   4  17   4         20.01         17.45         2.67 o                         
  -4  18   4         56.32         52.96         4.09 o                         
  -3  18   4          1.24          1.45         1.72 o                         
  -2  18   4        206.76        227.27         8.25 o                         
  -1  18   4        525.92        535.28        12.58 o                         
   0  18   4        378.83        407.54        12.80 o                         
   1  18   4        129.08        145.99         7.44 o                         
   2  18   4        116.05        127.12        11.44 o                         
   3  18   4         84.22         85.00         9.33 o                         
   4  18   4         32.74         41.89         4.47 o                         
  -4  19   4         47.49         53.50         4.10 o                         
  -3  19   4          5.63          8.99         2.05 o                         
  -2  19   4          2.34          3.90         1.98 o                         
  -1  19   4        191.29        190.27         6.48 o                         
   0  19   4         43.82         47.82         4.39 o                         
   1  19   4          6.46         10.06         6.10 o                         
   2  19   4        167.56        160.86         7.44 o                         
   3  19   4        313.19        323.01        21.83 o                         
   4  19   4          6.09          6.10         4.27 o                         
  -3  20   4         16.91         13.58         2.24 o                         
  -2  20   4        123.79        125.36         4.46 o                         
  -1  20   4         56.06         58.41         3.94 o                         
   0  20   4         82.28         92.60         4.71 o                         
   1  20   4         61.53         61.77         4.74 o                         
   2  20   4          0.82          0.46         2.16 o                         
   3  20   4          6.27          6.67         4.42 o                         
  -3  21   4         14.04         22.25         4.27 o                         
  -2  21   4          0.07          0.07         1.93 o                         
  -1  21   4         16.03         19.18         2.39 o                         
   0  21   4         77.46         83.26         4.35 o                         
   1  21   4         82.41         82.90         4.85 o                         
   2  21   4         18.07         18.24         6.10 o                         
   3  21   4        256.16        254.46         9.50 o                         
  -2  22   4          0.51          0.87         2.24 o                         
  -1  22   4          0.01         -1.91         2.35 o                         
   0  22   4        157.15        151.83         6.47 o                         
   1  22   4          9.97          6.70         6.55 o                         
   2  22   4          9.46         17.48         2.90 o                         
  -1  23   4          5.35          7.92         3.05 o                         
   0  23   4         14.60          8.34         2.04 o                         
   1  23   4         10.50         14.68         2.42 o                         
  -6   1   5        170.83        166.36         6.95 o                         
  -5   1   5         53.28         61.29         4.44 o                         
  -4   1   5        162.12        210.41         8.61 o                         
  -3   1   5         63.13         56.72         8.48 o                         
  -2   1   5        975.97       1043.07        48.81 o                         
  -1   1   5        224.95        215.22         7.66 o                         
   0   1   5          9.21         20.23         3.20 o                         
   1   1   5          7.34          5.47         2.65 o                         
   2   1   5        830.99        913.42        20.71 o                         
   3   1   5        291.54        275.49        12.56 o                         
   4   1   5        837.14        869.06        18.06 o                         
   5   1   5       2295.57       2417.70        51.42 o                         
   6   1   5          4.94          6.55         3.26 o                         
   7   1   5          6.69         10.06         5.18 o                         
  -6   2   5          5.10          4.59         2.61 o                         
  -5   2   5        450.25        452.85        10.53 o                         
  -4   2   5        779.35        813.68        21.69 o                         
  -3   2   5        319.24        315.47        13.56 o                         
  -2   2   5       1125.20       1111.64        52.55 o                         
  -1   2   5          7.44          4.27         1.39 o                         
   0   2   5       1664.42       1617.49        37.86 o                         
   1   2   5         54.70         71.60         4.75 o                         
   2   2   5        223.92        229.12         9.47 o                         
   3   2   5       1356.88       1416.52        30.65 o                         
   4   2   5        709.25        697.18        16.63 o                         
   5   2   5        515.03        540.39        13.68 o                         
   6   2   5         80.41         83.94         6.22 o                         
   7   2   5         88.66         90.88         8.23 o                         
  -6   3   5        229.20        193.97         8.72 o                         
  -5   3   5        281.29        276.43         8.83 o                         
  -4   3   5         85.46         73.65         4.35 o                         
  -3   3   5        678.57        670.37        24.52 o                         
  -2   3   5        258.10        279.95         9.19 o                         
  -1   3   5        121.08        116.69         5.60 o                         
   0   3   5        275.92        291.22         9.05 o                         
   1   3   5         36.04         35.62         4.25 o                         
   2   3   5        198.95        195.14        10.18 o                         
   3   3   5        500.49        520.00        14.25 o                         
   4   3   5       1010.70        967.86        24.46 o                         
   5   3   5        215.24        218.82         8.59 o                         
   6   3   5        100.43        100.60         9.41 o                         
   7   3   5          3.06          3.96         4.27 o                         
  -7   4   5         30.75         35.36         9.75 o                         
  -6   4   5          0.34          2.13         2.21 o                         
  -5   4   5        150.15        147.78         5.26 o                         
  -4   4   5        594.69        591.99        11.69 o                         
  -3   4   5          0.00          2.99         3.62 o                         
  -2   4   5          2.60          2.79         4.11 o                         
  -1   4   5          5.73         10.56         1.87 o                         
   0   4   5          1.37          2.85         1.36 o                         
   1   4   5         65.71         47.55         5.07 o                         
   2   4   5       1366.81       1476.11        50.71 o                         
   3   4   5         72.24         59.91         5.63 o                         
   4   4   5          4.16          8.37         3.55 o                         
   5   4   5         13.84         24.81         4.08 o                         
   6   4   5        171.10        189.73         8.24 o                         
   7   4   5          4.22          9.14         4.27 o                         
  -7   5   5          1.88          4.57         5.49 o                         
  -6   5   5         33.75         30.52         3.68 o                         
  -5   5   5         50.95         53.07         3.72 o                         
  -4   5   5         36.39         46.51         3.55 o                         
  -3   5   5       2086.31       2056.96        36.98 o                         
  -2   5   5          9.03          5.69         2.43 o                         
  -1   5   5         46.73         46.79         2.73 o                         
   0   5   5        517.54        500.29        11.51 o                         
   1   5   5        184.53        192.50         6.19 o                         
   2   5   5        992.04       1016.31        29.89 o                         
   3   5   5        676.00        706.12        18.38 o                         
   4   5   5         28.10         24.77         3.56 o                         
   5   5   5        654.69        690.68        18.22 o                         
   6   5   5        296.99        283.31        10.25 o                         
  -7   6   5         20.78          7.01         4.88 o                         
  -6   6   5         36.66         38.95         3.61 o                         
  -5   6   5        239.22        221.85         5.86 o                         
  -4   6   5        113.33        106.24         4.17 o                         
  -3   6   5         23.89         21.15         2.31 o                         
  -2   6   5        146.46        133.71         5.96 o                         
  -1   6   5        750.65        734.18        16.29 o                         
   0   6   5       2659.52       2554.71        53.65 o                         
   1   6   5         26.73         44.67         4.29 o                         
   2   6   5        472.53        538.70        14.92 o                         
   3   6   5        295.13        313.28         8.71 o                         
   4   6   5       1043.60       1001.65        22.49 o                         
   5   6   5         90.57        102.27         6.95 o                         
   6   6   5         28.47         38.10         8.53 o                         
  -7   7   5          8.93         -4.27         4.27 o                         
  -6   7   5          8.12          9.13         2.05 o                         
  -5   7   5        270.40        268.43         6.60 o                         
  -4   7   5          5.24          8.69         2.25 o                         
  -3   7   5        146.98        165.77         5.25 o                         
  -2   7   5         12.92         14.64         4.40 o                         
  -1   7   5          2.75          2.98         2.34 o                         
   0   7   5        155.65        165.45         5.87 o                         
   1   7   5        198.43        176.87         7.12 o                         
   2   7   5          5.31          5.14         2.81 o                         
   3   7   5        216.15        243.76         7.53 o                         
   4   7   5         22.14         24.66         3.67 o                         
   5   7   5          2.53          3.66         3.17 o                         
   6   7   5        151.80        140.88         6.44 o                         
  -6   8   5          0.16          1.56         1.90 o                         
  -5   8   5        178.40        188.19         6.11 o                         
  -4   8   5         10.06         11.93         2.47 o                         
  -3   8   5        899.24        949.01        17.64 o                         
  -2   8   5        130.26        188.19        15.82 o                         
  -1   8   5       2969.23       2913.29        73.53 o                         
   0   8   5         18.18         21.14         2.98 o                         
   1   8   5        361.69        350.98        12.67 o                         
   2   8   5        312.41        316.26        11.51 o                         
   3   8   5        160.95        163.92         7.15 o                         
   4   8   5       1839.92       1892.45        45.50 o                         
   5   8   5         36.71         38.13         5.84 o                         
   6   8   5         15.92         16.01         3.14 o                         
  -6   9   5         40.85         45.82         4.36 o                         
  -5   9   5          0.13          2.34         2.84 o                         
  -4   9   5        760.44        749.20        14.35 o                         
  -3   9   5          1.43          4.94         2.03 o                         
  -2   9   5        283.18        290.13         6.43 o                         
  -1   9   5        468.47        425.64        13.18 o                         
   0   9   5       3973.00       3838.87        90.25 o                         
   1   9   5          3.45          3.10         2.80 o                         
   2   9   5         91.87        100.52         6.05 o                         
   3   9   5         65.18         67.63         5.74 o                         
   4   9   5        219.01        232.91        10.61 o                         
   5   9   5         16.92         12.23         3.45 o                         
   6   9   5         71.77         79.75         4.93 o                         
  -6  10   5          0.10          0.24         2.09 o                         
  -5  10   5        456.70        447.02        11.44 o                         
  -4  10   5        148.81        155.94         4.85 o                         
  -3  10   5        117.90        120.90         4.22 o                         
  -2  10   5        865.92        833.18        15.65 o                         
  -1  10   5         34.86         29.98         4.21 o                         
   0  10   5         47.50         34.22         5.09 o                         
   1  10   5        153.31        150.45         7.52 o                         
   2  10   5         22.40         27.38         3.44 o                         
   3  10   5        193.10        181.26         8.65 o                         
   4  10   5         23.03         23.47         3.72 o                         
   5  10   5         10.70         12.83         3.27 o                         
   6  10   5         32.67         43.16         7.37 o                         
  -6  11   5         22.14         28.86         3.35 o                         
  -5  11   5         26.22         36.90         3.72 o                         
  -4  11   5         73.42         65.53         3.56 o                         
  -3  11   5       1331.39       1309.30        24.00 o                         
  -2  11   5       1249.00       1255.05        22.89 o                         
  -1  11   5         45.27         47.55         3.90 o                         
   0  11   5         93.06         70.78         5.05 o                         
   1  11   5        592.36        589.82        15.33 o                         
   2  11   5        236.04        211.55         8.01 o                         
   3  11   5          5.33          7.48         3.22 o                         
   4  11   5        102.27        122.05         7.22 o                         
   5  11   5         32.99         39.94         4.98 o                         
   6  11   5         47.15         62.19         7.01 o                         
  -6  12   5         61.08         54.73         3.56 o                         
  -5  12   5         66.40         72.98         3.62 o                         
  -4  12   5        143.51        156.78         5.04 o                         
  -3  12   5        774.35        728.95        14.07 o                         
  -2  12   5       3008.96       3137.09        55.48 o                         
  -1  12   5        525.78        552.30        14.36 o                         
   0  12   5       1485.58       1455.16        31.12 o                         
   1  12   5         66.27         69.51         5.07 o                         
   2  12   5          0.00          2.44         3.08 o                         
   3  12   5          0.00         -3.30         3.30 o                         
   4  12   5          0.25          0.27         3.45 o                         
   5  12   5          0.23          0.00         2.59 o                         
   6  12   5         16.32         30.33         4.88 o                         
  -6  13   5         12.16         16.21         3.03 o                         
  -5  13   5         24.94         20.09         3.70 o                         
  -4  13   5        247.78        269.52         7.00 o                         
  -3  13   5       1043.55       1118.02        22.50 o                         
  -2  13   5        572.68        600.49        14.12 o                         
  -1  13   5        185.57        186.42         6.73 o                         
   0  13   5        538.66        479.85        11.69 o                         
   1  13   5         81.38         80.36         5.39 o                         
   2  13   5        570.68        588.08        17.16 o                         
   3  13   5        280.83        277.74         9.26 o                         
   4  13   5          2.98          1.52         3.28 o                         
   5  13   5         49.42         53.71         4.57 o                         
  -5  14   5          0.28          0.41         1.89 o                         
  -4  14   5          0.11         -0.17         2.22 o                         
  -3  14   5         52.48         55.27         4.43 o                         
  -2  14   5       1407.60       1388.07        32.51 o                         
  -1  14   5        181.42        176.29        10.78 o                         
   0  14   5         46.69         54.55         3.83 o                         
   1  14   5         18.67         30.99         4.97 o                         
   2  14   5          4.25          8.88         3.71 o                         
   3  14   5        530.90        557.82        15.06 o                         
   4  14   5          0.03          3.05         2.90 o                         
   5  14   5          0.16          3.13         2.57 o                         
  -5  15   5         27.50         21.04         3.34 o                         
  -4  15   5         33.34         31.01         2.96 o                         
  -3  15   5        532.77        516.33        12.34 o                         
  -2  15   5        269.05        269.49         8.41 o                         
  -1  15   5          9.32         13.08         2.83 o                         
   0  15   5          5.30          5.89         2.45 o                         
   1  15   5         20.31         21.60         6.17 o                         
   2  15   5         44.25         52.78         6.52 o                         
   3  15   5          1.12          1.31         3.22 o                         
   4  15   5         14.99         14.79         2.52 o                         
   5  15   5        137.31        131.28        11.61 o                         
  -5  16   5          2.57          2.51         1.78 o                         
  -4  16   5         76.12         70.96         4.03 o                         
  -3  16   5         20.85         31.02         3.52 o                         
  -2  16   5        421.86        444.59        12.14 o                         
  -1  16   5         39.08         32.89         3.66 o                         
   0  16   5        131.64        141.91         6.80 o                         
   1  16   5         14.87         12.48         4.89 o                         
   2  16   5         76.23         76.29         6.87 o                         
   3  16   5          0.00          5.97         3.72 o                         
   4  16   5          8.56          8.21         2.46 o                         
  -5  17   5         36.67         33.53         4.27 o                         
  -4  17   5          0.39          0.88         1.72 o                         
  -3  17   5        373.54        383.78        10.49 o                         
  -2  17   5         43.44         57.32         4.30 o                         
  -1  17   5        160.92        161.85         5.61 o                         
   0  17   5         47.33         49.25         3.88 o                         
   1  17   5          2.94          6.71         4.42 o                         
   2  17   5        128.48        132.88         6.94 o                         
   3  17   5          6.64          4.10         2.71 o                         
   4  17   5          1.04         -2.03         3.83 o                         
  -4  18   5         38.05         40.70         3.51 o                         
  -3  18   5         38.97         38.07         2.97 o                         
  -2  18   5         52.31         55.46         4.35 o                         
  -1  18   5        240.64        238.68         6.83 o                         
   0  18   5        158.10        176.76         6.20 o                         
   1  18   5        298.20        287.08        11.54 o                         
   2  18   5          4.87          8.41         2.56 o                         
   3  18   5        132.83        133.91         6.10 o                         
   4  18   5          0.03         -3.96         4.57 o                         
  -4  19   5         16.08         16.65         4.11 o                         
  -3  19   5         51.35         47.10         3.20 o                         
  -2  19   5        218.15        225.18         6.36 o                         
  -1  19   5        338.28        314.15         8.08 o                         
   0  19   5         16.95         12.19         6.10 o                         
   1  19   5         69.21         80.84         7.32 o                         
   2  19   5         26.96         25.63         4.42 o                         
   3  19   5         16.66         10.63         5.18 o                         
  -3  20   5         19.36         20.69         3.74 o                         
  -2  20   5        133.24        146.29         4.74 o                         
  -1  20   5        383.40        387.22        10.37 o                         
   0  20   5          9.09          7.06         2.40 o                         
   1  20   5         14.72          6.25         2.37 o                         
   2  20   5         51.47         54.92         3.98 o                         
   3  20   5          1.76          0.75         2.34 o                         
  -3  21   5         79.71         75.90         7.32 o                         
  -2  21   5         43.04         40.85         3.38 o                         
  -1  21   5        133.02        136.12         4.63 o                         
   0  21   5         22.59         16.50         2.47 o                         
   1  21   5         15.16         10.69         2.26 o                         
   2  21   5          0.05         -1.82         1.82 o                         
  -2  22   5          8.12          7.44         2.48 o                         
  -1  22   5        106.18         97.89         4.35 o                         
   0  22   5          5.63          4.92         2.04 o                         
   1  22   5          9.06         13.84         4.42 o                         
   2  22   5          4.91          2.57         3.35 o                         
   0  23   5          6.13          3.81         1.94 o                         
  -6   0   6          0.12          4.62         3.65 o                         
  -5   0   6        340.09        329.14        13.70 o                         
  -4   0   6         79.99         66.51         6.12 o                         
   0   0   6      15629.76      16519.00       760.70 o                         
   1   0   6       3159.93       3351.42        90.36 o                         
   2   0   6      12779.17      13897.59       549.88 o                         
   3   0   6        154.90        155.88         7.75 o                         
   4   0   6        540.55        497.25        29.71 o                         
   5   0   6         25.57         28.04         7.01 o                         
   6   0   6        167.13        149.15         9.37 o                         
  -6   1   6        126.55        136.73         4.97 o                         
  -5   1   6          0.73          5.08         2.44 o                         
  -4   1   6         67.15         54.44         4.34 o                         
  -1   1   6        268.37        249.52        12.52 o                         
   0   1   6         88.88         82.74         4.04 o                         
   1   1   6       1326.22       1373.88        51.68 o                         
   2   1   6       1188.96       1333.45        32.57 o                         
   3   1   6        224.32        244.53         6.94 o                         
   4   1   6         10.21         12.61         4.12 o                         
   5   1   6        290.92        274.71        10.41 o                         
   6   1   6          0.03          2.28         3.02 o                         
  -6   2   6        154.32        141.54         5.44 o                         
  -5   2   6         21.70         20.11         2.97 o                         
  -4   2   6        619.58        602.70        13.94 o                         
  -3   2   6         13.88         20.52         3.61 o                         
  -2   2   6       3095.68       3140.65       102.97 o                         
  -1   2   6        390.18        363.66        12.97 o                         
   0   2   6        142.66        161.02        12.41 o                         
   1   2   6         19.22         13.46         2.34 o                         
   2   2   6       1066.71       1061.43        37.35 o                         
   3   2   6         57.83         67.98         5.28 o                         
   4   2   6        639.07        654.12        19.75 o                         
   5   2   6        987.26       1064.98        23.98 o                         
   6   2   6         58.55         55.92         5.50 o                         
  -6   3   6         25.69         17.59         2.39 o                         
  -5   3   6        500.70        494.43        12.06 o                         
  -4   3   6         36.77         44.38         3.40 o                         
  -3   3   6        251.11        228.16         6.15 o                         
  -2   3   6        852.03        765.04        21.70 o                         
  -1   3   6       1643.80       1556.60        42.29 o                         
   0   3   6         23.59         24.14         2.51 o                         
   1   3   6        839.84        819.02        20.56 o                         
   2   3   6        435.85        460.69        18.36 o                         
   3   3   6          0.60          3.84         2.82 o                         
   4   3   6         40.28         31.60         3.87 o                         
   5   3   6        132.71        137.33         6.00 o                         
   6   3   6          7.49          9.59         3.92 o                         
  -7   4   6          0.13          7.92         8.23 o                         
  -6   4   6         71.47         67.30         4.31 o                         
  -5   4   6        313.18        307.55         7.74 o                         
  -4   4   6         23.06         33.34         2.90 o                         
  -3   4   6        133.44        145.42         9.95 o                         
  -2   4   6        971.45        958.62        27.25 o                         
  -1   4   6       2091.15       2019.28        54.96 o                         
   0   4   6       1315.06       1274.11        30.40 o                         
   1   4   6         93.53        103.08         4.25 o                         
   2   4   6         49.50         39.20         5.07 o                         
   3   4   6        231.31        233.91         8.40 o                         
   4   4   6        356.92        375.83        11.46 o                         
   5   4   6         30.72         38.11         5.20 o                         
   6   4   6         30.30         33.14         5.01 o                         
  -7   5   6         21.29          3.05         5.49 o                         
  -6   5   6         24.09         18.59         2.84 o                         
  -5   5   6        383.05        375.04         8.79 o                         
  -4   5   6         23.20         18.68         2.53 o                         
  -3   5   6        354.99        338.11         7.39 o                         
  -2   5   6         15.56         32.47         4.36 o                         
  -1   5   6         97.85        105.23         8.41 o                         
   0   5   6        237.56        263.67         7.91 o                         
   1   5   6       2097.81       2008.54        42.78 o                         
   2   5   6        204.32        206.55         9.21 o                         
   3   5   6         70.80         87.89         4.69 o                         
   4   5   6        966.11       1016.64        28.88 o                         
   5   5   6         33.69         37.15         4.68 o                         
   6   5   6         94.51         93.43         7.01 o                         
  -6   6   6         12.68         14.36         2.59 o                         
  -5   6   6         89.83         91.07         4.48 o                         
  -4   6   6         23.49         20.53         3.41 o                         
  -3   6   6        731.55        645.02        12.47 o                         
  -2   6   6        746.69        758.44        23.24 o                         
  -1   6   6        463.59        413.18        10.06 o                         
   0   6   6        187.44        201.73         6.38 o                         
   1   6   6        575.54        599.96        15.72 o                         
   2   6   6         11.20         16.19         3.42 o                         
   3   6   6        210.84        228.46         7.17 o                         
   4   6   6        850.23        841.15        19.29 o                         
   5   6   6        536.43        542.12        14.88 o                         
   6   6   6         27.47         31.01         4.72 o                         
  -6   7   6         25.25         27.96         3.52 o                         
  -5   7   6         16.84         22.06         2.65 o                         
  -4   7   6        142.57        130.35         4.85 o                         
  -3   7   6         34.23         26.61         2.99 o                         
  -2   7   6        618.19        584.93        27.44 o                         
  -1   7   6       1002.45       1065.76        23.78 o                         
   0   7   6        385.05        347.33         9.63 o                         
   1   7   6        283.00        262.35         8.58 o                         
   2   7   6        933.42        871.58        33.12 o                         
   3   7   6         45.28         44.66         4.44 o                         
   4   7   6       3057.52       3227.87        68.46 o                         
   5   7   6          0.00         -2.99         3.12 o                         
   6   7   6          8.58          9.61         3.21 o                         
  -6   8   6          0.24          2.60         1.92 o                         
  -5   8   6        391.46        379.83         8.18 o                         
  -4   8   6          1.93          3.19         2.24 o                         
  -3   8   6          4.42         14.78         2.35 o                         
  -2   8   6         13.79         11.74         2.17 o                         
  -1   8   6         16.44         11.40         3.00 o                         
   0   8   6       2051.33       2086.60        50.05 o                         
   1   8   6       1112.06       1098.04        27.58 o                         
   2   8   6        411.56        378.08        10.11 o                         
   3   8   6         12.98         15.12         4.93 o                         
   4   8   6          7.23         16.75         8.69 o                         
   5   8   6        220.19        226.37         8.70 o                         
   6   8   6         41.83         41.68         4.94 o                         
  -6   9   6         76.96         64.94         3.69 o                         
  -5   9   6        250.78        260.38         6.61 o                         
  -4   9   6        489.16        492.67        10.17 o                         
  -3   9   6          0.32          3.43         2.61 o                         
  -2   9   6       1061.78        966.94        17.13 o                         
  -1   9   6        413.84        339.51        10.14 o                         
   0   9   6       1675.55       1636.97        46.67 o                         
   1   9   6        351.61        370.87        11.38 o                         
   2   9   6        259.30        245.83         7.11 o                         
   3   9   6         86.49         80.82         5.45 o                         
   4   9   6         41.95         56.15         5.76 o                         
   5   9   6        177.14        178.60         7.66 o                         
   6   9   6         19.93         19.34         3.66 o                         
  -6  10   6         56.55         51.67         3.46 o                         
  -5  10   6          0.00          5.07         1.96 o                         
  -4  10   6          3.10          7.06         2.00 o                         
  -3  10   6        144.87        142.00         5.50 o                         
  -2  10   6          2.97          4.07         2.05 o                         
  -1  10   6        231.34        230.71         6.77 o                         
   0  10   6        118.38        122.02         9.03 o                         
   1  10   6        244.84        245.21         8.19 o                         
   2  10   6        109.04        117.87         5.18 o                         
   3  10   6        664.45        679.54        18.14 o                         
   4  10   6        173.32        173.74         7.68 o                         
   5  10   6         12.92         12.14         3.10 o                         
   6  10   6        181.81        188.25         8.09 o                         
  -6  11   6          1.14          3.16         1.74 o                         
  -5  11   6         10.91         10.65         1.78 o                         
  -4  11   6         16.94         15.16         2.16 o                         
  -3  11   6         19.69         27.30         2.65 o                         
  -2  11   6        337.08        304.00         7.38 o                         
  -1  11   6          1.15         10.83         4.40 o                         
   0  11   6        406.37        411.77        15.57 o                         
   1  11   6         80.29         84.42         5.10 o                         
   2  11   6        662.36        620.34        13.88 o                         
   3  11   6        498.22        519.42        13.17 o                         
   4  11   6          9.75         10.38         3.46 o                         
   5  11   6        149.61        143.49         6.57 o                         
   6  11   6         38.60         28.35         5.18 o                         
  -6  12   6         20.84         16.72         3.24 o                         
  -5  12   6          2.97          6.42         2.07 o                         
  -4  12   6        188.96        196.17         5.29 o                         
  -3  12   6         98.03         78.77         3.76 o                         
  -2  12   6        650.41        647.78        14.92 o                         
  -1  12   6        157.39        172.49        11.66 o                         
   0  12   6        303.04        315.02        11.00 o                         
   1  12   6        106.05        110.08         5.61 o                         
   2  12   6        225.16        222.52         7.98 o                         
   3  12   6       1472.59       1428.28        33.45 o                         
   4  12   6         68.49         68.89         6.04 o                         
   5  12   6          0.21          1.82         2.61 o                         
  -6  13   6          2.05          0.94         1.78 o                         
  -5  13   6         48.31         62.40         7.88 o                         
  -4  13   6         66.75         66.55         3.74 o                         
  -3  13   6         11.47         10.28         2.18 o                         
  -2  13   6        160.97        140.31         4.91 o                         
  -1  13   6        381.56        422.97        13.51 o                         
   0  13   6        141.15        156.07        17.89 o                         
   1  13   6        832.46        871.21        21.95 o                         
   2  13   6         57.31         55.63         6.69 o                         
   3  13   6        327.90        347.65         9.83 o                         
   4  13   6          5.37          5.23         3.31 o                         
   5  13   6          1.36          3.58         2.60 o                         
  -5  14   6         35.78         37.29         2.93 o                         
  -4  14   6         18.99         14.16         3.13 o                         
  -3  14   6         47.37         51.37         4.02 o                         
  -2  14   6        177.60        191.99         7.29 o                         
  -1  14   6        163.11        166.83         6.43 o                         
   0  14   6          3.44          4.75         2.89 o                         
   1  14   6          3.14          3.57         2.99 o                         
   2  14   6         20.89         26.86         4.10 o                         
   3  14   6         30.56         40.83         4.60 o                         
   4  14   6         11.33          7.80         3.05 o                         
   5  14   6          1.35          1.26         2.50 o                         
  -5  15   6        213.86        207.65         6.11 o                         
  -4  15   6         20.80         17.58         2.29 o                         
  -3  15   6        341.21        402.38        10.11 o                         
  -2  15   6        347.92        339.21         9.84 o                         
  -1  15   6         36.83         35.47         4.68 o                         
   0  15   6        126.85        134.27         5.46 o                         
   1  15   6        354.02        369.38        10.72 o                         
   2  15   6         18.75         13.26         4.71 o                         
   3  15   6        105.32        115.00         8.13 o                         
   4  15   6        210.26        202.91         7.08 o                         
   5  15   6         47.87         37.52        10.06 o                         
  -5  16   6          0.47          3.09         1.92 o                         
  -4  16   6         96.64        104.09         4.89 o                         
  -3  16   6       1329.79       1320.74        48.70 o                         
  -2  16   6        163.97        165.98         7.44 o                         
  -1  16   6         22.10         28.61         2.99 o                         
   0  16   6          0.68          1.35         2.49 o                         
   1  16   6         55.70         56.45         4.31 o                         
   2  16   6         71.69         78.23         8.38 o                         
   3  16   6         30.92         39.42         4.53 o                         
   4  16   6          6.97          7.56         7.92 o                         
  -4  17   6        178.96        151.00         6.29 o                         
  -3  17   6        126.51        137.10         5.19 o                         
  -2  17   6         13.42         16.93         2.42 o                         
  -1  17   6        140.06        145.02         5.24 o                         
   0  17   6        155.92        165.46         5.93 o                         
   1  17   6         24.63         23.82         3.63 o                         
   2  17   6        302.18        349.14        19.23 o                         
   3  17   6        206.75        205.26         7.76 o                         
  -4  18   6         85.76         91.11         4.14 o                         
  -3  18   6         47.17         39.54         2.77 o                         
  -2  18   6         63.16         66.22         3.21 o                         
  -1  18   6         68.33         71.25         4.87 o                         
   0  18   6        189.15        181.28         9.66 o                         
   1  18   6         99.38        109.50         6.46 o                         
   2  18   6        109.90         96.88         5.82 o                         
   3  18   6          7.93          5.55         2.90 o                         
  -4  19   6        222.98        189.58        18.17 o                         
  -3  19   6         16.32         16.46         2.13 o                         
  -2  19   6          1.34         -0.83         1.91 o                         
  -1  19   6         15.48         15.59         2.32 o                         
   0  19   6        185.73        185.26         7.30 o                         
   1  19   6         57.03         48.84         4.42 o                         
   2  19   6          2.66          0.78         3.35 o                         
   3  19   6          2.57          5.45         2.64 o                         
  -3  20   6          7.87          3.47         2.02 o                         
  -2  20   6          2.12          1.46         1.73 o                         
  -1  20   6         15.26         11.48         1.98 o                         
   0  20   6        283.81        281.00        10.90 o                         
   1  20   6         94.41        101.09         5.64 o                         
   2  20   6         24.04         29.12         3.55 o                         
   3  20   6         15.18         26.82         5.49 o                         
  -2  21   6          2.11          0.13         1.63 o                         
  -1  21   6         55.36         48.73         4.44 o                         
   0  21   6         89.95         92.01         5.17 o                         
   1  21   6         38.85         33.86         4.57 o                         
   2  21   6          5.81          5.79         2.37 o                         
  -1  22   6          0.57          3.81         2.56 o                         
   0  22   6         18.41         16.50         2.74 o                         
   1  22   6          7.35          7.16         1.94 o                         
  -6   1   7         80.49         87.80         4.09 o                         
  -5   1   7         18.09         17.70         2.58 o                         
  -4   1   7        592.19        602.81        15.51 o                         
  -3   1   7        262.82        294.34         8.75 o                         
  -2   1   7        461.46        405.91        21.70 o                         
  -1   1   7          0.28          1.83         4.27 o                         
   0   1   7          7.70          8.12         3.43 o                         
   1   1   7       1710.47       1832.74        43.78 o                         
   2   1   7        893.03       1006.08        40.03 o                         
   3   1   7         41.32         35.62         3.77 o                         
   4   1   7          8.96          7.72         3.13 o                         
   5   1   7        128.63        127.80         7.36 o                         
   6   1   7         64.95         61.74         4.76 o                         
  -7   2   7          2.80         -4.27         6.40 o                         
  -6   2   7          0.20          0.82         2.05 o                         
  -5   2   7        689.78        689.18        15.69 o                         
  -4   2   7         52.58         64.48         6.11 o                         
  -3   2   7        679.06        633.46        13.19 o                         
  -2   2   7        965.43        924.42        44.77 o                         
  -1   2   7        783.73        790.71        28.80 o                         
   0   2   7       1978.82       2049.14        68.37 o                         
   1   2   7       1663.69       1707.95        40.99 o                         
   2   2   7        255.87        270.56        17.25 o                         
   3   2   7        381.68        420.15        11.07 o                         
   4   2   7        734.68        722.11        17.11 o                         
   5   2   7         31.56         38.85         5.14 o                         
   6   2   7          3.32          5.57         2.91 o                         
  -6   3   7          1.10          2.42         1.93 o                         
  -5   3   7          0.15         -1.90         2.48 o                         
  -4   3   7        147.44        141.98         5.63 o                         
  -3   3   7        604.02        577.57        12.15 o                         
  -2   3   7       1204.29       1264.25        46.37 o                         
  -1   3   7       3862.98       3959.57       106.02 o                         
   0   3   7       1096.05       1085.98        23.38 o                         
   1   3   7         59.52         53.02         7.97 o                         
   2   3   7         12.52         20.94         4.48 o                         
   3   3   7         63.44         72.87         5.05 o                         
   4   3   7         27.25         37.84         5.42 o                         
   5   3   7          0.29          1.24         3.22 o                         
   6   3   7         56.98         59.69         5.01 o                         
  -6   4   7         37.99         42.51         4.77 o                         
  -5   4   7         14.12         13.49         2.54 o                         
  -4   4   7       1027.71       1046.35        20.23 o                         
  -3   4   7        246.61        239.23         5.93 o                         
  -2   4   7       1187.93       1241.23        95.16 o                         
  -1   4   7       8154.95       8012.33       225.06 o                         
   0   4   7          0.03          1.03         1.80 o                         
   1   4   7        895.27        962.05        19.77 o                         
   2   4   7         17.35          8.70         6.43 o                         
   3   4   7        409.16        383.85        10.53 o                         
   4   4   7       2211.28       2269.63        48.29 o                         
   5   4   7          2.98          4.76         2.91 o                         
   6   4   7        114.58        111.66         5.92 o                         
  -6   5   7         17.37         13.16         2.03 o                         
  -5   5   7        107.97        112.06         5.89 o                         
  -4   5   7        225.31        226.14         8.12 o                         
  -3   5   7        101.74        112.04         6.31 o                         
  -2   5   7       2277.79       2281.50        76.11 o                         
  -1   5   7        172.11        162.51         7.25 o                         
   0   5   7        335.10        330.14         9.84 o                         
   1   5   7        549.92        588.70        15.59 o                         
   2   5   7       2734.32       2881.42        60.71 o                         
   3   5   7        923.03        962.31        21.52 o                         
   4   5   7        187.78        201.28         6.99 o                         
   5   5   7         17.28         15.32         3.24 o                         
   6   5   7          0.09          1.64         2.69 o                         
  -6   6   7         36.37         37.61         3.29 o                         
  -5   6   7         42.42         46.41         3.43 o                         
  -4   6   7         13.19         21.42         3.07 o                         
  -3   6   7        695.37        658.06        12.71 o                         
  -2   6   7        569.97        548.90        17.62 o                         
  -1   6   7          0.53          0.38         2.93 o                         
   0   6   7        323.40        341.12         9.16 o                         
   1   6   7        245.08        258.75         9.08 o                         
   2   6   7         60.57         57.50         7.83 o                         
   3   6   7        493.72        504.62        12.49 o                         
   4   6   7         10.35          9.67         3.94 o                         
   5   6   7         56.06         67.93         5.36 o                         
   6   6   7         54.37         59.69         4.88 o                         
  -6   7   7        161.90        153.60         6.96 o                         
  -5   7   7          5.06          6.81         2.15 o                         
  -4   7   7        804.10        796.10        15.16 o                         
  -3   7   7       1168.97       1145.50        21.02 o                         
  -2   7   7       2155.83       2125.74        35.59 o                         
  -1   7   7         67.03         59.84         5.57 o                         
   0   7   7        223.38        248.78         9.83 o                         
   1   7   7        242.66        235.02         8.45 o                         
   2   7   7       1248.40       1180.61        25.84 o                         
   3   7   7        179.45        182.59         6.54 o                         
   4   7   7          2.77          3.39         2.92 o                         
   5   7   7          0.15          1.20         2.95 o                         
   6   7   7         94.54         88.02         6.03 o                         
  -6   8   7         10.77          7.73         2.40 o                         
  -5   8   7        301.38        335.30         8.00 o                         
  -4   8   7        293.75        284.64         7.10 o                         
  -3   8   7        587.00        575.31        11.42 o                         
  -2   8   7        123.86        123.25         4.49 o                         
  -1   8   7         76.87         65.34         5.68 o                         
   0   8   7        405.12        428.45        32.08 o                         
   1   8   7        609.50        523.56        18.98 o                         
   2   8   7        923.79        893.52        20.19 o                         
   3   8   7         77.09         71.73         5.18 o                         
   4   8   7        374.49        396.63        11.87 o                         
   5   8   7        414.03        416.46        11.83 o                         
   6   8   7          0.78          2.60         3.96 o                         
  -6   9   7         12.37         12.23         1.94 o                         
  -5   9   7         84.16         99.10         4.26 o                         
  -4   9   7        231.70        234.69         5.90 o                         
  -3   9   7       3914.13       3805.86       177.04 o                         
  -2   9   7        142.23        134.98         4.64 o                         
  -1   9   7          6.27         10.81         2.80 o                         
   0   9   7        135.80        160.23         6.68 o                         
   1   9   7          1.07          7.90         3.05 o                         
   2   9   7        106.48        101.70         8.37 o                         
   3   9   7       1315.46       1303.72        28.53 o                         
   4   9   7         85.79         89.47         6.10 o                         
   5   9   7          0.03         -2.26         2.74 o                         
   6   9   7          7.27          6.46         2.90 o                         
  -6  10   7          0.07          2.78         1.86 o                         
  -5  10   7         51.83         56.93         3.34 o                         
  -4  10   7          2.60          4.43         1.96 o                         
  -3  10   7        116.11        114.34         4.13 o                         
  -2  10   7         40.93         49.45         3.56 o                         
  -1  10   7          2.74          8.31         2.34 o                         
   0  10   7          0.36          3.42         2.72 o                         
   1  10   7         30.06         35.14         3.18 o                         
   2  10   7         94.88        101.89         5.04 o                         
   3  10   7         32.94         34.48         3.84 o                         
   4  10   7        618.91        675.02        17.87 o                         
   5  10   7          4.02          5.61         2.79 o                         
   6  10   7         91.20         91.43         5.95 o                         
  -6  11   7         51.48         46.57         3.27 o                         
  -5  11   7        106.06        117.88         3.99 o                         
  -4  11   7          3.88          5.54         2.18 o                         
  -3  11   7        461.94        453.20        10.15 o                         
  -2  11   7        167.47        159.49         5.11 o                         
  -1  11   7         50.45         56.49         3.83 o                         
   0  11   7         12.08         15.99         3.11 o                         
   1  11   7         99.44        103.71         4.80 o                         
   2  11   7        228.14        220.56         7.38 o                         
   3  11   7        379.90        419.98        12.68 o                         
   4  11   7        397.02        395.17        11.90 o                         
   5  11   7          8.11         15.07         4.92 o                         
  -6  12   7         61.95         50.32         9.45 o                         
  -5  12   7        192.42        187.31         5.62 o                         
  -4  12   7        109.82        122.90         4.47 o                         
  -3  12   7        492.71        506.93        11.18 o                         
  -2  12   7        176.51        198.52         6.13 o                         
  -1  12   7         16.57         25.21         4.24 o                         
   0  12   7          0.83          2.22         2.80 o                         
   1  12   7         49.79         51.81         4.11 o                         
   2  12   7         50.27         47.24         4.38 o                         
   3  12   7        441.54        465.60        11.93 o                         
   4  12   7         95.07        103.81        13.11 o                         
   5  12   7         12.64          9.63         2.71 o                         
  -5  13   7          2.84          5.14         1.89 o                         
  -4  13   7          7.07          5.44         2.04 o                         
  -3  13   7        324.59        355.92         9.54 o                         
  -2  13   7         92.68         80.19         4.16 o                         
  -1  13   7         52.96         62.80         4.90 o                         
   0  13   7          4.33          8.80         3.17 o                         
   1  13   7        436.24        454.73        12.42 o                         
   2  13   7        108.68        125.09         9.84 o                         
   3  13   7        221.96        222.04         7.57 o                         
   4  13   7         18.80         15.85         3.28 o                         
   5  13   7          6.12          5.03         2.63 o                         
  -5  14   7        191.85        198.76         6.02 o                         
  -4  14   7          0.01          1.57         1.98 o                         
  -3  14   7         24.39         25.78         3.10 o                         
  -2  14   7       1287.71       1263.93        27.48 o                         
  -1  14   7        115.37        121.12         5.75 o                         
   0  14   7         36.05         46.47         5.37 o                         
   1  14   7          1.06          0.12         2.61 o                         
   2  14   7         12.74         16.33         4.35 o                         
   3  14   7        111.80        123.05         7.20 o                         
   4  14   7        170.60        173.80         7.50 o                         
   5  14   7        145.44        146.59        10.66 o                         
  -5  15   7          2.86         -0.46         1.60 o                         
  -4  15   7         11.10          7.58         1.89 o                         
  -3  15   7         15.92         19.54         4.22 o                         
  -2  15   7         40.90         45.00         4.49 o                         
  -1  15   7         74.05         78.23         4.51 o                         
   0  15   7        443.91        446.88        15.47 o                         
   1  15   7        185.34        177.63        12.14 o                         
   2  15   7         11.37         14.10         3.12 o                         
   3  15   7         16.31         15.38         3.13 o                         
   4  15   7         10.49          7.46         4.17 o                         
  -5  16   7          0.41          1.24         2.02 o                         
  -4  16   7        375.41        349.71         9.41 o                         
  -3  16   7        317.29        288.81         7.95 o                         
  -2  16   7          9.18         13.99         2.42 o                         
  -1  16   7         29.27         31.62         3.46 o                         
   0  16   7         40.44         31.59         3.52 o                         
   1  16   7         99.25        106.90         5.53 o                         
   2  16   7         61.98         64.45         5.47 o                         
   3  16   7        200.09        196.07         8.03 o                         
   4  16   7        214.74        198.02        14.95 o                         
  -4  17   7          3.72          6.36         1.49 o                         
  -3  17   7         62.93         60.00         3.41 o                         
  -2  17   7        188.66        206.88         8.26 o                         
  -1  17   7        231.16        230.51         6.70 o                         
   0  17   7         72.23         61.70         4.66 o                         
   1  17   7        101.19        112.40         6.67 o                         
   2  17   7        205.18        198.25         8.73 o                         
   3  17   7         94.68         99.92         6.34 o                         
  -4  18   7         54.68         43.46         6.43 o                         
  -3  18   7         79.32         80.38         3.04 o                         
  -2  18   7         59.84         65.66         3.39 o                         
  -1  18   7         71.49         79.76         4.38 o                         
   0  18   7          0.13          0.79         2.49 o                         
   1  18   7        182.46        169.25         6.83 o                         
   2  18   7        101.26        104.48         6.04 o                         
   3  18   7          8.30          9.03         3.21 o                         
  -3  19   7         18.17         16.40         1.90 o                         
  -2  19   7          2.75         -0.26         1.68 o                         
  -1  19   7         10.09          8.54         2.06 o                         
   0  19   7          7.30         16.73         2.80 o                         
   1  19   7         43.21         48.71         4.17 o                         
   2  19   7         22.94         20.71         5.64 o                         
   3  19   7         19.99         14.33         4.27 o                         
  -3  20   7          0.26          1.07         2.69 o                         
  -2  20   7          8.52          8.57         1.78 o                         
  -1  20   7         74.37         84.02         5.28 o                         
   0  20   7         35.40         30.08         4.42 o                         
   1  20   7         25.19         27.74         3.55 o                         
   2  20   7          9.70         10.07         2.56 o                         
  -2  21   7          7.77          4.56         2.20 o                         
  -1  21   7         31.55         30.89         5.03 o                         
   0  21   7        221.76        222.46        10.22 o                         
   1  21   7        123.73        122.09         5.50 o                         
   2  21   7          1.24          1.95         2.59 o                         
  -1  22   7         14.03         15.76         2.78 o                         
   0  22   7          5.99          7.52         1.94 o                         
   1  22   7          0.76          3.81         2.29 o                         
  -6   0   8          3.39          9.06         2.75 o                         
  -5   0   8          0.60          3.72         3.38 o                         
  -4   0   8         40.94         35.63         5.25 o                         
  -3   0   8         93.63         98.49         6.41 o                         
  -2   0   8       4780.48       4583.53       212.46 o                         
  -1   0   8          0.08          4.88         4.57 o                         
   0   0   8         90.40         88.70         5.16 o                         
   1   0   8        353.24        365.89        17.58 o                         
   2   0   8       3075.84       3110.84        85.72 o                         
   3   0   8        364.26        359.98        21.37 o                         
   4   0   8        403.99        418.24        18.12 o                         
   5   0   8        602.46        633.76        24.31 o                         
   6   0   8         14.88          8.84         4.57 o                         
  -6   1   8        102.44        111.60         4.47 o                         
  -5   1   8        130.26        123.36         5.90 o                         
  -4   1   8        143.55        136.09         5.20 o                         
  -3   1   8          5.80          4.26         2.43 o                         
  -2   1   8       3517.47       3554.06       165.18 o                         
  -1   1   8        193.94        192.59         8.62 o                         
   0   1   8        203.41        197.53         5.79 o                         
   1   1   8          3.86         -2.18         3.79 o                         
   2   1   8       1134.41       1088.88        23.24 o                         
   3   1   8          0.04         -2.17         2.83 o                         
   4   1   8         72.48         61.25         6.18 o                         
   5   1   8          0.11         -0.09         3.48 o                         
   6   1   8          2.66          6.20         2.75 o                         
  -6   2   8        130.35        122.58         4.40 o                         
  -5   2   8       1172.69       1173.01        28.39 o                         
  -4   2   8          6.18          3.97         2.34 o                         
  -3   2   8          3.76          6.59         2.23 o                         
  -2   2   8         73.84         85.68         8.54 o                         
  -1   2   8       1553.08       1619.58        53.87 o                         
   0   2   8         74.62         89.99         4.53 o                         
   1   2   8       1870.04       2043.41        49.08 o                         
   2   2   8       3533.70       3592.35        86.56 o                         
   3   2   8        480.81        515.72        12.85 o                         
   4   2   8        316.61        303.06        12.51 o                         
   5   2   8          9.90         14.82         3.40 o                         
   6   2   8          3.52          5.84         2.43 o                         
  -6   3   8          5.08          3.30         1.79 o                         
  -5   3   8        375.31        404.83        10.17 o                         
  -4   3   8        384.85        391.42         9.85 o                         
  -3   3   8        257.74        257.93         6.69 o                         
  -2   3   8       1344.21       1276.45        61.13 o                         
  -1   3   8          0.24          4.30         2.65 o                         
   0   3   8        164.28        168.32         5.68 o                         
   1   3   8        632.68        653.01        15.80 o                         
   2   3   8        580.52        580.98        14.55 o                         
   3   3   8         76.19         84.01         5.31 o                         
   4   3   8        413.24        425.99        11.56 o                         
   5   3   8        858.97        904.15        28.62 o                         
   6   3   8         58.12         63.82         4.73 o                         
  -6   4   8         61.81         54.68         3.87 o                         
  -5   4   8        106.98        115.32         4.94 o                         
  -4   4   8       1435.93       1444.45        26.31 o                         
  -3   4   8          0.03         11.28         3.57 o                         
  -2   4   8         18.16         12.94         4.31 o                         
  -1   4   8         32.63         33.26         4.11 o                         
   0   4   8         18.51         18.71         2.82 o                         
   1   4   8        310.62        346.30        10.68 o                         
   2   4   8        135.38        143.15         5.41 o                         
   3   4   8        684.08        681.85        14.66 o                         
   4   4   8          2.21          3.53         2.81 o                         
   5   4   8        250.00        253.38         8.87 o                         
   6   4   8          4.44          5.75         2.71 o                         
  -6   5   8         76.93         84.25         3.62 o                         
  -5   5   8         50.37         61.78         4.09 o                         
  -4   5   8        982.44        953.53        17.89 o                         
  -3   5   8         66.84         64.23         3.70 o                         
  -2   5   8        338.39        327.66         8.53 o                         
  -1   5   8         96.28         79.35        10.80 o                         
   0   5   8          1.39          2.06         2.81 o                         
   1   5   8        846.52        794.32        19.80 o                         
   2   5   8         41.50         42.64         3.54 o                         
   3   5   8        372.85        370.38         9.85 o                         
   4   5   8          0.02          5.82         2.91 o                         
   5   5   8        385.57        385.57        13.71 o                         
   6   5   8         88.28         85.64         5.10 o                         
  -6   6   8         47.80         48.91         3.34 o                         
  -5   6   8          4.12          5.39         2.27 o                         
  -4   6   8          0.55          6.62         2.19 o                         
  -3   6   8        432.12        411.35         9.26 o                         
  -2   6   8        462.83        452.76        10.01 o                         
  -1   6   8        718.59        742.11        41.01 o                         
   0   6   8        105.97        110.05         6.72 o                         
   1   6   8       2303.09       2258.56        48.37 o                         
   2   6   8         14.18         14.38         2.69 o                         
   3   6   8         15.96         16.22         3.36 o                         
   4   6   8         29.32         39.04         4.19 o                         
   5   6   8         15.67         17.60         7.74 o                         
   6   6   8          9.26         10.09         2.48 o                         
  -6   7   8         32.55         39.12         3.86 o                         
  -5   7   8         39.24         51.52         3.40 o                         
  -4   7   8       1333.18       1343.50        24.59 o                         
  -3   7   8        715.11        763.47        15.65 o                         
  -2   7   8         69.71         82.28         3.93 o                         
  -1   7   8        460.85        484.36        17.53 o                         
   0   7   8         43.97         48.69         4.94 o                         
   1   7   8       1215.43       1212.85        26.89 o                         
   2   7   8         51.73         49.68         4.16 o                         
   3   7   8         87.01         91.79         5.06 o                         
   4   7   8        589.77        572.57        13.87 o                         
   5   7   8          2.92          5.39         2.61 o                         
   6   7   8         46.77         51.19         4.85 o                         
  -6   8   8         30.88         30.74         2.81 o                         
  -5   8   8         26.97         31.34         3.59 o                         
  -4   8   8         45.29         50.88         3.66 o                         
  -3   8   8        968.20        964.82        19.54 o                         
  -2   8   8        141.09        129.83         4.61 o                         
  -1   8   8         47.18         57.75         4.32 o                         
   0   8   8        563.88        578.65        19.20 o                         
   1   8   8         88.58         90.40         6.05 o                         
   2   8   8         29.84         40.26         7.47 o                         
   3   8   8        833.81        819.98        18.79 o                         
   4   8   8         88.40         89.28         5.86 o                         
   5   8   8          8.34         10.29         2.76 o                         
   6   8   8         39.15         26.66         4.57 o                         
  -6   9   8          0.46          3.96         1.74 o                         
  -5   9   8         98.76         98.13         3.86 o                         
  -4   9   8          1.17          2.01         2.12 o                         
  -3   9   8        588.51        610.57        13.03 o                         
  -2   9   8          0.41         -1.74         2.18 o                         
  -1   9   8        124.89        137.57         6.85 o                         
   0   9   8        180.57        182.75         7.46 o                         
   1   9   8         34.06         43.85         3.70 o                         
   2   9   8        242.77        246.48         9.93 o                         
   3   9   8          0.02          0.61         2.82 o                         
   4   9   8        745.37        795.15        28.95 o                         
   5   9   8          1.41          6.36         2.60 o                         
   6   9   8         19.55         25.31         5.03 o                         
  -6  10   8        127.07        140.23         5.15 o                         
  -5  10   8         54.68         54.08         3.09 o                         
  -4  10   8          0.25         -2.01         2.07 o                         
  -3  10   8       1147.72       1101.03        22.01 o                         
  -2  10   8         83.14         82.09         4.07 o                         
  -1  10   8        327.89        321.40         8.04 o                         
   0  10   8        408.34        417.27        15.67 o                         
   1  10   8         47.76         50.69         4.76 o                         
   2  10   8         22.00         32.91         4.32 o                         
   3  10   8        168.67        170.63         8.83 o                         
   4  10   8          0.04          0.28         2.99 o                         
   5  10   8         20.36         21.86         3.24 o                         
  -6  11   8          0.21         -0.89         2.24 o                         
  -5  11   8         34.45         29.52         2.60 o                         
  -4  11   8         41.91         50.04         4.21 o                         
  -3  11   8        113.04        109.44         4.74 o                         
  -2  11   8          3.41          5.30         2.27 o                         
  -1  11   8        233.89        227.73         6.62 o                         
   0  11   8        550.39        570.71        17.23 o                         
   1  11   8          5.11          2.25         2.43 o                         
   2  11   8        100.33        115.58         5.41 o                         
   3  11   8        399.43        408.29        10.95 o                         
   4  11   8         41.03         51.50         5.27 o                         
   5  11   8         60.13         64.08         4.73 o                         
  -5  12   8         67.12         64.43         3.43 o                         
  -4  12   8       1233.46       1267.46        24.97 o                         
  -3  12   8         31.52         40.23         3.26 o                         
  -2  12   8        662.74        669.02        15.28 o                         
  -1  12   8          6.27          9.98         3.09 o                         
   0  12   8        122.84        114.75         6.32 o                         
   1  12   8        110.53        102.80         4.88 o                         
   2  12   8        268.53        263.22         7.37 o                         
   3  12   8         17.88         25.94         3.72 o                         
   4  12   8        145.65        156.53         6.71 o                         
   5  12   8        128.01        131.20         7.01 o                         
  -5  13   8         13.93         19.51         2.42 o                         
  -4  13   8         50.36         48.03         3.09 o                         
  -3  13   8         62.03         52.38         3.60 o                         
  -2  13   8        995.59        990.85        21.85 o                         
  -1  13   8          6.53          8.79         2.65 o                         
   0  13   8        488.41        506.41        15.80 o                         
   1  13   8          0.34         -1.07         2.66 o                         
   2  13   8        287.01        293.20         7.81 o                         
   3  13   8        396.19        413.65        12.08 o                         
   4  13   8         52.11         66.21         5.68 o                         
   5  13   8         25.62         21.72         8.08 o                         
  -5  14   8         70.42         75.62         6.54 o                         
  -4  14   8          1.63          4.06         1.84 o                         
  -3  14   8         33.03         38.94         3.80 o                         
  -2  14   8        252.92        259.30         7.66 o                         
  -1  14   8          5.81          6.86         2.97 o                         
   0  14   8        126.42        133.43         5.70 o                         
   1  14   8         91.69         99.29         5.37 o                         
   2  14   8          4.57          5.43         2.81 o                         
   3  14   8         24.51         35.45         4.61 o                         
   4  14   8         30.66         23.18         4.14 o                         
   5  14   8        160.10        150.44        10.38 o                         
  -5  15   8        141.15        157.55         5.38 o                         
  -4  15   8        121.84        128.47         4.47 o                         
  -3  15   8         86.08         84.32         6.21 o                         
  -2  15   8        106.91        125.81         5.09 o                         
  -1  15   8         45.91         41.03         3.66 o                         
   0  15   8        478.47        475.79        12.89 o                         
   1  15   8         29.96         30.32         4.44 o                         
   2  15   8         79.74         85.73         5.75 o                         
   3  15   8          0.06         -0.90         3.37 o                         
   4  15   8         10.36         10.20         4.32 o                         
  -4  16   8         83.72         82.71         3.52 o                         
  -3  16   8          0.13         -0.58         1.84 o                         
  -2  16   8        575.26        600.48        13.91 o                         
  -1  16   8         56.31         57.73         4.29 o                         
   0  16   8         61.17         76.60         6.05 o                         
   1  16   8          0.39          3.90         2.71 o                         
   2  16   8        277.50        287.66        14.79 o                         
   3  16   8        406.35        419.26        16.52 o                         
  -4  17   8         20.69         12.63         1.49 o                         
  -3  17   8          0.64          0.81         1.76 o                         
  -2  17   8          0.10          1.38         2.27 o                         
  -1  17   8         35.57         34.43         3.66 o                         
   0  17   8        150.46        152.05         5.90 o                         
   1  17   8         90.43         93.74         7.37 o                         
   2  17   8        104.58         99.52         5.61 o                         
   3  17   8          2.30          9.75         4.57 o                         
  -4  18   8         35.97         32.03         2.75 o                         
  -3  18   8         63.38         58.95         2.64 o                         
  -2  18   8          3.27          5.63         1.78 o                         
  -1  18   8        105.24        110.63         4.72 o                         
   0  18   8         23.14         27.73         3.38 o                         
   1  18   8          1.10          2.42         2.27 o                         
   2  18   8         99.32        104.15         6.40 o                         
   3  18   8         37.98         43.59         7.32 o                         
  -3  19   8         18.94         17.07         1.97 o                         
  -2  19   8          4.60          5.05         1.68 o                         
  -1  19   8         18.18         13.33         2.03 o                         
   0  19   8          0.01          1.55         2.10 o                         
   1  19   8          3.08          2.44         3.05 o                         
   2  19   8          0.03          2.90         2.90 o                         
  -3  20   8         20.77         15.08         4.72 o                         
  -2  20   8         10.24          4.89         2.01 o                         
  -1  20   8          0.02         -0.16         1.88 o                         
   0  20   8         69.61         68.46         6.14 o                         
   1  20   8         17.08         16.61         2.86 o                         
   2  20   8         31.00         30.98         5.64 o                         
  -2  21   8          0.01          1.72         2.74 o                         
  -1  21   8        117.24        106.25         7.47 o                         
   0  21   8        145.95        130.98         5.71 o                         
   1  21   8         28.96         29.00         3.21 o                         
  -6   1   9         89.21        102.57         3.92 o                         
  -5   1   9         66.72         93.69         4.43 o                         
  -4   1   9       1257.17       1306.46        28.30 o                         
  -3   1   9         30.06         33.76         3.23 o                         
  -2   1   9       2834.86       2832.76        54.20 o                         
  -1   1   9        373.00        414.02        15.44 o                         
   0   1   9        774.02        789.83        17.78 o                         
   1   1   9        647.50        716.25        21.98 o                         
   2   1   9        851.02        873.17        22.20 o                         
   3   1   9          2.08          4.79         3.59 o                         
   4   1   9          1.41          4.79         3.42 o                         
   5   1   9         42.44         47.30         4.79 o                         
   6   1   9          0.14          3.02         2.49 o                         
  -6   2   9        150.69        160.77         4.83 o                         
  -5   2   9          1.35         -1.51         3.34 o                         
  -4   2   9        505.52        488.99        10.89 o                         
  -3   2   9         72.94         71.52         3.92 o                         
  -2   2   9        489.05        486.00        10.89 o                         
  -1   2   9        231.80        277.31        11.32 o                         
   0   2   9        544.23        546.02        14.20 o                         
   1   2   9        122.61        113.99         7.60 o                         
   2   2   9        214.78        198.33         8.07 o                         
   3   2   9        308.48        305.06        10.41 o                         
   4   2   9        233.40        231.83         9.16 o                         
   5   2   9          0.26          5.66         3.64 o                         
   6   2   9         13.67         16.54         3.11 o                         
  -6   3   9         43.88         47.14         2.93 o                         
  -5   3   9          7.99          3.67         2.50 o                         
  -4   3   9       1057.01       1046.89        22.98 o                         
  -3   3   9        576.51        584.84        12.41 o                         
  -2   3   9        530.19        508.36        11.16 o                         
  -1   3   9        531.75        553.00        27.82 o                         
   0   3   9         12.96         13.86         3.67 o                         
   1   3   9          0.03          6.03         5.04 o                         
   2   3   9        257.18        259.80         9.28 o                         
   3   3   9          3.81          8.41         2.71 o                         
   4   3   9        606.52        592.60        14.57 o                         
   5   3   9        176.64        185.13         7.17 o                         
   6   3   9          7.15          3.78         3.84 o                         
  -6   4   9          3.93          4.43         1.73 o                         
  -5   4   9        274.83        289.50         8.93 o                         
  -4   4   9       1178.84       1197.59        26.04 o                         
  -3   4   9        121.59        121.18         5.57 o                         
  -2   4   9        640.67        673.72        13.96 o                         
  -1   4   9        189.97        180.59        11.59 o                         
   0   4   9        738.25        686.81        33.98 o                         
   1   4   9         45.57         46.72         6.25 o                         
   2   4   9          0.04          4.04         2.50 o                         
   3   4   9        127.68        115.63         5.09 o                         
   4   4   9        404.56        411.76        11.23 o                         
   5   4   9          1.70          4.14         2.61 o                         
   6   4   9         48.30         54.70         5.58 o                         
  -6   5   9        121.26        128.91         4.45 o                         
  -5   5   9        577.85        620.16        14.26 o                         
  -4   5   9        996.66        990.21        20.02 o                         
  -3   5   9         63.88         64.79         3.77 o                         
  -2   5   9          1.70          5.22         2.52 o                         
  -1   5   9         76.54         69.89         7.81 o                         
   0   5   9        933.01        976.94        35.42 o                         
   1   5   9        653.52        694.60        16.08 o                         
   2   5   9        540.10        537.72        12.04 o                         
   3   5   9        150.43        151.33         5.74 o                         
   4   5   9         47.03         47.02         4.17 o                         
   5   5   9          1.84          2.17         2.86 o                         
   6   5   9         58.95         58.74         4.38 o                         
  -6   6   9        248.78        234.97         7.69 o                         
  -5   6   9        141.18        161.90         5.53 o                         
  -4   6   9        242.74        248.51         7.08 o                         
  -3   6   9         13.58         17.01         3.00 o                         
  -2   6   9        285.21        276.89         6.97 o                         
  -1   6   9         41.42         46.21         4.07 o                         
   0   6   9         87.61        100.30         7.54 o                         
   1   6   9        883.94        962.41        21.46 o                         
   2   6   9          0.00          3.71         2.44 o                         
   3   6   9         37.23         34.86         3.69 o                         
   4   6   9          1.87          3.38         2.62 o                         
   5   6   9         64.56         67.01         5.55 o                         
   6   6   9         27.19         22.63         4.40 o                         
  -6   7   9          0.01          3.49         1.98 o                         
  -5   7   9        146.77        151.87         5.44 o                         
  -4   7   9         12.05         14.83         2.30 o                         
  -3   7   9         12.02         18.58         2.47 o                         
  -2   7   9       1103.90       1157.81        22.94 o                         
  -1   7   9         80.19         81.60         5.04 o                         
   0   7   9          9.96         14.37         2.86 o                         
   1   7   9          3.87          8.42         2.37 o                         
   2   7   9        345.05        345.75         9.45 o                         
   3   7   9          1.60         -0.09         2.65 o                         
   4   7   9         28.54         36.08         3.88 o                         
   5   7   9        117.73        110.41         8.05 o                         
   6   7   9         28.84         28.85         4.27 o                         
  -6   8   9          5.19          4.77         1.76 o                         
  -5   8   9        223.55        218.37         6.14 o                         
  -4   8   9        430.17        455.78        10.40 o                         
  -3   8   9        128.64        147.78         4.94 o                         
  -2   8   9        162.60        173.93         7.75 o                         
  -1   8   9        218.25        208.35         6.14 o                         
   0   8   9        368.02        376.10         9.91 o                         
   1   8   9        947.48        929.22        20.69 o                         
   2   8   9        103.97        113.55         6.16 o                         
   3   8   9        392.66        385.24        10.32 o                         
   4   8   9        336.94        359.59         9.76 o                         
   5   8   9        138.45        138.59         6.61 o                         
  -6   9   9         96.06         99.25         4.10 o                         
  -5   9   9         37.33         43.39         2.89 o                         
  -4   9   9        130.08        136.93         4.76 o                         
  -3   9   9        384.45        371.83         8.65 o                         
  -2   9   9        217.79        213.84         8.07 o                         
  -1   9   9         48.71         41.23         3.68 o                         
   0   9   9        433.33        473.06        14.68 o                         
   1   9   9         47.57         54.09         5.43 o                         
   2   9   9        351.48        365.38        10.92 o                         
   3   9   9        232.98        222.21         7.60 o                         
   4   9   9         14.01         11.13         3.10 o                         
   5   9   9          3.37          6.98         2.82 o                         
  -6  10   9         43.95         51.87         7.12 o                         
  -5  10   9         12.69          8.13         1.72 o                         
  -4  10   9         19.20         22.91         3.01 o                         
  -3  10   9        341.36        336.09         8.77 o                         
  -2  10   9        163.22        156.94         5.21 o                         
  -1  10   9          0.19         -1.94         2.27 o                         
   0  10   9         37.91         40.33         4.95 o                         
   1  10   9          7.44          0.57         3.17 o                         
   2  10   9        141.70        147.28         6.08 o                         
   3  10   9         85.36        102.27         5.61 o                         
   4  10   9        228.95        237.44         9.43 o                         
   5  10   9        205.74        194.06         7.64 o                         
  -5  11   9         10.66         10.42         1.65 o                         
  -4  11   9          6.94         11.13         2.10 o                         
  -3  11   9         35.06         38.38         3.34 o                         
  -2  11   9         48.56         57.37         3.87 o                         
  -1  11   9        562.89        540.15        12.89 o                         
   0  11   9          9.01          9.87         3.46 o                         
   1  11   9        708.47        697.51        15.36 o                         
   2  11   9         70.21         69.55         5.12 o                         
   3  11   9        281.51        300.03         8.91 o                         
   4  11   9          4.03          6.81         2.78 o                         
   5  11   9         42.93         40.93         5.47 o                         
  -5  12   9         22.03         26.43         3.48 o                         
  -4  12   9          9.08          6.80         1.97 o                         
  -3  12   9         66.51         67.05         3.81 o                         
  -2  12   9         19.78         19.46         2.90 o                         
  -1  12   9         30.52         42.15         4.10 o                         
   0  12   9        430.23        438.97        14.16 o                         
   1  12   9        309.44        314.01        10.53 o                         
   2  12   9        521.29        535.55        13.12 o                         
   3  12   9        688.44        712.45        21.53 o                         
   4  12   9          2.52          6.75         2.72 o                         
   5  12   9         22.77         18.12         3.55 o                         
  -5  13   9         14.44         15.14         2.16 o                         
  -4  13   9         14.85         16.35         3.10 o                         
  -3  13   9          8.68         13.33         2.25 o                         
  -2  13   9         35.20         39.34         4.03 o                         
  -1  13   9        346.03        348.38        10.53 o                         
   0  13   9         20.30         19.27         3.54 o                         
   1  13   9          0.05         -2.75         2.79 o                         
   2  13   9        702.61        752.90        17.43 o                         
   3  13   9       1043.44       1109.61        31.71 o                         
   4  13   9         55.48         63.77         5.07 o                         
   5  13   9          7.64         13.72         4.57 o                         
  -5  14   9          4.69          5.00         2.29 o                         
  -4  14   9         24.45         27.96         3.01 o                         
  -3  14   9         12.79         13.13         2.58 o                         
  -2  14   9         23.99         20.80         2.84 o                         
  -1  14   9        146.34        144.97         6.56 o                         
   0  14   9        562.62        545.97        14.42 o                         
   1  14   9        212.02        232.22         8.74 o                         
   2  14   9        987.45       1069.70        21.64 o                         
   3  14   9         99.83        112.32         7.21 o                         
   4  14   9        164.90        151.31        11.90 o                         
  -5  15   9          0.18         -1.34         1.98 o                         
  -4  15   9         16.36         16.87         1.86 o                         
  -3  15   9          1.51         -0.51         2.31 o                         
  -2  15   9        258.41        300.21         8.10 o                         
  -1  15   9        248.16        240.63         9.07 o                         
   0  15   9          0.04         -0.31         2.43 o                         
   1  15   9         12.75         13.86         2.73 o                         
   2  15   9        589.50        577.82        17.34 o                         
   3  15   9         65.14         71.39         8.99 o                         
   4  15   9         33.04         35.06         9.45 o                         
  -4  16   9          0.00          1.09         1.99 o                         
  -3  16   9         43.32         48.13         3.13 o                         
  -2  16   9         55.09         53.76         3.73 o                         
  -1  16   9         85.74         95.77         5.03 o                         
   0  16   9        528.91        542.93        16.58 o                         
   1  16   9        221.57        240.26        12.41 o                         
   2  16   9         50.56         49.50         4.85 o                         
  -4  17   9         13.95         13.62         1.57 o                         
  -3  17   9         13.33         14.10         2.20 o                         
  -2  17   9         69.35         67.49         3.72 o                         
  -1  17   9          2.28          3.08         1.96 o                         
   0  17   9        226.23        210.09         6.79 o                         
   1  17   9         81.56         77.83         5.08 o                         
   2  17   9         96.40         90.53         6.32 o                         
  -3  18   9          0.01         -0.82         1.50 o                         
  -2  18   9          9.19          7.74         1.66 o                         
  -1  18   9          1.17          2.34         1.84 o                         
   0  18   9         10.21          6.91         1.91 o                         
   1  18   9         25.96         22.76         3.22 o                         
   2  18   9          0.78          0.78         3.05 o                         
  -3  19   9          0.06         -1.67         1.67 o                         
  -2  19   9         13.77         22.62         2.62 o                         
  -1  19   9          2.15          0.18         1.81 o                         
   0  19   9          0.84          0.12         2.70 o                         
   1  19   9        122.25        115.52         5.40 o                         
   2  19   9         55.40         56.10         6.40 o                         
  -2  20   9          0.22         -1.34         1.66 o                         
  -1  20   9         44.17         45.45         3.41 o                         
   0  20   9        111.01        108.95         4.69 o                         
   1  20   9        465.72        432.49        15.24 o                         
   2  20   9         18.94         24.08         6.10 o                         
  -1  21   9          5.71          7.19         1.94 o                         
   0  21   9          0.23          1.56         1.98 o                         
  -6   0  10         24.25         35.84         8.53 o                         
  -5   0  10        849.89        944.30        27.08 o                         
  -4   0  10         68.40         81.60         6.37 o                         
  -3   0  10        944.96        968.64        27.63 o                         
  -2   0  10        365.13        370.77        12.45 o                         
  -1   0  10       1637.12       1559.57        73.82 o                         
   0   0  10         65.41         87.09        13.57 o                         
   1   0  10         43.61         84.91        11.90 o                         
   2   0  10        273.36        259.64        12.84 o                         
   3   0  10        222.52        188.90        11.29 o                         
   4   0  10         27.60         27.61         6.07 o                         
   5   0  10        196.62        187.28         8.00 o                         
   6   0  10        107.66        137.55        12.81 o                         
  -6   1  10          1.23          4.43         1.70 o                         
  -5   1  10       2369.13       2562.30        60.14 o                         
  -4   1  10         21.52         16.08         2.54 o                         
  -3   1  10         15.56         15.89         2.55 o                         
  -2   1  10        980.03        987.26        21.67 o                         
  -1   1  10        221.25        187.42        12.97 o                         
   0   1  10          9.03          9.43         2.71 o                         
   1   1  10         81.28         91.00         8.93 o                         
   2   1  10          0.41          1.76         3.31 o                         
   3   1  10        155.45        141.01        10.82 o                         
   4   1  10         14.99          0.59         3.60 o                         
   5   1  10          0.80         -0.28         2.13 o                         
   6   1  10          0.01         -2.49         2.99 o                         
  -6   2  10          0.61          3.10         1.98 o                         
  -5   2  10        398.67        438.35        11.41 o                         
  -4   2  10        234.29        237.41         7.16 o                         
  -3   2  10         74.65         61.03         4.29 o                         
  -2   2  10        291.41        279.82         7.11 o                         
  -1   2  10        490.86        523.58        19.12 o                         
   0   2  10         90.31         99.57         6.22 o                         
   1   2  10       1008.56        998.81        23.03 o                         
   2   2  10          8.85         13.34         4.12 o                         
   3   2  10         18.86         21.35         3.54 o                         
   4   2  10         47.63         50.96         4.61 o                         
   5   2  10         62.32         55.25         5.59 o                         
   6   2  10          1.44         -1.67         2.46 o                         
  -6   3  10         27.05         27.68         2.57 o                         
  -5   3  10        126.55        141.89         5.75 o                         
  -4   3  10        779.88        745.88        16.88 o                         
  -3   3  10        389.66        390.72         9.04 o                         
  -2   3  10          4.50         11.43         2.31 o                         
  -1   3  10         79.16         98.25         8.23 o                         
   0   3  10         78.54         75.55         7.61 o                         
   1   3  10         46.17         35.17         3.92 o                         
   2   3  10        167.63        190.85         6.69 o                         
   3   3  10        117.77        138.16         6.09 o                         
   4   3  10       1459.99       1457.67        31.86 o                         
   5   3  10        115.04        117.62         5.69 o                         
   6   3  10          2.45          4.32         2.50 o                         
  -6   4  10          0.08          4.85         1.64 o                         
  -5   4  10         19.93         21.14         2.48 o                         
  -4   4  10          9.26         12.59         2.56 o                         
  -3   4  10        585.76        591.55        12.86 o                         
  -2   4  10        121.99        128.26         5.17 o                         
  -1   4  10          4.77          6.86         3.03 o                         
   0   4  10         29.06         32.67         3.89 o                         
   1   4  10         31.14         40.72         4.33 o                         
   2   4  10       1320.60       1301.60        28.48 o                         
   3   4  10        107.85         87.68         5.82 o                         
   4   4  10        138.45        140.16         6.27 o                         
   5   4  10          4.90          4.68         2.43 o                         
   6   4  10          6.75         10.30         4.94 o                         
  -6   5  10         20.09         22.22         2.07 o                         
  -5   5  10         57.05         52.83         4.24 o                         
  -4   5  10         19.02         17.30         2.83 o                         
  -3   5  10          0.01          0.01         2.41 o                         
  -2   5  10          3.83          2.89         3.03 o                         
  -1   5  10         12.67         13.39         2.79 o                         
   0   5  10        641.70        632.07        14.70 o                         
   1   5  10         30.57         29.73         3.59 o                         
   2   5  10        230.41        202.09         7.10 o                         
   3   5  10          0.36         -0.94         3.01 o                         
   4   5  10         59.30         64.51         5.51 o                         
   5   5  10         11.32         15.97         3.61 o                         
   6   5  10         18.30         18.27         3.12 o                         
  -6   6  10        179.01        186.22         6.39 o                         
  -5   6  10         55.84         53.62         3.50 o                         
  -4   6  10       1100.22       1083.82        21.74 o                         
  -3   6  10       1232.92       1264.93        25.05 o                         
  -2   6  10         54.39         73.91         3.94 o                         
  -1   6  10          9.19          8.63         2.69 o                         
   0   6  10          0.53          6.97         3.10 o                         
   1   6  10        345.07        311.91         9.91 o                         
   2   6  10         12.65         18.35         3.48 o                         
   3   6  10         64.33         67.11         4.77 o                         
   4   6  10          6.35          6.04         3.12 o                         
   5   6  10         31.83         27.32         3.99 o                         
  -6   7  10         29.97         30.41         2.39 o                         
  -5   7  10         13.14         14.62         2.09 o                         
  -4   7  10        253.91        272.48         6.99 o                         
  -3   7  10          0.67          4.88         2.20 o                         
  -2   7  10        220.31        205.90         5.93 o                         
  -1   7  10        802.15        817.44        18.38 o                         
   0   7  10         70.56         73.25         5.53 o                         
   1   7  10          1.05          3.77         2.75 o                         
   2   7  10        552.46        515.77        18.88 o                         
   3   7  10          3.82          4.56         3.03 o                         
   4   7  10         74.41         62.91         5.46 o                         
   5   7  10        120.55        111.12         5.67 o                         
  -6   8  10          0.01          1.85         2.07 o                         
  -5   8  10         17.51         21.59         2.24 o                         
  -4   8  10          1.26          3.45         2.15 o                         
  -3   8  10        294.76        293.52         7.32 o                         
  -2   8  10        118.05        141.59         6.41 o                         
  -1   8  10         20.63         27.43         3.47 o                         
   0   8  10        350.96        378.32        14.67 o                         
   1   8  10          2.52         -0.51         4.28 o                         
   2   8  10        728.14        724.10        18.76 o                         
   3   8  10        301.44        297.05         8.63 o                         
   4   8  10         17.61         21.45         4.47 o                         
   5   8  10        304.01        292.32         9.87 o                         
  -6   9  10          1.96          3.74         1.78 o                         
  -5   9  10        188.99        191.22         5.49 o                         
  -4   9  10          5.11          7.43         2.12 o                         
  -3   9  10        748.32        710.22        14.81 o                         
  -2   9  10         14.08         17.94         2.55 o                         
  -1   9  10        101.00         99.60         5.29 o                         
   0   9  10          4.37         12.88         3.23 o                         
   1   9  10         66.06         57.87         5.11 o                         
   2   9  10         52.34         55.56         5.07 o                         
   3   9  10         13.42          8.95         2.90 o                         
   4   9  10         65.57         77.76         6.22 o                         
   5   9  10          1.28          1.08         2.68 o                         
  -5  10  10          1.58          3.34         1.55 o                         
  -4  10  10        224.56        241.76         6.24 o                         
  -3  10  10         31.00         33.11         2.96 o                         
  -2  10  10        202.99        203.39         5.97 o                         
  -1  10  10         10.34          6.79         3.43 o                         
   0  10  10        550.67        570.60        21.52 o                         
   1  10  10         22.09         26.71         6.29 o                         
   2  10  10        335.21        353.54        10.74 o                         
   3  10  10        185.99        190.63         6.80 o                         
   4  10  10         18.82         25.50         3.82 o                         
   5  10  10         93.34         92.33         5.32 o                         
  -5  11  10        130.65        122.32         3.77 o                         
  -4  11  10        205.85        200.06         5.38 o                         
  -3  11  10         42.89         51.46         3.60 o                         
  -2  11  10         54.38         55.97         3.99 o                         
  -1  11  10         16.92         14.45         3.21 o                         
   0  11  10         19.67         17.59         3.54 o                         
   1  11  10        708.77        693.75        16.19 o                         
   2  11  10          4.30          7.64         3.05 o                         
   3  11  10        912.99        930.80        33.84 o                         
   4  11  10          1.28          1.16         3.65 o                         
   5  11  10          2.85         -2.99         3.81 o                         
  -5  12  10          6.41          4.07         1.62 o                         
  -4  12  10         25.33         26.28         2.41 o                         
  -3  12  10        336.80        339.71         8.12 o                         
  -2  12  10        841.75        842.17        20.63 o                         
  -1  12  10         67.71         75.29         5.81 o                         
   0  12  10         16.83         11.74         3.20 o                         
   1  12  10         24.73         29.39         3.43 o                         
   2  12  10          7.65          9.72         3.22 o                         
   3  12  10        398.10        366.57        11.16 o                         
   4  12  10          8.60          8.02         4.07 o                         
   5  12  10         34.26         34.14         6.40 o                         
  -5  13  10         35.96         37.56         3.21 o                         
  -4  13  10         15.56         13.10         1.93 o                         
  -3  13  10         52.12         60.06         3.35 o                         
  -2  13  10         80.24         70.33         4.75 o                         
  -1  13  10         18.77         21.65         3.67 o                         
   0  13  10        310.71        335.85        11.60 o                         
   1  13  10        136.23        129.76         5.92 o                         
   2  13  10         11.14         13.08         3.68 o                         
   3  13  10        173.44        186.18        10.24 o                         
   4  13  10        103.59        109.87         7.68 o                         
  -5  14  10          0.79          0.61         1.66 o                         
  -4  14  10         25.99         30.59         2.75 o                         
  -3  14  10        167.23        166.88         5.31 o                         
  -2  14  10         40.67         43.34         3.62 o                         
  -1  14  10         29.75         30.74         4.70 o                         
   0  14  10          6.88          2.54         2.83 o                         
   1  14  10        199.31        200.42         7.11 o                         
   2  14  10        353.68        349.43        20.91 o                         
   3  14  10        202.81        220.41        11.10 o                         
   4  14  10          2.14         -3.35         4.88 o                         
  -4  15  10        139.45        142.03         4.35 o                         
  -3  15  10         20.38         25.47         3.21 o                         
  -2  15  10         46.74         48.37         4.17 o                         
  -1  15  10         41.67         52.00         5.13 o                         
   0  15  10         73.66         73.61         4.46 o                         
   1  15  10          7.69          5.50         2.64 o                         
   2  15  10         30.82         27.79         4.89 o                         
   3  15  10          1.09         -0.61         6.10 o                         
  -4  16  10         65.53         54.90         3.04 o                         
  -3  16  10         79.82         81.27         4.65 o                         
  -2  16  10         19.51         15.73         2.54 o                         
  -1  16  10        211.92        196.03         6.61 o                         
   0  16  10        561.81        555.30        23.71 o                         
   1  16  10        112.34        111.14         5.57 o                         
   2  16  10         71.50         76.08         6.51 o                         
  -3  17  10         37.32         36.35         2.84 o                         
  -2  17  10          6.73          4.28         1.80 o                         
  -1  17  10         76.16         69.20         3.83 o                         
   0  17  10         39.48         35.81         3.40 o                         
   1  17  10         83.92         84.85         4.47 o                         
   2  17  10         15.77         18.87         5.49 o                         
  -3  18  10          9.40          6.82         1.69 o                         
  -2  18  10        111.26        115.21         4.28 o                         
  -1  18  10         84.97         83.06         4.89 o                         
   0  18  10          2.49          2.59         2.55 o                         
   1  18  10        185.67        188.21         6.82 o                         
   2  18  10        331.33        316.06        16.80 o                         
  -2  19  10         73.05         81.48        12.63 o                         
  -1  19  10         10.49          6.10         1.98 o                         
   0  19  10         12.04         11.91         4.02 o                         
   1  19  10          0.04          0.67         2.20 o                         
   2  19  10         21.94         20.42         6.71 o                         
  -1  20  10         47.25         47.81         6.81 o                         
   0  20  10          0.01          1.97         2.58 o                         
   1  20  10          0.05          6.71         3.35 o                         
  -6   1  11         45.69         46.72         2.76 o                         
  -5   1  11        123.48        124.21        11.73 o                         
  -4   1  11        174.24        171.69         5.84 o                         
  -3   1  11          8.66          8.07         3.09 o                         
  -2   1  11        108.98        121.31         5.28 o                         
  -1   1  11         13.31         11.57         3.16 o                         
   0   1  11        402.77        438.33        10.99 o                         
   1   1  11          3.18          7.08         2.26 o                         
   2   1  11        152.60        168.54        10.26 o                         
   3   1  11         23.45         21.44         3.10 o                         
   4   1  11         84.50         79.03         5.20 o                         
   5   1  11        152.27        148.28         4.90 o                         
  -6   2  11         25.53         29.69         2.54 o                         
  -5   2  11          0.34         -2.37         8.23 o                         
  -4   2  11        377.67        415.99        10.39 o                         
  -3   2  11        324.35        311.61         8.58 o                         
  -2   2  11         56.36         57.08         6.05 o                         
  -1   2  11        169.02        166.08         6.02 o                         
   0   2  11        603.96        605.13        18.91 o                         
   1   2  11          3.21          1.41         2.53 o                         
   2   2  11        179.13        160.65         6.92 o                         
   3   2  11          0.95          1.39         2.91 o                         
   4   2  11         61.27         78.85         5.09 o                         
   5   2  11          9.26         18.73         2.40 o                         
  -6   3  11        360.47        375.22         9.62 o                         
  -5   3  11         55.57         56.84         3.52 o                         
  -4   3  11        352.83        354.24         9.16 o                         
  -3   3  11        689.95        701.36        16.14 o                         
  -2   3  11         53.12         56.99         3.72 o                         
  -1   3  11        622.45        611.41        17.42 o                         
   0   3  11        143.32        147.60         5.67 o                         
   1   3  11         94.22        103.50         5.78 o                         
   2   3  11          3.07          7.58         2.88 o                         
   3   3  11          2.00          1.15         2.88 o                         
   4   3  11          2.54          3.91         2.78 o                         
   5   3  11        108.59        109.16         4.51 o                         
  -6   4  11         47.26         60.65         3.03 o                         
  -5   4  11        120.81        117.81         5.85 o                         
  -4   4  11          1.96          2.01         2.30 o                         
  -3   4  11        120.32        112.01         4.41 o                         
  -2   4  11        412.07        439.15         9.21 o                         
  -1   4  11         98.14        114.97         5.53 o                         
   0   4  11        666.65        643.92        13.72 o                         
   1   4  11        269.30        257.08         8.66 o                         
   2   4  11        317.37        312.41        10.15 o                         
   3   4  11         60.53         59.68         5.05 o                         
   4   4  11        165.77        170.12         7.11 o                         
   5   4  11        101.72        103.74         5.04 o                         
  -6   5  11        317.27        338.04         8.66 o                         
  -5   5  11        386.00        423.27        10.07 o                         
  -4   5  11          4.29          2.12         2.15 o                         
  -3   5  11        289.93        296.94         6.96 o                         
  -2   5  11        183.57        200.32         5.29 o                         
  -1   5  11        808.00        850.77        19.10 o                         
   0   5  11        306.83        273.67         7.32 o                         
   1   5  11        124.90        123.80         6.20 o                         
   2   5  11        258.13        259.45        11.85 o                         
   3   5  11        360.12        364.65        10.19 o                         
   4   5  11         18.86         15.47         3.74 o                         
   5   5  11          0.29          2.54         2.27 o                         
  -6   6  11          0.00          0.50         1.40 o                         
  -5   6  11          0.46          4.85         1.84 o                         
  -4   6  11         68.08         66.92         4.02 o                         
  -3   6  11         75.86         85.70         4.16 o                         
  -2   6  11        259.14        248.29         6.52 o                         
  -1   6  11         57.92         65.79         4.80 o                         
   0   6  11         57.67         55.63         4.08 o                         
   1   6  11        243.19        234.42         8.36 o                         
   2   6  11        239.88        250.09         8.12 o                         
   3   6  11        108.04        109.78         6.26 o                         
   4   6  11        402.45        421.87        14.18 o                         
   5   6  11         14.57         11.75         3.99 o                         
  -6   7  11         44.57         45.65         3.76 o                         
  -5   7  11          1.20          2.68         1.64 o                         
  -4   7  11        243.70        292.56         8.31 o                         
  -3   7  11        226.47        227.94         7.00 o                         
  -2   7  11        337.09        334.92         8.19 o                         
  -1   7  11        215.81        231.87         7.17 o                         
   0   7  11          4.79          5.62         2.80 o                         
   1   7  11          9.06          9.20         3.43 o                         
   2   7  11        721.46        733.18        17.43 o                         
   3   7  11        108.64        116.87         6.43 o                         
   4   7  11         16.01         16.80         3.04 o                         
   5   7  11         20.56         18.13         3.99 o                         
  -6   8  11          0.00          0.47         1.56 o                         
  -5   8  11          8.28          8.39         1.68 o                         
  -4   8  11       1110.49       1129.73        22.43 o                         
  -3   8  11          0.59          4.33         2.18 o                         
  -2   8  11         34.93         30.34         3.02 o                         
  -1   8  11          4.74          6.53         2.88 o                         
   0   8  11        174.47        161.39         6.28 o                         
   1   8  11          4.46          7.40         3.98 o                         
   2   8  11          0.59          7.78         4.13 o                         
   3   8  11        599.60        644.13        17.10 o                         
   4   8  11        158.40        160.15         6.51 o                         
   5   8  11          2.74          4.11         2.66 o                         
  -5   9  11        118.20        118.05         3.70 o                         
  -4   9  11          1.10          3.85         2.05 o                         
  -3   9  11        279.30        306.32         7.07 o                         
  -2   9  11          2.59          4.24         2.16 o                         
  -1   9  11         28.96         40.52         4.56 o                         
   0   9  11        603.65        572.88        15.35 o                         
   1   9  11        236.81        232.07         8.43 o                         
   2   9  11        497.41        509.20        16.38 o                         
   3   9  11          0.05         -1.67         2.99 o                         
   4   9  11        215.39        227.48         8.09 o                         
   5   9  11         20.96         25.15         4.13 o                         
  -5  10  11          1.25          3.75         1.64 o                         
  -4  10  11         16.59         22.98         2.24 o                         
  -3  10  11          1.33          1.32         2.03 o                         
  -2  10  11         50.23         41.77         3.45 o                         
  -1  10  11        511.94        510.97        13.70 o                         
   0  10  11         11.29         10.09         3.30 o                         
   1  10  11         13.32         17.14         4.20 o                         
   2  10  11        266.45        299.84        11.22 o                         
   3  10  11         15.87         17.22         3.54 o                         
   4  10  11         71.56         71.41         5.55 o                         
   5  10  11          2.80         -0.53         3.16 o                         
  -5  11  11          4.02         -0.98         1.41 o                         
  -4  11  11        108.52         95.97         3.40 o                         
  -3  11  11         40.27         39.12         3.02 o                         
  -2  11  11        105.48        102.22         4.32 o                         
  -1  11  11        180.25        173.07         9.81 o                         
   0  11  11         88.61         76.54         7.25 o                         
   1  11  11          3.33          4.16         3.12 o                         
   2  11  11        339.20        357.10        16.27 o                         
   3  11  11          0.16          7.86         3.38 o                         
   4  11  11         23.10         17.27         7.16 o                         
  -5  12  11          0.83          1.95         1.83 o                         
  -4  12  11          0.42         -0.48         1.46 o                         
  -3  12  11        110.54        105.15         4.68 o                         
  -2  12  11        113.80        104.20         5.16 o                         
  -1  12  11        515.12        476.16        17.08 o                         
   0  12  11        160.89        147.06         7.19 o                         
   1  12  11          2.13         -2.86         2.86 o                         
   2  12  11         53.00         64.46         6.41 o                         
   3  12  11          9.88         15.54         3.92 o                         
   4  12  11         57.77         60.76         6.04 o                         
  -5  13  11         19.09         15.77         2.39 o                         
  -4  13  11         54.34         55.97         3.12 o                         
  -3  13  11          2.21          7.19         2.06 o                         
  -2  13  11         16.29         22.92         3.04 o                         
  -1  13  11         49.96         37.11         5.15 o                         
   0  13  11        441.25        431.21        11.82 o                         
   1  13  11          1.92         -0.29         2.87 o                         
   2  13  11        106.34        106.15         7.63 o                         
   3  13  11          5.52          7.31         3.59 o                         
   4  13  11          5.35          1.65         4.11 o                         
  -4  14  11         61.09         57.64         3.17 o                         
  -3  14  11         14.43         11.13         1.98 o                         
  -2  14  11          9.05         10.70         2.52 o                         
  -1  14  11        169.08        157.44        12.34 o                         
   0  14  11         27.25         23.16         6.07 o                         
   1  14  11         43.03         31.38         3.78 o                         
   2  14  11        294.39        286.53        10.38 o                         
   3  14  11         68.66         86.30         7.69 o                         
   4  14  11          8.90          7.92         6.40 o                         
  -4  15  11          5.63          4.14         1.74 o                         
  -3  15  11          5.24          4.63         1.81 o                         
  -2  15  11         37.74         43.31         5.68 o                         
  -1  15  11         26.25         21.90         4.63 o                         
   0  15  11         94.87         83.19         6.71 o                         
   1  15  11         87.08         85.00         5.18 o                         
   2  15  11         81.05         94.70         7.22 o                         
   3  15  11         83.88         73.49         9.76 o                         
  -4  16  11          7.31         10.16         2.17 o                         
  -3  16  11          3.85          2.56         1.80 o                         
  -2  16  11          8.10          7.31         2.51 o                         
  -1  16  11         51.40         72.29         3.88 o                         
   0  16  11        296.65        280.79         8.21 o                         
   1  16  11        110.09        108.16         4.80 o                         
   2  16  11         78.99         76.48         6.46 o                         
  -3  17  11          0.70          0.21         1.80 o                         
  -2  17  11        135.25        137.41         6.22 o                         
  -1  17  11        204.11        195.30         6.14 o                         
   0  17  11         29.01         30.46         3.33 o                         
   1  17  11         16.92         14.15         2.54 o                         
   2  17  11          0.05         -1.95         4.10 o                         
  -3  18  11         32.95         23.75         3.51 o                         
  -2  18  11         54.57         56.65         3.78 o                         
  -1  18  11          2.99          2.08         1.63 o                         
   0  18  11         62.39         53.70         3.52 o                         
   1  18  11        625.75        611.82        25.38 o                         
  -2  19  11         20.17         27.24         3.66 o                         
  -1  19  11         13.38         21.89         3.72 o                         
   0  19  11        141.61        126.73         6.50 o                         
   1  19  11         85.02         72.58         6.71 o                         
  -6   0  12          6.78         10.31         2.26 o                         
  -5   0  12         74.11         79.69         5.49 o                         
  -4   0  12        136.98        171.13         8.73 o                         
  -3   0  12          0.26         -3.64         3.64 o                         
  -2   0  12         37.33         32.89         6.71 o                         
  -1   0  12       1880.22       1964.83        65.92 o                         
   0   0  12         10.92         13.21         4.26 o                         
   1   0  12         54.89         53.31         5.20 o                         
   2   0  12        556.15        603.87        18.63 o                         
   3   0  12        397.08        321.01        11.63 o                         
   4   0  12         23.76         15.22         3.53 o                         
   5   0  12          3.02         -0.41         2.85 o                         
  -6   1  12        225.11        228.18         6.25 o                         
  -5   1  12        457.39        465.82        12.06 o                         
  -4   1  12        442.10        441.42        14.81 o                         
  -3   1  12          6.46          5.09         2.68 o                         
  -2   1  12        105.56        110.76         5.31 o                         
  -1   1  12         22.13         21.94         4.39 o                         
   0   1  12        268.44        240.62         7.91 o                         
   1   1  12       1022.90       1009.80        20.54 o                         
   2   1  12         45.37         46.99         3.98 o                         
   3   1  12          1.72          1.36         2.32 o                         
   4   1  12        478.91        457.18        11.35 o                         
   5   1  12         92.64        100.43         4.20 o                         
  -6   2  12        146.28        139.15         4.34 o                         
  -5   2  12          7.64          8.63         1.94 o                         
  -4   2  12        361.11        369.95        10.45 o                         
  -3   2  12         30.27         25.29         3.18 o                         
  -2   2  12        154.81        171.02         7.81 o                         
  -1   2  12         10.33         10.77         3.78 o                         
   0   2  12        122.30        128.03         5.46 o                         
   1   2  12          4.69          7.03         2.50 o                         
   2   2  12         21.19         23.17         3.20 o                         
   3   2  12          4.16          1.21         2.66 o                         
   4   2  12        544.14        504.75        12.78 o                         
   5   2  12          2.48          5.39         4.17 o                         
  -6   3  12         25.34         27.02         2.32 o                         
  -5   3  12        234.21        207.23         6.29 o                         
  -4   3  12        185.68        186.24         6.02 o                         
  -3   3  12        187.11        203.57         7.01 o                         
  -2   3  12         84.80         82.52         5.24 o                         
  -1   3  12        188.09        205.84         7.09 o                         
   0   3  12         21.59         25.20         3.25 o                         
   1   3  12        957.08        905.54        32.41 o                         
   2   3  12         15.24          8.78         2.78 o                         
   3   3  12        737.21        694.13        16.63 o                         
   4   3  12          6.90         10.34         2.86 o                         
   5   3  12          9.44          7.41         1.98 o                         
  -6   4  12        176.75        175.95         7.29 o                         
  -5   4  12         67.09         65.22         3.99 o                         
  -4   4  12         55.14         63.32         4.09 o                         
  -3   4  12          2.19          4.75         2.31 o                         
  -2   4  12         11.61         16.18         2.60 o                         
  -1   4  12          0.76          1.28         2.97 o                         
   0   4  12        942.63        940.40        20.95 o                         
   1   4  12         11.65         14.93         3.08 o                         
   2   4  12        796.39        749.13        17.48 o                         
   3   4  12        667.12        619.95        15.03 o                         
   4   4  12         17.81         15.30         3.46 o                         
   5   4  12          0.28          0.26         2.09 o                         
  -6   5  12          7.05          6.47         1.54 o                         
  -5   5  12         23.94         26.40         3.22 o                         
  -4   5  12          0.32          2.20         2.32 o                         
  -3   5  12         56.28         56.33         3.65 o                         
  -2   5  12        151.51        167.13         5.40 o                         
  -1   5  12         23.85         27.31         3.52 o                         
   0   5  12        278.73        261.83        13.17 o                         
   1   5  12        125.11        133.73         6.35 o                         
   2   5  12          1.40          3.58         2.99 o                         
   3   5  12        299.83        320.74         9.39 o                         
   4   5  12          4.83          5.66         2.58 o                         
   5   5  12         10.64          9.96         2.18 o                         
  -6   6  12        112.84        108.22         3.65 o                         
  -5   6  12         30.25         33.02         2.93 o                         
  -4   6  12          0.27          3.04         2.21 o                         
  -3   6  12        169.10        163.46         4.99 o                         
  -2   6  12         43.48         36.94         3.30 o                         
  -1   6  12        218.82        208.61         7.01 o                         
   0   6  12        460.03        436.84        12.44 o                         
   1   6  12        192.21        188.88         7.41 o                         
   2   6  12        528.93        543.03        13.94 o                         
   3   6  12          0.07          1.07         2.95 o                         
   4   6  12         80.67         70.40         4.72 o                         
   5   6  12          4.62          5.94         2.00 o                         
  -5   7  12          1.75          1.65         1.61 o                         
  -4   7  12          4.87          3.99         2.06 o                         
  -3   7  12        617.63        611.32        12.15 o                         
  -2   7  12          4.64          7.02         2.47 o                         
  -1   7  12         27.19         23.09         3.56 o                         
   0   7  12          3.22          5.13         2.70 o                         
   1   7  12       1238.73       1274.99        38.55 o                         
   2   7  12        153.50        150.52         6.90 o                         
   3   7  12          2.95          7.78         2.90 o                         
   4   7  12        102.03        101.34         5.51 o                         
   5   7  12        359.60        369.18        11.23 o                         
  -5   8  12         25.14         29.20         2.68 o                         
  -4   8  12         23.07         25.62         2.58 o                         
  -3   8  12          2.29          0.79         2.01 o                         
  -2   8  12        158.92        152.89         5.72 o                         
  -1   8  12        113.90        150.32         6.06 o                         
   0   8  12        453.67        474.83        11.95 o                         
   1   8  12        654.09        626.94        16.85 o                         
   2   8  12       1536.51       1572.11        53.29 o                         
   3   8  12        254.39        253.64         9.88 o                         
   4   8  12          0.31          0.47         2.53 o                         
   5   8  12          4.61          4.09         2.37 o                         
  -5   9  12          1.56          2.75         1.80 o                         
  -4   9  12          0.02          3.04         1.71 o                         
  -3   9  12         51.55         57.98         3.62 o                         
  -2   9  12        515.10        492.87        11.71 o                         
  -1   9  12        115.00        116.24         5.83 o                         
   0   9  12         11.16         16.11         3.48 o                         
   1   9  12          0.26          2.63         2.99 o                         
   2   9  12        461.62        455.49        14.96 o                         
   3   9  12         29.41         19.30         4.59 o                         
   4   9  12         25.12         30.17         5.82 o                         
  -5  10  12          2.46          3.64         2.10 o                         
  -4  10  12        143.64        138.47         4.33 o                         
  -3  10  12          0.87          2.14         2.02 o                         
  -2  10  12        132.17        131.33         5.18 o                         
  -1  10  12         78.68         94.68         6.51 o                         
   0  10  12        413.51        416.13        11.08 o                         
   1  10  12          0.27          1.23         3.02 o                         
   2  10  12          0.46          0.12         3.28 o                         
   3  10  12         48.08         48.56         5.43 o                         
   4  10  12          1.86          3.35         3.02 o                         
  -5  11  12          8.42         14.01         4.31 o                         
  -4  11  12         45.24         44.96         3.02 o                         
  -3  11  12         17.81         16.34         2.36 o                         
  -2  11  12         17.33         11.18         2.50 o                         
  -1  11  12          5.07          8.70         3.11 o                         
   0  11  12        252.73        253.11         8.82 o                         
   1  11  12          0.00          6.53         3.23 o                         
   2  11  12        748.59        749.28        30.71 o                         
   3  11  12         14.18         10.74         3.27 o                         
   4  11  12         46.76         37.49         5.06 o                         
  -5  12  12         41.51         23.37         2.80 o                         
  -4  12  12         35.99         40.08         3.05 o                         
  -3  12  12         19.39         14.75         1.91 o                         
  -2  12  12          8.17         13.60         3.08 o                         
  -1  12  12        470.95        461.85        14.28 o                         
   0  12  12        174.97        174.82         7.66 o                         
   1  12  12         39.20         42.28         5.07 o                         
   2  12  12          5.82          3.58         3.27 o                         
   3  12  12        149.95        160.84         7.88 o                         
   4  12  12          2.80          0.43         3.21 o                         
  -4  13  12         60.05         61.34         3.13 o                         
  -3  13  12          0.25          2.50         1.95 o                         
  -2  13  12        172.61        174.02         9.21 o                         
  -1  13  12         28.69         18.37         3.90 o                         
   0  13  12          9.75         17.61         2.95 o                         
   1  13  12         11.76         24.08         6.39 o                         
   2  13  12          8.55          5.88         3.20 o                         
   3  13  12        171.84        186.38         9.17 o                         
   4  13  12        115.44        122.63        10.37 o                         
  -4  14  12          7.82          6.53         1.93 o                         
  -3  14  12          0.43         -1.84         1.84 o                         
  -2  14  12         91.44         83.45         5.94 o                         
  -1  14  12         26.67         28.95         4.28 o                         
   0  14  12        148.20        145.15         6.20 o                         
   1  14  12          4.58         12.88         3.95 o                         
   2  14  12         10.57         12.77         3.76 o                         
   3  14  12         15.49         13.34         4.11 o                         
  -4  15  12          1.55          4.64         2.28 o                         
  -3  15  12        178.48        194.61         8.94 o                         
  -2  15  12         15.65         13.68         2.65 o                         
  -1  15  12         34.19         43.69         3.38 o                         
   0  15  12        119.40        111.76         4.82 o                         
   1  15  12          9.18         11.70         2.80 o                         
   2  15  12          7.10          7.62         4.27 o                         
   3  15  12         45.05         39.94         8.84 o                         
  -3  16  12        105.55         92.95         5.25 o                         
  -2  16  12         84.95         83.65         3.84 o                         
  -1  16  12        287.95        258.82         7.52 o                         
   0  16  12        292.57        277.38         8.05 o                         
   1  16  12          0.95         -2.77         2.77 o                         
   2  16  12          7.17          6.71         5.79 o                         
  -3  17  12         13.04         10.48         1.74 o                         
  -2  17  12         11.85          7.81         1.71 o                         
  -1  17  12         12.87         12.40         1.89 o                         
   0  17  12          7.14          3.68         2.60 o                         
   1  17  12        193.36        196.85         9.34 o                         
   2  17  12         27.78         35.06         8.84 o                         
  -2  18  12         47.14         44.19         3.31 o                         
  -1  18  12         55.22         49.79         3.20 o                         
   0  18  12         12.32          8.47         2.86 o                         
   1  18  12         41.20         37.28         7.47 o                         
  -1  19  12          6.85          2.53         4.43 o                         
   0  19  12         10.49          6.46         2.70 o                         
  -6   1  13         42.45         50.12         2.47 o                         
  -5   1  13          6.48          6.64         1.79 o                         
  -4   1  13        454.58        495.04        13.05 o                         
  -3   1  13        573.27        563.75        14.85 o                         
  -2   1  13         36.77         37.41         3.88 o                         
  -1   1  13        615.15        664.37        14.30 o                         
   0   1  13         97.75         99.99         6.10 o                         
   1   1  13        256.60        254.31         7.13 o                         
   2   1  13         52.14         47.94         5.09 o                         
   3   1  13        128.19        123.16         4.98 o                         
   4   1  13         23.91         32.39         3.31 o                         
   5   1  13          0.11          2.39         1.99 o                         
  -6   2  13          0.95          1.35         1.67 o                         
  -5   2  13         72.41         56.95         3.65 o                         
  -4   2  13          0.34          3.70         2.39 o                         
  -3   2  13        109.44        122.89         5.55 o                         
  -2   2  13         88.99         92.87         4.87 o                         
  -1   2  13         91.01         89.49         5.76 o                         
   0   2  13         61.93         80.26         7.26 o                         
   1   2  13       1723.64       1746.11        34.27 o                         
   2   2  13          9.09          3.63         2.34 o                         
   3   2  13        614.22        588.16        12.93 o                         
   4   2  13          0.16          0.44         2.07 o                         
   5   2  13         67.13         64.09         5.06 o                         
  -6   3  13        114.88        103.38         4.63 o                         
  -5   3  13         55.96         58.96         4.18 o                         
  -4   3  13         21.64         18.59         2.46 o                         
  -3   3  13         88.29        101.48         5.54 o                         
  -2   3  13          0.02          0.69         3.05 o                         
  -1   3  13         68.14         75.05         6.84 o                         
   0   3  13        346.97        356.56         9.78 o                         
   1   3  13        482.08        513.95        11.63 o                         
   2   3  13          2.53          1.22         2.70 o                         
   3   3  13          1.91          3.88         2.26 o                         
   4   3  13          2.94         -1.94         1.94 o                         
   5   3  13          2.26          3.86         2.30 o                         
  -5   4  13        135.52        123.81         4.38 o                         
  -4   4  13         72.11         72.41         4.93 o                         
  -3   4  13         12.71         18.23         2.65 o                         
  -2   4  13        436.54        419.48         9.17 o                         
  -1   4  13        262.91        269.43        14.76 o                         
   0   4  13        222.71        233.26         7.31 o                         
   1   4  13       1333.08       1375.45        29.87 o                         
   2   4  13         16.24         12.67         2.61 o                         
   3   4  13        292.63        264.69         7.31 o                         
   4   4  13          3.25          6.00         2.13 o                         
   5   4  13         89.71         80.34         4.60 o                         
  -5   5  13         56.38         56.35         3.63 o                         
  -4   5  13        104.87         67.08         8.54 o                         
  -3   5  13         67.43         56.48         3.77 o                         
  -2   5  13         24.59         24.69         2.76 o                         
  -1   5  13        266.60        276.33         8.14 o                         
   0   5  13        155.82        161.24         6.21 o                         
   1   5  13        104.92        113.20         5.26 o                         
   2   5  13        211.33        222.08         6.68 o                         
   3   5  13         46.35         41.07         4.56 o                         
   4   5  13        175.38        157.54         5.32 o                         
   5   5  13          5.95          5.28         2.11 o                         
  -5   6  13          3.06         -0.91         1.76 o                         
  -4   6  13         51.03         62.68         3.87 o                         
  -3   6  13         48.44         58.75         4.00 o                         
  -2   6  13          5.88         16.78         3.08 o                         
  -1   6  13        469.86        491.30        12.07 o                         
   0   6  13          0.24          5.94         2.89 o                         
   1   6  13        426.08        421.34        11.23 o                         
   2   6  13          0.09          2.28         2.91 o                         
   3   6  13        172.51        162.26         6.45 o                         
   4   6  13         26.03         31.55         3.06 o                         
   5   6  13          0.73          3.51         4.92 o                         
  -5   7  13          0.02          1.46         2.24 o                         
  -4   7  13          3.10          4.89         1.95 o                         
  -3   7  13          9.90         14.30         2.40 o                         
  -2   7  13         67.29         73.19         5.63 o                         
  -1   7  13        616.55        609.16        14.74 o                         
   0   7  13         63.04         63.57         5.02 o                         
   1   7  13        429.12        441.63        11.24 o                         
   2   7  13          1.81          2.00         3.04 o                         
   3   7  13         82.59         80.56         7.56 o                         
   4   7  13         66.95         62.80         4.51 o                         
  -5   8  13          0.11          1.87         2.16 o                         
  -4   8  13          7.93          7.63         1.88 o                         
  -3   8  13        239.42        243.81         6.85 o                         
  -2   8  13          8.75          0.63         3.59 o                         
  -1   8  13         16.16         16.80         2.96 o                         
   0   8  13          3.30          2.23         2.83 o                         
   1   8  13         28.78         35.46         6.35 o                         
   2   8  13       1007.78       1077.90        31.00 o                         
   3   8  13          7.08          4.71         2.80 o                         
   4   8  13         34.65         36.95         4.04 o                         
  -5   9  13         52.29         53.39         3.10 o                         
  -4   9  13         88.21         93.82         3.64 o                         
  -3   9  13          6.85          9.46         2.56 o                         
  -2   9  13         57.66         41.65         3.99 o                         
  -1   9  13       1252.35       1190.56        33.75 o                         
   0   9  13          3.25          5.72         2.89 o                         
   1   9  13        172.59        161.30         7.21 o                         
   2   9  13         73.96         63.48         8.42 o                         
   3   9  13          2.70          3.55         3.10 o                         
   4   9  13         16.24         17.41         5.76 o                         
  -5  10  13         25.77         23.17         5.18 o                         
  -4  10  13         25.66         24.97         4.11 o                         
  -3  10  13         63.26         78.93         3.71 o                         
  -2  10  13         48.72         57.17         4.08 o                         
  -1  10  13         40.09         28.91         3.83 o                         
   0  10  13         18.89         27.06         3.84 o                         
   1  10  13         15.23         15.89         3.74 o                         
   2  10  13          0.76          3.25         3.51 o                         
   3  10  13        128.28        122.20         6.69 o                         
   4  10  13          5.16         11.07         6.40 o                         
  -4  11  13         31.49         37.96         2.72 o                         
  -3  11  13        119.61        125.98         4.17 o                         
  -2  11  13        154.15        164.03         9.70 o                         
  -1  11  13          2.20         -1.96         3.05 o                         
   0  11  13         77.15         75.32         5.64 o                         
   1  11  13        326.36        339.69        11.16 o                         
   2  11  13        130.49        122.55         6.63 o                         
   3  11  13         12.79         10.63         2.81 o                         
   4  11  13         13.56         18.21         5.33 o                         
  -4  12  13         78.24         62.52         3.56 o                         
  -3  12  13         17.23         16.76         2.29 o                         
  -2  12  13         28.11         34.00         4.42 o                         
  -1  12  13         56.31         51.17         5.53 o                         
   0  12  13          3.88          4.74         2.63 o                         
   1  12  13        445.25        404.61        14.06 o                         
   2  12  13        113.09        111.92         6.52 o                         
   3  12  13         18.89         15.58         3.15 o                         
  -4  13  13        281.44        280.07         7.66 o                         
  -3  13  13         18.02         22.70         2.71 o                         
  -2  13  13         14.23         12.77         2.41 o                         
  -1  13  13        191.51        169.69        10.32 o                         
   0  13  13         10.32         14.15         4.12 o                         
   1  13  13         85.03         95.67         6.13 o                         
   2  13  13         17.77         15.82         3.22 o                         
   3  13  13        153.95        153.06         8.68 o                         
  -4  14  13          6.93          7.27         2.64 o                         
  -3  14  13         35.36         37.52         3.06 o                         
  -2  14  13          7.05          5.37         2.36 o                         
  -1  14  13        374.16        335.41         9.25 o                         
   0  14  13         89.00         80.69         4.38 o                         
   1  14  13         52.33         42.96         4.54 o                         
   2  14  13          0.48         -0.32         4.27 o                         
   3  14  13         69.73         74.71         7.93 o                         
  -3  15  13         15.85         11.59         2.47 o                         
  -2  15  13         48.89         41.67         4.75 o                         
  -1  15  13          0.09          0.14         1.80 o                         
   0  15  13          4.57          2.98         2.28 o                         
   1  15  13        129.91        114.38         5.79 o                         
   2  15  13          0.08          2.74         3.66 o                         
  -3  16  13          8.24         13.61         2.18 o                         
  -2  16  13          2.30          2.70         1.58 o                         
  -1  16  13          7.45          4.90         1.78 o                         
   0  16  13          0.24          0.67         2.44 o                         
   1  16  13         17.80         20.35         8.38 o                         
   2  16  13          5.20          1.52         4.27 o                         
  -2  17  13         18.74         18.45         2.56 o                         
  -1  17  13         91.90         91.34         4.01 o                         
   0  17  13         11.98          0.17         2.47 o                         
   1  17  13          2.58          3.05         3.66 o                         
  -1  18  13         29.43         29.87         4.88 o                         
   0  18  13         21.29         21.30         4.72 o                         
  -5   0  14          0.05         -2.85         3.21 o                         
  -4   0  14        128.59        104.08        15.86 o                         
  -3   0  14        391.55        425.04        16.51 o                         
  -2   0  14          0.03          3.03         4.09 o                         
  -1   0  14        961.11        964.92        34.20 o                         
   0   0  14       6868.45       7042.70       188.42 o                         
   1   0  14          5.47          6.26         4.51 o                         
   2   0  14         80.15         76.96         6.86 o                         
   3   0  14        154.18        128.71         9.55 o                         
   4   0  14        135.02        129.54         6.21 o                         
  -5   1  14         21.02         21.61         2.30 o                         
  -4   1  14         97.84         93.67         5.66 o                         
  -3   1  14          9.66         22.73         5.81 o                         
  -2   1  14         23.02         33.00         3.76 o                         
  -1   1  14          3.68          6.41         3.30 o                         
   0   1  14        623.59        651.91        16.01 o                         
   1   1  14       1066.02       1040.04        21.54 o                         
   2   1  14        594.57        575.42        12.71 o                         
   3   1  14         15.78          8.74         2.74 o                         
   4   1  14          0.01         -1.18         1.80 o                         
   5   1  14          4.31          5.98         2.47 o                         
  -5   2  14         57.19         61.84         3.05 o                         
  -4   2  14          1.94          6.01         2.64 o                         
  -3   2  14         17.56         22.43         2.81 o                         
  -2   2  14          4.66          6.39         2.88 o                         
  -1   2  14         19.89         20.49         3.50 o                         
   0   2  14        295.01        327.28         9.14 o                         
   1   2  14       1106.78       1099.46        22.30 o                         
   2   2  14        502.89        490.22        11.16 o                         
   3   2  14        133.89        161.08         6.00 o                         
   4   2  14          7.06          7.06         1.88 o                         
  -5   3  14         31.05         37.27         2.59 o                         
  -4   3  14          3.46          5.68         2.33 o                         
  -3   3  14         59.16         55.89         4.31 o                         
  -2   3  14        227.43        232.59         7.51 o                         
  -1   3  14         37.67         42.28         4.61 o                         
   0   3  14        547.85        595.52        14.24 o                         
   1   3  14        298.58        266.26         7.95 o                         
   2   3  14         66.89         71.64         4.23 o                         
   3   3  14         16.43         20.64         3.18 o                         
   4   3  14          6.16          5.53         1.88 o                         
  -5   4  14          3.37          2.21         2.11 o                         
  -4   4  14          3.31          5.89         2.08 o                         
  -3   4  14         27.41         21.62         3.78 o                         
  -2   4  14         43.79         43.29         4.28 o                         
  -1   4  14       1286.26       1286.49        28.56 o                         
   0   4  14       1164.07       1215.51        29.88 o                         
   1   4  14          1.61          4.16         2.59 o                         
   2   4  14        104.90        105.31         4.80 o                         
   3   4  14        218.58        215.19         6.16 o                         
   4   4  14          0.22         -0.12         2.04 o                         
  -5   5  14         40.16         35.46         4.36 o                         
  -4   5  14         14.79         16.46         2.24 o                         
  -3   5  14          0.69          2.66         2.37 o                         
  -2   5  14         59.69         56.58         4.72 o                         
  -1   5  14          2.88          5.44         3.05 o                         
   0   5  14        640.90        636.98        16.92 o                         
   1   5  14          4.82          9.19         2.61 o                         
   2   5  14        106.06         90.00         4.80 o                         
   3   5  14        112.49         94.37         4.25 o                         
   4   5  14          1.92          2.61         1.99 o                         
  -5   6  14         47.94         44.16         3.36 o                         
  -4   6  14          0.29          0.95         1.92 o                         
  -3   6  14        174.29        174.06         5.83 o                         
  -2   6  14        414.71        443.37        12.12 o                         
  -1   6  14        105.13        111.46         5.20 o                         
   0   6  14          8.37          7.46         4.44 o                         
   1   6  14         77.75         87.50         4.96 o                         
   2   6  14        654.44        623.93        17.06 o                         
   3   6  14         70.21         75.32         4.06 o                         
   4   6  14         15.20         20.98         2.70 o                         
  -5   7  14         37.48         39.90         3.65 o                         
  -4   7  14          3.80          7.04         1.97 o                         
  -3   7  14         89.27        100.72         4.74 o                         
  -2   7  14        348.54        321.57        11.24 o                         
  -1   7  14        160.61        169.24         5.83 o                         
   0   7  14        111.96        115.88         6.53 o                         
   1   7  14          1.76          3.07         2.61 o                         
   2   7  14         40.30         52.43         4.36 o                         
   3   7  14         90.92         84.82         4.68 o                         
   4   7  14          5.01          4.52         2.23 o                         
  -5   8  14         17.73         15.20         2.24 o                         
  -4   8  14         68.40         73.50         3.65 o                         
  -3   8  14          2.28          0.37         2.02 o                         
  -2   8  14         14.42          5.50         3.26 o                         
  -1   8  14        628.59        616.74        14.65 o                         
   0   8  14          0.05         -2.88         2.88 o                         
   1   8  14         19.21         24.44         4.02 o                         
   2   8  14         51.23         53.68         6.26 o                         
   3   8  14         72.51         61.84         4.80 o                         
   4   8  14         26.82         30.65         4.31 o                         
  -4   9  14         45.91         45.04         2.93 o                         
  -3   9  14         17.70         21.68         2.29 o                         
  -2   9  14         34.79         35.60         4.30 o                         
  -1   9  14        244.92        270.02         9.22 o                         
   0   9  14         16.16         18.79         3.20 o                         
   1   9  14         77.59         82.13         6.56 o                         
   2   9  14         74.96         72.74         5.54 o                         
   3   9  14          2.00          2.98         2.63 o                         
   4   9  14         20.18         28.36         4.31 o                         
  -4  10  14          0.99          0.62         1.89 o                         
  -3  10  14         16.26         15.19         2.16 o                         
  -2  10  14        203.20        189.98         7.74 o                         
  -1  10  14        125.49        109.94         5.73 o                         
   0  10  14        328.44        314.67        11.16 o                         
   1  10  14          5.00          6.87         3.28 o                         
   2  10  14          7.05          2.63         2.77 o                         
   3  10  14          0.16          0.07         2.57 o                         
   4  10  14         30.03         34.71         7.16 o                         
  -4  11  14         53.66         63.65         4.07 o                         
  -3  11  14         28.12         27.36         3.46 o                         
  -2  11  14        116.59        131.58         6.25 o                         
  -1  11  14          9.33          6.16         3.94 o                         
   0  11  14         23.22         14.86         3.44 o                         
   1  11  14         45.17         40.54         5.47 o                         
   2  11  14         44.72         47.30         5.16 o                         
   3  11  14          2.42         -1.62         2.70 o                         
  -4  12  14        152.23        181.57         7.65 o                         
  -3  12  14          8.63          6.58         2.32 o                         
  -2  12  14        268.77        247.79         7.65 o                         
  -1  12  14         74.53         79.58         5.68 o                         
   0  12  14        329.38        321.67        10.97 o                         
   1  12  14        125.60        108.66         7.11 o                         
   2  12  14         34.94         35.24         4.32 o                         
   3  12  14         72.51         67.66         6.25 o                         
  -3  13  14         13.19         17.09         3.26 o                         
  -2  13  14          2.87         -0.39         2.11 o                         
  -1  13  14          0.11         -0.38         2.04 o                         
   0  13  14        160.77        138.65        14.84 o                         
   1  13  14         47.62         47.04         5.56 o                         
   2  13  14          7.81         19.51         7.62 o                         
   3  13  14         27.04         39.02         6.71 o                         
  -3  14  14         17.75         17.82         3.59 o                         
  -2  14  14          2.99          2.04         2.29 o                         
  -1  14  14          0.20          1.03         2.51 o                         
   0  14  14         52.64         27.44         4.88 o                         
   1  14  14         19.56         17.88         3.50 o                         
   2  14  14          1.36          1.83         3.35 o                         
  -3  15  14         14.12         15.99         3.27 o                         
  -2  15  14         93.32        101.29         6.44 o                         
  -1  15  14          0.71         -0.62         1.99 o                         
   0  15  14         33.38         26.51         3.67 o                         
   1  15  14          0.01          1.53         3.21 o                         
   2  15  14         16.26         22.86         6.40 o                         
  -2  16  14          3.00          2.62         1.81 o                         
  -1  16  14        129.49        129.97         7.97 o                         
   0  16  14         48.57         41.69         7.01 o                         
   1  16  14         25.97         24.39         5.18 o                         
  -1  17  14         24.84         19.81         4.88 o                         
   0  17  14          0.44         -0.30         3.35 o                         
  -5   1  15          0.34         -0.23         1.35 o                         
  -4   1  15         23.89         30.89         2.51 o                         
  -3   1  15          7.09         13.67         4.47 o                         
  -2   1  15          1.05         -2.31         3.36 o                         
  -1   1  15        988.71       1005.64        29.44 o                         
   0   1  15          1.91         10.02         2.77 o                         
   1   1  15        159.21        158.43         5.56 o                         
   2   1  15        169.55        167.97         5.56 o                         
   3   1  15        130.91        122.53         4.48 o                         
   4   1  15         37.34         34.14         3.09 o                         
  -5   2  15         12.38          8.07         1.48 o                         
  -4   2  15        104.52         95.23         5.91 o                         
  -3   2  15          2.86          4.71         3.38 o                         
  -2   2  15         46.16         41.92         4.29 o                         
  -1   2  15         49.14         63.01         5.85 o                         
   0   2  15       1189.51       1292.53        34.65 o                         
   1   2  15         13.99         13.74         2.62 o                         
   2   2  15        113.83        107.98         4.64 o                         
   3   2  15        114.43        133.03         4.71 o                         
   4   2  15         21.64         15.08         2.79 o                         
  -5   3  15         63.14         71.08         4.45 o                         
  -4   3  15         58.41         60.55         3.88 o                         
  -3   3  15          0.06          0.93         2.51 o                         
  -2   3  15         81.51         89.87         4.82 o                         
  -1   3  15        121.61        123.96         6.10 o                         
   0   3  15         21.97         30.58         3.67 o                         
   1   3  15         29.59         22.80         2.98 o                         
   2   3  15        280.54        298.86         8.46 o                         
   3   3  15        112.03        115.57         4.43 o                         
   4   3  15          9.16         11.32         2.08 o                         
  -5   4  15          3.51          2.56         1.35 o                         
  -4   4  15         26.12         23.48         2.62 o                         
  -3   4  15          0.87          1.27         2.35 o                         
  -2   4  15        496.59        494.48        11.01 o                         
  -1   4  15        121.62        128.48         6.73 o                         
   0   4  15       1304.79       1318.94        32.20 o                         
   1   4  15         80.87         86.08         4.78 o                         
   2   4  15        131.22        115.38         5.09 o                         
   3   4  15         93.18         84.71         4.27 o                         
   4   4  15         62.17         59.86         3.86 o                         
  -5   5  15          4.60          3.15         1.30 o                         
  -4   5  15        130.77        130.27         4.60 o                         
  -3   5  15         59.30         60.72         4.10 o                         
  -2   5  15         34.92         39.79         3.70 o                         
  -1   5  15         11.42          5.00         3.00 o                         
   0   5  15        742.67        717.13        18.65 o                         
   1   5  15        737.12        748.00        17.18 o                         
   2   5  15        202.44        181.00         7.86 o                         
   3   5  15          5.18          0.83         2.18 o                         
   4   5  15          4.21          3.43         4.11 o                         
  -5   6  15         93.25         93.21         3.36 o                         
  -4   6  15         14.13         15.39         2.17 o                         
  -3   6  15         60.50         65.78         4.15 o                         
  -2   6  15         76.65         65.03         5.03 o                         
  -1   6  15         88.06         96.86         6.02 o                         
   0   6  15         80.06         84.02         7.66 o                         
   1   6  15        181.83        169.04         6.15 o                         
   2   6  15         60.50         59.79         4.12 o                         
   3   6  15          7.98         11.19         2.31 o                         
   4   6  15         82.70         70.26         5.71 o                         
  -4   7  15         20.33         25.25         2.97 o                         
  -3   7  15         81.66         86.57         4.47 o                         
  -2   7  15         55.00         46.92         4.39 o                         
  -1   7  15        608.84        647.82        17.41 o                         
   0   7  15        393.06        405.91        11.83 o                         
   1   7  15         62.47         59.49         8.56 o                         
   2   7  15        232.23        237.19         7.05 o                         
   3   7  15          1.18          3.61         2.27 o                         
   4   7  15          1.32          0.30         2.37 o                         
  -4   8  15         51.06         53.57         3.09 o                         
  -3   8  15         68.61         57.23         3.82 o                         
  -2   8  15          1.61          0.82         2.55 o                         
  -1   8  15         83.61         80.11         5.32 o                         
   0   8  15         60.05         72.75         5.48 o                         
   1   8  15         67.60         61.90         8.05 o                         
   2   8  15         22.68         25.52         3.93 o                         
   3   8  15        129.73        136.33         5.44 o                         
  -4   9  15          8.25          6.24         1.90 o                         
  -3   9  15         77.19         80.92         4.09 o                         
  -2   9  15          2.62          4.61         2.34 o                         
  -1   9  15          0.24          1.49         2.74 o                         
   0   9  15         22.30         20.35         3.66 o                         
   1   9  15         18.99         13.71         2.75 o                         
   2   9  15        184.22        162.96         7.39 o                         
   3   9  15         87.33         84.67         5.42 o                         
  -4  10  15          9.73         16.71         3.29 o                         
  -3  10  15          2.97          5.72         2.60 o                         
  -2  10  15         21.95         26.07         3.27 o                         
  -1  10  15        104.49         94.39         6.02 o                         
   0  10  15        163.17        152.51         5.84 o                         
   1  10  15         48.71         47.06         5.03 o                         
   2  10  15         54.42         64.10         4.98 o                         
   3  10  15          7.59          3.68         2.78 o                         
  -4  11  15         40.96         54.29         4.30 o                         
  -3  11  15         28.81         40.80         3.79 o                         
  -2  11  15         82.24         69.20         4.21 o                         
  -1  11  15        199.73        191.90         6.76 o                         
   0  11  15         18.80         12.25         2.88 o                         
   1  11  15          0.20          2.95         2.89 o                         
   2  11  15        228.86        222.64         8.57 o                         
   3  11  15         38.09         36.28         5.79 o                         
  -3  12  15          1.59          0.87         2.22 o                         
  -2  12  15          1.35          1.46         2.34 o                         
  -1  12  15          0.03          1.44         2.45 o                         
   0  12  15          3.29         -1.81         3.96 o                         
   1  12  15          6.67          4.44         3.21 o                         
   2  12  15          0.19          2.10         3.68 o                         
  -3  13  15         27.54         27.78         6.33 o                         
  -2  13  15         87.40         96.34         3.91 o                         
  -1  13  15         15.12         18.41         3.98 o                         
   0  13  15          8.36          7.21         3.21 o                         
   1  13  15         15.04          4.50         5.18 o                         
   2  13  15          0.12          9.14         5.79 o                         
  -2  14  15          0.58          1.00         2.44 o                         
  -1  14  15          7.25          9.19         3.01 o                         
   0  14  15        140.79        142.24         6.13 o                         
   1  14  15        104.94        108.88         8.23 o                         
   2  14  15         35.89         29.27         5.79 o                         
  -2  15  15         54.36         53.49        10.52 o                         
  -1  15  15          2.26         -1.44         5.49 o                         
   0  15  15         41.01         27.13         7.01 o                         
   1  15  15         15.88          9.14         3.35 o                         
  -5   0  16          6.00          7.40         2.34 o                         
  -4   0  16          5.35          4.23         2.49 o                         
  -3   0  16        918.05        839.89        23.86 o                         
  -2   0  16        176.81        180.60        12.81 o                         
  -1   0  16         43.86         57.92        10.97 o                         
   0   0  16         20.35         42.76         6.57 o                         
   1   0  16        219.32        223.71        13.73 o                         
   2   0  16         12.35         10.30         3.07 o                         
   3   0  16        213.22        191.54         7.45 o                         
   4   0  16         22.67         27.67         5.12 o                         
  -4   1  16          0.78          1.19         1.54 o                         
  -3   1  16        207.51        195.39         5.38 o                         
  -2   1  16        132.29        162.64         7.98 o                         
  -1   1  16        403.41        456.05        14.98 o                         
   0   1  16        291.76        297.71         9.15 o                         
   1   1  16        146.83        131.50         5.30 o                         
   2   1  16         27.79         24.01         2.68 o                         
   3   1  16          4.67          6.24         1.94 o                         
   4   1  16          1.27         -0.06         2.33 o                         
  -4   2  16         37.58         29.06         2.49 o                         
  -3   2  16         34.40         32.24         3.00 o                         
  -2   2  16        213.94        240.92         8.47 o                         
  -1   2  16        315.32        286.18        10.87 o                         
   0   2  16         80.09         79.87         4.97 o                         
   1   2  16         14.38         13.87         2.85 o                         
   2   2  16         57.19         59.82         3.62 o                         
   3   2  16          0.63          0.57         1.89 o                         
   4   2  16          4.73         13.40         2.77 o                         
  -4   3  16         56.53         58.26         3.20 o                         
  -3   3  16          2.02          3.10         2.08 o                         
  -2   3  16          0.82          4.48         4.08 o                         
  -1   3  16        400.36        437.58        22.02 o                         
   0   3  16         10.02          5.00         2.93 o                         
   1   3  16        134.41        126.40         5.77 o                         
   2   3  16         33.65         27.82         3.18 o                         
   3   3  16         14.75         13.16         3.39 o                         
   4   3  16         24.03         27.95         4.31 o                         
  -4   4  16         18.92         15.29         3.89 o                         
  -3   4  16        271.67        259.12         7.05 o                         
  -2   4  16         12.22         16.73         3.74 o                         
  -1   4  16         82.82        109.82         9.21 o                         
   0   4  16        560.11        572.57        15.35 o                         
   1   4  16          0.86          3.17         2.72 o                         
   2   4  16        131.47        139.60         5.12 o                         
   3   4  16          2.94          0.82         1.94 o                         
  -4   5  16          0.52         -0.24         2.10 o                         
  -3   5  16         18.20         21.75         3.90 o                         
  -2   5  16         60.34         67.90         5.08 o                         
  -1   5  16        164.35        184.05         6.93 o                         
   0   5  16        384.44        440.33        12.46 o                         
   1   5  16         22.88         27.96         3.77 o                         
   2   5  16        168.57        170.69         5.94 o                         
   3   5  16          3.29         -0.37         2.14 o                         
  -4   6  16          4.60         10.27         5.08 o                         
  -3   6  16          6.53          6.74         2.25 o                         
  -2   6  16          3.21         -1.74         2.33 o                         
  -1   6  16       1622.89       1617.55        38.78 o                         
   0   6  16         34.60         34.91         4.20 o                         
   1   6  16          0.17          0.18         2.36 o                         
   2   6  16         12.37         13.17         2.47 o                         
   3   6  16          0.30         -2.33         2.33 o                         
  -4   7  16         15.66         18.10         3.64 o                         
  -3   7  16        128.70        121.85         4.88 o                         
  -2   7  16         63.21         59.49         4.95 o                         
  -1   7  16          2.17          5.76         2.50 o                         
   0   7  16         20.07         11.01         2.64 o                         
   1   7  16        248.36        250.12         8.05 o                         
   2   7  16         47.57         51.16         4.12 o                         
   3   7  16         24.00         29.19         3.92 o                         
  -4   8  16          6.25          3.89         2.86 o                         
  -3   8  16         40.36         43.12         5.03 o                         
  -2   8  16         23.28         16.99         2.77 o                         
  -1   8  16        699.79        678.28        15.53 o                         
   0   8  16        102.48         94.46         5.61 o                         
   1   8  16          0.01         -2.36         2.36 o                         
   2   8  16         28.98         22.78         3.43 o                         
   3   8  16         28.23         30.22         5.94 o                         
  -3   9  16         25.44         32.67         4.47 o                         
  -2   9  16         30.00         29.06         3.31 o                         
  -1   9  16         35.66         28.55         9.96 o                         
   0   9  16         31.04         35.93         7.70 o                         
   1   9  16        108.92        105.77         5.58 o                         
   2   9  16         39.47         44.08         4.93 o                         
   3   9  16         22.92         25.64         6.55 o                         
  -3  10  16         71.68         63.54         7.52 o                         
  -2  10  16         10.57          7.48         2.41 o                         
  -1  10  16        114.23         92.28         5.24 o                         
   0  10  16          0.00          3.23         4.45 o                         
   1  10  16          0.36         -1.22         2.56 o                         
   2  10  16         14.04          5.57         2.91 o                         
  -3  11  16         27.55         23.24         5.64 o                         
  -2  11  16        276.55        287.72         8.31 o                         
  -1  11  16          0.09         -2.24         2.24 o                         
   0  11  16          8.95          2.13         3.96 o                         
   1  11  16        185.52        170.30         8.29 o                         
   2  11  16         88.54         76.35         6.14 o                         
  -3  12  16          0.33          0.91         3.35 o                         
  -2  12  16          7.48          5.62         5.21 o                         
  -1  12  16         35.05         21.93         3.23 o                         
   0  12  16        135.97        116.30        12.96 o                         
   1  12  16          7.02          4.57         3.35 o                         
   2  12  16         16.96         13.11         3.66 o                         
  -2  13  16        127.27        113.75         5.81 o                         
  -1  13  16         38.01         26.95         3.38 o                         
   0  13  16          0.08         -4.42         4.42 o                         
   1  13  16         88.25         74.41         7.32 o                         
  -1  14  16          9.40          6.10         3.35 o                         
   0  14  16         16.52         18.59         5.18 o                         
  -4   1  17         11.50          8.34         2.43 o                         
  -3   1  17         15.88         14.72         2.39 o                         
  -2   1  17         79.42         79.33         5.77 o                         
  -1   1  17         17.57          4.85         3.15 o                         
   0   1  17        648.72        618.27        16.09 o                         
   1   1  17        109.76         91.35         4.72 o                         
   2   1  17          6.22          6.76         2.03 o                         
   3   1  17          3.55          2.94         2.04 o                         
  -4   2  17         41.98         44.76         3.08 o                         
  -3   2  17        131.25        131.97         5.24 o                         
  -2   2  17        435.38        429.40        13.46 o                         
  -1   2  17         45.17         43.52         5.66 o                         
   0   2  17          5.07          5.82         3.15 o                         
   1   2  17         79.29         87.01         5.95 o                         
   2   2  17         54.98         67.74         3.73 o                         
   3   2  17          5.34          3.14         2.11 o                         
  -4   3  17         51.78         51.50         3.10 o                         
  -3   3  17         11.40         12.61         2.49 o                         
  -2   3  17         57.77         45.71         4.30 o                         
  -1   3  17         25.81         38.60         6.58 o                         
   0   3  17         15.60         12.98         4.21 o                         
   1   3  17         10.36         10.56         2.30 o                         
   2   3  17         90.04         99.28         4.27 o                         
   3   3  17         90.52         93.63         4.66 o                         
  -4   4  17         32.22         34.50         3.08 o                         
  -3   4  17          4.88          0.92         3.26 o                         
  -2   4  17          6.08          2.74         2.82 o                         
  -1   4  17         68.74         73.45         5.46 o                         
   0   4  17         36.89         34.80         4.07 o                         
   1   4  17         19.69         17.52         2.72 o                         
   2   4  17          2.38          5.46         2.14 o                         
   3   4  17        145.14        136.92         7.47 o                         
  -4   5  17        103.21         91.39         5.20 o                         
  -3   5  17          1.60          2.10         3.64 o                         
  -2   5  17        238.69        234.19         8.63 o                         
  -1   5  17        455.99        454.53        12.66 o                         
   0   5  17         49.87         48.04         5.72 o                         
   1   5  17        168.77        171.17         6.21 o                         
   2   5  17          0.74          3.76         2.14 o                         
   3   5  17          2.71          2.90         2.59 o                         
  -4   6  17         25.57         20.26         3.44 o                         
  -3   6  17         66.42         68.09         7.01 o                         
  -2   6  17        104.64        121.42         5.92 o                         
  -1   6  17         10.63         16.08         4.29 o                         
   0   6  17         33.87         36.01         4.03 o                         
   1   6  17         57.13         56.11         4.30 o                         
   2   6  17          0.56          3.95         2.18 o                         
   3   6  17         11.49          9.30         2.59 o                         
  -3   7  17        113.80        122.60         6.95 o                         
  -2   7  17        109.94        109.80         6.00 o                         
  -1   7  17         27.69         30.86         3.84 o                         
   0   7  17          1.88          0.50         2.32 o                         
   1   7  17         13.88          8.48         2.38 o                         
   2   7  17         25.07         31.07         3.98 o                         
  -3   8  17          1.71          4.77         2.69 o                         
  -2   8  17        111.00        119.41         5.44 o                         
  -1   8  17         86.99         84.78         6.68 o                         
   0   8  17         36.03         36.26         3.65 o                         
   1   8  17          1.33         -0.08         2.58 o                         
   2   8  17         22.08         18.83         6.16 o                         
  -3   9  17          0.55          1.24         3.20 o                         
  -2   9  17         29.23         26.39         3.89 o                         
  -1   9  17        707.14        724.20        20.85 o                         
   0   9  17         10.07          9.69         3.21 o                         
   1   9  17          8.14          6.69         2.81 o                         
   2   9  17          5.71          9.67         3.35 o                         
  -3  10  17         11.95         19.79         5.79 o                         
  -2  10  17        184.26        183.08        11.86 o                         
  -1  10  17         22.55         13.38         3.08 o                         
   0  10  17         13.55         11.67         3.60 o                         
   1  10  17        124.02        119.44         6.07 o                         
   2  10  17         54.48         63.12         6.71 o                         
  -2  11  17          0.01         -0.73         2.69 o                         
  -1  11  17        178.99        168.85        12.62 o                         
   0  11  17          3.14         -0.91         3.96 o                         
   1  11  17          0.00          1.52         3.05 o                         
  -1  12  17         11.89          7.92         3.96 o                         
   0  12  17         59.55         61.90         6.40 o                         
   1  12  17         26.57         21.64         5.49 o                         
  -3   0  18        118.70        120.47         9.15 o                         
  -2   0  18         11.33         16.46         6.71 o                         
  -1   0  18          0.04         -1.52         3.66 o                         
   0   0  18        394.55        372.57        20.46 o                         
   1   0  18        516.34        518.50        19.23 o                         
   2   0  18         25.84         29.57         8.54 o                         
  -3   1  18         77.71         72.83         5.03 o                         
  -2   1  18          0.03         -0.87         7.16 o                         
  -1   1  18          0.04          1.15         2.69 o                         
   0   1  18          0.30          1.28         3.82 o                         
   1   1  18         17.46         10.57         2.57 o                         
   2   1  18          5.51          5.12         4.15 o                         
  -3   2  18          2.31          2.34         2.75 o                         
  -2   2  18          5.97          2.74         2.80 o                         
  -1   2  18          5.92          0.67         2.69 o                         
   0   2  18         24.41         34.15         6.09 o                         
   1   2  18         44.63         33.27         4.23 o                         
   2   2  18          5.08          5.75         2.20 o                         
  -3   3  18          7.67          7.20         2.60 o                         
  -2   3  18         10.78          7.01         3.21 o                         
  -1   3  18          3.06         -0.67         3.05 o                         
   0   3  18         11.47          6.68         3.67 o                         
   1   3  18          6.14          2.62         2.25 o                         
   2   3  18         58.92         55.61         4.19 o                         
  -3   4  18         34.88         25.53         3.81 o                         
  -2   4  18          8.00          1.22         5.18 o                         
  -1   4  18          8.95          4.54         6.71 o                         
   0   4  18         93.50         95.01         5.04 o                         
   1   4  18         49.83         50.52         4.11 o                         
   2   4  18         14.88         19.84         2.97 o                         
  -3   5  18         10.97         10.06         3.02 o                         
  -2   5  18          3.99         -1.00         7.47 o                         
  -1   5  18         21.69         20.32         4.28 o                         
   0   5  18          7.99         10.48         2.38 o                         
   1   5  18         27.78         41.22         3.76 o                         
   2   5  18          6.88          9.08         2.81 o                         
  -3   6  18          7.47          8.07         9.75 o                         
  -2   6  18         37.83         36.28         7.62 o                         
  -1   6  18         13.11          4.31         2.61 o                         
   0   6  18         62.32         52.80         4.09 o                         
   1   6  18         17.18         17.84         3.21 o                         
   2   6  18         24.41         14.46         3.05 o                         
  -3   7  18         12.93         28.04         5.49 o                         
  -2   7  18          1.17          3.66         3.66 o                         
  -1   7  18          1.91         -2.40         2.40 o                         
   0   7  18          2.16          0.75         2.31 o                         
   1   7  18          1.09         -1.04         3.03 o                         
   2   7  18          1.43          3.66         2.80 o                         
  -2   8  18        175.50        190.07        11.29 o                         
  -1   8  18         39.78         26.49         4.20 o                         
   0   8  18          6.69          3.98         3.22 o                         
   1   8  18        124.44        128.77         7.08 o                         
  -2   9  18        265.49        240.91        13.44 o                         
  -1   9  18         10.40          3.84         5.03 o                         
   0   9  18          0.58          1.34         3.27 o                         
   1   9  18         13.29          7.32         3.66 o                         
  -1  10  18         16.69          7.62         4.88 o                         
   0  10  18        141.85        158.92        10.68 o                         
  -3   1  19          0.34         -3.35         3.66 o                         
  -2   1  19         14.54          9.08         2.47 o                         
  -1   1  19          0.01          1.26         2.56 o                         
   0   1  19         10.43          7.42         2.47 o                         
   1   1  19          1.58          4.03         2.86 o                         
   2   1  19        101.57        109.31         5.93 o                         
  -2   2  19         28.81         24.30         3.88 o                         
  -1   2  19         36.32         29.12         4.47 o                         
   0   2  19         32.91         37.83         4.53 o                         
   1   2  19         27.44         33.75         4.29 o                         
  -2   3  19          2.67          0.36         3.35 o                         
  -1   3  19         10.42          6.63         4.57 o                         
   0   3  19          0.95          0.24         2.47 o                         
   1   3  19         52.40         49.70         6.40 o                         
  -2   4  19          0.01         -0.77         2.70 o                         
  -1   4  19        125.21        114.38         8.24 o                         
   0   4  19          0.25          0.58         2.34 o                         
   1   4  19         41.71         46.13         8.23 o                         
  -2   5  19         49.27         40.85         5.49 o                         
  -1   5  19         47.78         42.79         6.10 o                         
   0   5  19          3.71          0.03         3.29 o                         
   1   5  19         45.98         53.51         5.47 o                         
  -2   6  19         72.07         68.61         6.40 o                         
  -1   6  19         78.72         74.77         9.91 o                         
   0   6  19         58.96         61.96         5.49 o                         
   1   6  19         20.55         20.42         4.57 o                         
  -1   7  19         11.13          1.83         3.35 o                         
   0   7  19         28.39         28.35         7.32 o                         
  -1   8  19         84.21         89.05         8.23 o                         
  -1   0  20        159.77        171.46        10.37 o                         
   0   0  20          0.10          0.30         3.05 o                         
  -1   1  20          9.52          7.52         2.26 o                         
   0   1  20         49.93         41.71         3.88 o                         
  -1   2  20         10.69         11.31         3.05 o                         
   0   2  20         11.91         13.95         5.94 o                         
  -1   3  20         78.08         79.34         7.32 o                         
   0   3  20         10.47          8.23         2.56 o                         
                                                                                
